# Supplementary material for: Pink noise reduces impact of traffic noise on sleep and the blood metabolome: a cross-over pilot study
Source: Commun Med (Lond). 2026 Jan 10;6:114. doi: 10.1038/s43856-026-01380-5 (PMC12901012; doi:10.1038/s43856-026-01380-5)
Supplement: Supplementary file 3 — Supplementary Data 1 [file 43856_2026_1380_MOESM3_ESM.xlsx]

## Sheet: event-related ORP
ORP in 3s epoch relative to noise onset
-27s	-24s	-21s	-18s	-15s	-12s	-9s	-6s	-3s	0s	3s	6s	9s	12s	15s	18s	21s	24s	27s	30s	33s	36s	39s	42s	45s	48s	51s	54s	57s	60s	63s	66s	69s	72s	75s	78s	81s	Noise event number	Exposure night	LAF,max
2.21	2.33	2.41	2.31	2.39	1.53	2.16	1.4	1.99	1.96	1.51	1.18	1.63	2.5	2.26	1.92	2.4	2.15	2.25	2.25	2.08	2.43	1.74	2.5	2.42	2.46	2.43	2.28	2.44	2.44	2.43	2.38	2.28	2.2	2.42	2.25	2.28	1	Control	65
2.33	2.19	2.5	1.94	1.96	2.46	2.25	2.24	2.27	2.5	2.42	1.91	2.15	2.23	2.26	2.44	1.97	1.38	2.24	0.97	1.94	2.35	2.5	1.25	1.68	1.31	2.47	2.35	2.39	2.23	1.64	2.25	2.25	2.35	2.4	2.15	2.42	2	Control	50
2.43	2.45	2.4	2.39	2.5	2.27	2.42	2.28	2.06	1.94	2.37	2.15	2.14	0.73	2.26	1.68	2.05	1.22	1.48	1.25	0.72	1.15	0.33	2.1	0.97	2.11	2.03	2.03	1.12	0.95	2.44	2.23	1.65	1.94	1.94	2.17	2.5	3	Control	65
1.03	0.97	1.75	1.89	0.95	0.49	0.52	0.95	0.29	0.9	1.95	1.11	1.75	1.22	0.3	2.24	2.04	2.13	2.42	1.68	2.1	1.94	1.51	1.64	2.32	0.28	0.38	1.84	2.26	1.63	2.32	2.21	1.38	1.12	1.42	2.37	1.94	4	Control	45
2.42	2.18	2.1	0.56	2.1	0.44	2.26	1.94	1.51	1.51	1.84	2.3	2.06	2.31	2.18	2.25	2.4	2.1	1.78	2.05	1.79	2.11	2.13	1.51	1.15	1.68	1.38	2.23	0.25	2.1	0.85	1.22	0.51	0.74	0.52	2.5	0.97	5	Control	60
0.62	0.8	1.05	0.78	0.74	0.53	0.38	0.63	1.05	1.49	2.12	2.36	2.19	0	0.63	0.04	0.27	0.51	0.05	0.8	0.28	1.79	0.48	1.36	0.11	0.63	0.08	0.37	0	0.77	0.06	1	0.25	0.26	1.49	0.51	0.03	6	Control	50
0.14	1.19	0.43	0.04	0.04	0.16	0.5	0.06	0.06	0.15	0.37	0.37	0.25	0.8	0.04	0.8	1.33	0.08	1.47	1.31	0.36	0.5	1.25	0.29	0.23	0.15	0.39	1.18	0.56	0.01	0.08	1.19	0.21	0.14	0.15	0.97	1.44	7	Control	65
0.16	0.17	0.14	0.8	0	0.8	0	0.02	0.1	0	0.98	0.8	0.04	0.09	0.12	0	0.8	0.23	0.07	0	0.63	2.38	1.21	0.5	0.15	0.8	0.05	0.8	1.71	0.14	0.03	0.03	0.08	0.27	0.12	0.06	1.03	8	Control	50
0.63	0.1	0.11	0.09	0.23	0.11	0	1.43	0.09	0.8	0.36	1.41	0.11	0.21	0.8	0.09	0.14	0.07	0.07	0.38	0.18	0.07	0.8	1.18	0	0.04	0	0.01	0.03	0	0.42	0.1	0	0	0.88	0.17	0	9	Control	45
0.08	0.04	0.07	0.01	0.02	0	0	0.09	0.02	0.02	1.18	0.01	0	0.03	0.09	0.05	0.01	0.03	0.03	0	0	0.02	0	0.07	0	0.11	0.01	1.2	0	0	0.03	0.01	0.1	0	0.18	0.15	0.13	10	Control	65
0	0	0.97	0.01	0	0.29	0.05	0	0	0.14	0	0	0.5	0.11	0.01	0.07	0.09	0.08	0.14	0.07	0.02	0.29	0.16	0	0.05	0.1	0	0	0	0	0.17	0.65	0.8	0.29	2.36	0.62	0.03	11	Control	50
0	0.17	0	0	0.14	0.16	0.07	0.02	0.1	0.12	0.01	0.46	0	0.01	0.02	0	0.17	0.1	0	0.03	0.02	0	0.02	0	0.02	0.01	0.29	0.14	0.29	0.16	0.07	0	0.1	0.16	0	0.03	0.14	12	Control	60
0.15	0.03	0	0.04	0	0.28	0	0.1	0.01	0.13	0	0.14	0.1	0.27	0.01	0.8	0.16	0	0	0.03	0.03	0.02	0.12	0	0	0	0.65	0	0.05	0	0.04	0.17	0.21	0.14	0.05	0.16	0.02	13	Control	50
0.09	0.54	0.8	0.8	0.28	0.48	0.37	1.71	0.35	0.46	0.27	0.49	0.48	1.11	0.53	0.14	0	0.02	0.47	0.06	1.12	1.26	0.61	0.05	0.21	0.09	1.24	0.23	0.1	1	0.25	1.56	0.07	0.5	0.21	0.8	0.49	14	Control	45
0.04	0	0.01	0.05	0.8	0.62	0.03	0.08	0.04	0.16	0	0	0.07	0.08	0	0	0	0.04	0.04	0.1	0	2.5	0.08	0	0	0.27	0.14	0.33	0.16	0.1	0.02	0.22	0.06	0.11	0	0.03	0.06	15	Control	65
0.14	0.06	0.03	0.27	0	0	0.08	0.04	0.95	0	0.02	0	0.21	0.21	0.04	0.05	0.82	1.3	0	0	0.13	1.15	0	0.03	0	0	0.04	0	0.08	0	0.29	0.21	0.01	0.8	0.06	0	0	16	Control	55
2.16	0.06	0.19	0.02	0.19	0.17	0	0.11	0.04	0.03	0.19	0.05	0.09	0.27	0.28	0.29	1.13	0.01	0.8	0.17	0	0.06	0.01	0.64	0.11	0.08	0.02	0	0.02	0	0.11	0.04	0	0	0.53	0	0	17	Control	60
0.73	0.46	0.8	0.29	0.06	0.07	0.5	1.11	0.5	0.1	0.4	0.8	0.8	0.26	0.21	0.54	0.8	0.52	0.08	0.21	0.08	0.59	0.28	0.09	1.08	0.09	0	1.64	1.65	2.5	0.58	0.99	1.3	0.13	0.74	0.82	1.54	18	Control	45
1.5	1.21	0.29	0.8	0.8	0.06	0.19	1.26	2.07	0.03	0.19	0.8	1.29	0.06	0.84	0	0.8	0.08	0.21	0	0	2.5	2.38	0.29	0.47	0.42	0.9	0.58	0.13	0.04	0.08	1.19	0.14	0.06	0	0.8	0.16	19	Control	55
0.22	0	0.04	0	1.6	0.8	2.01	0.76	0.21	0.13	0.2	0.09	0.05	0.64	0.53	0.05	0.08	0.03	0.07	0.21	0	1.16	0.05	0.8	1.79	0.09	0.56	1.27	1.01	0.4	0.54	0	1.23	0.01	0	0.45	0.5	20	Control	60
0.5	2.19	0.16	1.58	0.02	0.09	0.44	0.23	0.37	0.69	1.31	1.79	0	0.02	1.11	0.11	0.25	0.17	0	1.52	2.28	2.5	1.23	1.22	0.29	0.55	1.4	1.12	0.11	0.46	0.08	0.17	1.05	2.4	0.66	0.31	1.7	21	Control	60
0.86	0.46	1	0.55	1.79	0.66	0.11	0.28	0.02	0.06	0.46	0.56	1.18	0.52	0.38	0.34	0.49	0.78	2.27	1	2.32	1.84	1.5	1.06	1.8	1.4	0.47	0.25	0.8	0.53	0.8	0.76	1.16	0.03	1.5	0.79	0.14	22	Control	55
1.31	0.05	0.86	0	0.28	0.5	0.17	0.15	2.5	1.36	0.5	0.57	0.05	1.07	0.19	0.11	0.06	0.1	1.22	0.13	0.01	0.03	0.06	0.09	1	0.19	0.06	0.04	0.59	2.17	0.14	0.03	0.06	0.04	0	0.1	0	23	Control	45
0.95	0.25	0.22	0.17	0.06	0.05	0	0.8	0.02	0.06	1.29	0.8	0.06	0.44	0.14	0.04	0.05	0	0.04	0.14	0.04	0.03	0.63	0.36	0.8	0.25	0.05	1.13	0.03	0	1.24	0.04	0	0.21	0.47	2.27	0.23	24	Control	50
0	0.05	0.05	0	0.28	0.03	0.11	0.05	0.01	0	0.8	0	0.06	0.05	0	0	1.1	0.17	0.03	0.06	0.46	0.06	0.19	0	0.08	0.03	0.14	0.01	0.06	0.03	0	0	0.78	0	0.8	0.07	0.05	25	Control	45
1.37	0.05	0.49	0.55	0.74	0.03	0.8	0.28	0.35	0.07	2.1	0.8	0	1.33	1.5	1.15	0.03	0.21	0.07	0.93	0.03	2.33	1.92	1.66	0.02	0.33	0.43	0.16	0.07	1.07	2.48	2.5	2.42	0.17	0.14	0.21	0.28	26	Control	55
0.28	0.61	0.21	0.9	0.37	0.22	0	0.23	0.09	0.07	0.13	0.11	1.32	0.39	0.04	0.15	0.71	0.73	0.15	0.11	0.09	0.23	0	0.16	1.15	0.8	0.1	1.38	0.24	1.33	0.07	2.27	0.92	0.11	0.56	0.07	1.29	27	Control	60
									0.8	0.39	0.8	0	1.5	0.16	0.65	0.46	0.36	0.09	0.8	0.92	0	0.03	0.01	0.11	0.5	0	0.19	0	0.07	1.72	0.03	0.05	0	0.03	0.16	0.03	28	Control	55
0.02	2.03	0	0.01	0.03	0.8	0	0	0.14	0.8	0	0.64	0.04	0.03	0.03	0.8	0.01	0.03	0.29	0.01	0.03	0.1	0.81	1.2	0.04	0.04	0	0	0.11	0.21	0	0	0	0	0	0.8	0.04	29	Control	55
0.03	0	0	0.05	0.12	0.16	0.29	0	0.17	0.47	0.77	1.17	0.14	0.32	0.46	0.8	0.01	0.03	0.04	0.83	0.01	0	0.07	0.1	0	1.41	0	0	1.5	0	0	0	0.12	0	0.03	1.6	0.29	30	Control	65
0.14	0.07	0.47	0.05	0.8	0.04	0.8	0.14	0.74	0.9	0.07	0.12	0.04	0.14	0.37	0.83	1.41	0.8	0.49	0.8	0.8	0.8	0.74	0.53	0.22	0.27	0.4	0.19	1.53	0.5	0	1.05	0.5	1.04	1.25	0.23	0.35	31	Control	55
0	1.52	0.35	0.8	0.76	0	0.27	0.48	0.08	1.09	1.08	0.3	0.8	0.03	0.02	1.33	0.63	0.8	0.42	0.05	0	0.21	0.8	1.31	0.17	0	0.8	0.26	0.58	0	0.07	0.24	0.31	0.1	0.49	0	0.06	32	Control	60
0.16	0.03	0	0.04	1.53	0.21	0	0.82	0.03	0.8	0.21	0.11	0.05	0.07	0.06	0.05	0	0.03	0.02	0.8	0.09	0.34	0	0.14	0.14	0.43	0.06	0	0	0.03	0.04	0	0.03	0.35	0.02	1.5	0	33	Control	50
0.01	0.17	0	0.31	0	0	0.08	0.05	0	0.05	0.1	0.07	0	0.8	0.05	0.06	1.39	0.28	0.07	1.04	0	0.04	0.1	0	0.15	0	0.09	0.8	0.33	0	2.38	0.16	0	0.21	0	0.41	1.18	34	Control	45
0.28	0	0.14	0	0	0	1.16	0.12	0	0	1.39	0.74	0.03	0	0.07	0	1.41	2.1	0.07	0	0.03	0	0.01	0.02	0.1	0.01	0.05	0	0	0	0	0.6	0.46	0.12	0.01	0.15	0.03	35	Control	50
0.3	0.41	0.63	0.53	0.07	0.02	0.2	0.42	1.09	0.12	0.23	0.53	1.05	0.84	1.54	0.78	0.14	0.07	0.21	0.5	0.73	0.12	0.2	0.8	1.03	0.03	0.28	0.8	0.47	0	0.17	0.28	0.8	0.01	0.29	1	0.13	36	Control	45
0.11	0.23	0.03	0.1	0.56	0.02	1.09	0.95	0.89	0.11	0.14	0.06	0.71	0.08	1.06	0.16	0	0.02	0	0.01	0.14	0.08	0.48	0.24	0.06	1.11	0.1	0.11	0.01									37	Control	50
0.1	0.11	0.8	0.33	0.38	0.82	0.07	0.38	0.8	0.12	1.1	0.21	0.36	1.2	0.06	0.31	0.06	0.04	0.8	0.76	0.71	0.74	1.58	0.45	0.28	0.36	0.29	0.02	0.24	0.35	0.06	1.39	1	1.32	0.24	0.92	2.39	38	Control	60
0.5	0.19	1.21	1.09	0.8	0.32	0.16	2.21	0.59	0.83	1.04	0.44	1.37	1.16	0.71	0.38	0.49	0.29	0.29	1.13	1.05	0.82	2.28	1.18	1.01	0.56	0.23	0.07	0.59	0.36	2.32	0.3	1.25	1.35	0.04	1.19	1.24	39	Control	65
1.21	0.53	0.16	0.11	0.12	0.47	1.61	0.49	0.56	0.32	0.24	0.38	0.8	0.8	1.89	0.19	1.22	0.47	0.63	0.21	0.74	0.09	0.97	0.13	0.12	1.4	1.39	0.12	0.55	1.51	0.59	0.19	1.1	0.07	0.13	0.09	2.2	40	Control	45
1.14	0.86	0.11	0.15	0.48	1.32	0.07	0.12	0.04	0.61	0	0.85	0.95	0.23	0.79	0.8	0.21	1.38	0.27	1.17	0.28	0.8	0.14	0.8	0.33	1.06	0.03	0.13	0.36	0.09	0.09	0.02	0.1	0	0.8	0.07	0	41	Control	55
1.18	0.4	0.06	0.13	0.04	0.21	0.61	1.37	0.23	0.12	0.07	0.08	0.2	0.25	0.53	0.8	0.09	0	0	0.04	0.24	1.54	1.27	0.48	0.12	0.8	0.04	0.33	0.1	0.46	1.76	0.73	0.26	2.24	2.44	2.43	2.35	42	Control	55
0.62	1.51	0.07	2.27	0.8	1.23	0	0.17	0.06	0.3	2.5	1.32	2.27	1.31	1.43	1.45	0.73	0.61	1.68	1.04	1.48	1.08	0.91	1.14	0.85	1.95	1.8	2.5	2.5									43	Control	65
0.86	2.18	0.74	1.58	1.53	0.72	1.19	0.47	1.2	1.01	1.75	0.36	1.39	0.41	0.56	1.04	0.8	0.46	0.32	0.53	0.72	1.12	1.21	0.42	0.07	0.8	0.66	0.16	0.28	0.4	0.71	1.08	0.97	0.07	0.23	0.19	0.11	44	Control	60
0.17	0.82	0.53	1.64	2.05	2.02	0.53	1.33	1.14	1.23	0.97	0.31	0.5	1.25	2.4	1.36	0.78	0.72	0.81	1.48	0.14	0.47	0.25	2.15	0.07	1.15	0.8	0.81	0.13	1.33	0.72	0.63	0.33	2.41	2.01	1.75	0.42	45	Control	60
0.56	1.23	2.18	1.11	1.3	1.74	0.08	0.55	0.08	1.14	1.38	2.06	0.23	0.81	0.83	0.64	0.15	0.03	0.8	1.05	1.01	0.39	2.22	0.09	2.3	0.74	0.38	1.94	1.11	0.74	0.78	0.5	0.85	0.24	0.32	1.74	1.38	46	Control	60
1.23	1.85	0.71	0.78	2.08	0.24	0.85	0.2	0.85	0.71	0.07	2.3	0.78	2.31	0.45	1.68	1.89	1.47	0.74	2.39	1.33	2.44	1.45	1.53	0.37	0.66	0.22	0.33	0.52	0.3	0.71	0.8	0.48	1.72	1.68	2.18	1.69	47	Control	45
0.92	0.78	2.05	0.68	0.43	0.07	1.26	0.33	2.02	1.12	1.1	0.81	1.49	0.31	0.17	0.33	0.74	0.33	0.47	0.81	0.24	1.53	1.18	0.79	2.04	1	0.81	0.26	0.85	0.81	1.32	0.97	0.78	2.12	2.14	2.05	0.27	48	Control	60
2.36	1.79	0.63	1.48	0.81	0.28	2.27	1.4	0.74	1.6	0.36	1.64	0.28	1.18	0.31	0.8	0.24	0.09	0.45	1.6	0.16	2.19	0.72	0.39	1.11	1.17	0.51	0.04	0.38	0.28	0	0.5	0.12	0.8	0	0.06	0.06	49	Control	50
0.31	2.25	2.5	0.55	0.16	0.53	0.02	0.33	0.5	0.09	1.55	0.73	2.31	0.05	0.05	0.26	1.19	2.5	2.33	2.5	2.5	2.5	2.5	1.08	0.63	0.45	0.85	0.16	1.08	0.39	0.04	1.07	0.11	0	2.03	1.75	2.5	50	Control	50
0.05	0.46	0.71	0.46	0.3	0.09	0.08	0.11	0.3	0	0.16	0.4	0.13	0.11	0.21	0.15	0.03	0.05	0.8	0	0.31	0.47	0.03	0.06	0.03	0.07	0.14	0.8	0.28	0.09	0.14	0.04	0.8	0.04	1.65	0.14	0.23	51	Control	55
0	0	0.8	0.29	0.09	0.29	0.25	0.09	1.08	0.04	0.16	0.14	0.09	1.37	0.11	0.59	0.32	0.07	0.29	0.42	2.2	0.05	0	0.11	0.11	1.07	0.14	0	0.03	0	0.15	0.32	0.02	0	0	0.29	0.11	52	Control	45
0.63	0.03	0.29	0.06	0.16	1.01	0.1	0.46	0.8	0.01	0.17	0.65	0.98	2.45	2.36	2.35	2.28	2.18	0.8	0.08	0.95	0.19	1.47	1.43	0.14	1.24	1.07	2.13	1.9	0.29	0.81	0.42	0.97	0.91	0	1.54	1.76	53	Control	65
0.47	0	0.33	0.14	0.09	0.31	0.05	0.06	0.16	0.12	0.12	0.09	0.05	0.09	0.04	0.1	0	0.21	0.11	0.17	0	0.82	0	0.21	0.03	0.1	0.07	0	0.09	0.8	0.54	0.12	0.09	1.61	1.19	2.38	1.18	54	Control	65
0.54	0.83	2.27	0.07	1.5	0.05	0.04	0.8	1.6	0.07	0.02	0.28	0.01	0	0.03	0.53	0.22	0.06	0	0.8	0.3	0.92	0.03	0.35	0.11	0.8	0.04	0.08	0	0.04	0.04	0.05	0	0	0.02	0	0	55	Control	50
0	0	0	0.02	0	0.1	0.77	0	0.04	0.01	0.16	0.71	0.02	0.8	0	0.16	0.11	0	0.06	0.8	0	0	0.03	0.03	0	0	0.05	0.65	1.19	0.81	2.3	0.32	0.8	0.03	0.01	0	0	56	Control	55
0	0	0.03	0	0.1	0	0	0	0	0	0.35	0.82	0	0.8	0	0	0	0	0.07	0	0.8	0.8	0	0.08	0	0.05	0.02	0.02	0.28	0	0	0.14	0	0.14	0.97	0.33	0.1	57	Control	65
0	0.02	0	0	0	0.17	0.07	0.07	0.03	0.03	0.06	0.01	0.27	0.07	0.04	0.03	0	0	0	0	0.03	0.44	0.27	0	0.02	0.07	0	0.01	0	0.03	0.8	0	0.16	1.06	0	0.77	0	58	Control	55
0.03	0	0.8	0.08	1.55	0.26	0.05	0.8	0.02	0	0	0.07	0	0	0	0.1	0.25	0.03	0.33	0	0.77	0.85	0.27	1.39	0.8	0.28	0.08	0.04	2.35	2.35	1.42	1.12	1.12	2.5	2.48	2.5	2.5	59	Control	45
1.04	1.55	1.58	0.3	1.43	1.76	0.82	2.21	2.38											2.46	2.5	2.5	2.38	2.5	1.83	2.09	1.43	1.78	0.64	1.05	0.38	0.52	0.73	1.34	0.97	1.8	0.74	60	Control	65
0.29	0.9	0.29	0.1	0	1.05	0.08	0.4	0.38	0.21	0.36	1.53	0.8	0.81	0.59	0.23	0	0.52	0.44	0.41	0.85	0.93	0.31	1.08	0.07	0	1.33	0.49	0.8	0.08	1.06	0.07	0.13	1.12	0.53	0.8	0.35	61	Control	50
2.35	0	0.07	0.05	0.29	0.26	0.71	0.1	0.19	0.46	0.1	0.04	0.26	0	0.27	0.4	0.11	0.48	0.12	0.03	0.07	0.19	0.21	0.18	0.03	0.15	0	0.06	0.43	0.28	0.07	1.58	0.05	0.27	1.22	0.05	1.43	62	Control	65
0.29	0.15	0.03	0.44	0.27	0.8	0.07	0.21	0.37	0.04	0.23	0.11	0	0.82	0.8	0.07	0.12	0.23	0.21	0.79	0.01	1	0.04	0.46	0.14	1.45	0.23	0.53	0.07	0.76	0.23	0.28	0.24	0.36	0.03	0.04	0.23	63	Control	65
0.03	0.58	0.8	0.12	0.29	1.11	0	0	0.04	0.79	0.29	0.07	2.17	0.16	0	0.33	0.33	0.66	0.12	0.4	0.04	0.73	0.48	0.25	0.8	0.08	0.14	0.24	0.01	0	0.09	0.17	0.22	0.07	0.47	0.47	0.09	64	Control	45
0.04	0.05	0.33	1.42	0.05	0.8	0.37	0.08	0.07	0.02	0	0.04	0	0.22	0.12	1.05	0.01	0.12	0.23	0.32	0.24	0.21	0	0.8	0.04	0	1.59	0.45	0	1.27	0.14	0.29	0.31	0.16	0	0.01	0.19	65	Control	45
0.08	0.13	0.21	0.08	0.03	0.05	0.03	0	0.03	0	0.05	0	0.04	0.25	0.16	0.74	1.56	0.14	1.24	0.1	0.23	0.08	0.84	2.06	0.08	0.03	0	0.07	0.4	0.21	0.23	0.01	0.03	0	0.26	0.09	0	66	Control	60
0.05	0.07	0.8	2.06	0.8	0.29	0.01	0	0.17	0	0.01	0.1	0.11	0	0.16	0.16	1.43	0.29	0	0.05	0.17	0.07	0.33	0.37	0	0.05	0.01	0.63	0	1.5	0.41	1.43	0.65	0.8	0.96	0.8	0.33	67	Control	55
0.35	0.24	0.2	1.53	0.74	1.5	0.14	0.35	0.33	0.41	0.37	0.27	1.29	0.22	0.8	0.8	0.37	1.51	1.25	0.29	0.2	0.97	0.36	1.8	2.34	1.68	2.5	2.45	2.29	2.5	2.5	2.5	0.5	0.25	1.19	2.45	1.23	68	Control	60
0.54	0.28	0.23	0.18	0.48	0.53	0.24	0.78	0.71	0.26	0.53	0.32	0.48	0.35	0.28	0.53	1.38	1.11	0.23	0.47	0.45	0.24	0.25	1.59	0.54	0.24	0.63	0	1.25	0.48	1.11	0.19	1.48	0.12	1.95	0.53	0.48	69	Control	65
0.1	0.66	1.18	1.22	2.3	0.8	0.23	1.8	2.18	2.13	1.53	2.2	1.82	0.45	0.35	1.53	0.26	1.48	0.17	0.47	0.35	0.45	1.24	0.31	0.19	1.8	0.8	0.21	0.21	0.11	0.09	2.04	0.55	1.06	0.15	0.54	0.11	70	Control	55
2.5	2.38	2.48	1.95	2.35	2.5	2.5	0.26	0.66	1.95	1.6	2.09	2.17	1.79	0.4	1.48	0.3	2.13	0.74	0.37	0.05	0.17	1.18	0.08	1.18	1.95	0.55	1.79	0.74	0.24	0.21	0.08	1.82	1.53	0.47	2.21	1.95	71	Control	55
1.35	1.47	0.21	1.47	0.42	0.8	0.11	0.49	0.17	0.59	0.76	1.1	0.41	1.34	0.25	0.8	0.6	0.19	0.17	0.1	0.05	0.23	0.02	0	0.03	0.24	0.05	0.24	0.12	0	0.04	0.29	0.19	0.8	0.26	0.13	0.56	72	Control	45
0.21	1.11	1.51	0.11	0.03	0.8	1.14	0.09	0	1.46	0.25	0.8	1.17	0.22	0.03	0.07	0	0.02	0.01	0.02	0.8	2.3	0.04	0.31	0.18	0.29	0.54	0.54	0.8	0.11	0.35	2.01	0	0.24	0.04	0.08	0.63	73	Control	60
0.17	0.17	0.38	0.11	1.49	0.07	0.03	0.36	0.26	0.31	0	0.31	0.37	0.25	0.27	0.59	0.22	0.55	0.53	2.5	0.26	0.96	0.12	0.13	0.12	0.11	1.71	0.23	1.4	0.21	0.19	2.26	1.79	0.03	0.23	0.14	1.48	74	Control	60
0.14	0.18	0.46	0.07	0.05	0.05	0.16	0.21	1.38	0.71	0.19	0.5	0.47	0.29	0.56	0.09	0.05	0.8	0.13	0.5	0.11	0.4	0.16	0.15	0.8	0.06	0.13	0.24	0.19	0	0.13	0.01	0	0.8	0.14	0.22	0	75	Control	60
0.95	0.06	0.15	0.28	0.33	0	1.13	1.03	0.06	0	0.22	0	0.5	2.36	1.01	1.11	0.08	0.33	0.89	0.47	0.23	0.03	0.17	0.8	0.2	0.8	1.24	0.8	0	0	0.48	0	0.02	1.82	0.08	0.48	0.8	76	Control	65
0.91	0.04	0.03	0.02	0.64	0.01	0.27	0.02	0	1.29	0	0	0.06	0.39	0.8	1.83	0	1.05	0.04	0.4	0.33	0.23	0.16	0.29	0.06	2.35	1.65	0.55	0.04	2.11	0.52	0.31	0.24	0.05	0.11	0.1	0.09	77	Control	50
0	0.28	0.23	0.03	1.74	0	0.5	1.08	0.8	0.8	0	0	1.95	0.15	2.43	0.56	0.29	1.51	0.38	0.82	0.16	0.03	0.13	0	0.24	0.48	0.05	0.07	0.13	0.1	0.52	0.04	0.04	0.05	0.29	0.14	0.37	78	Control	45
0.8	0.8	0.86	0.29	0.44	1.25	0.56	0.07	0	0.16	1.65	0.1	0.01	1.08	0.05	0	0.05	0.05	0.05	0.8	0.01	0.16	0	0.03	0	0.01	0	0.05	0.25	0.04	0.45	0.04	0.15	0.69	1.17	0	0.06	79	Control	65
0.16	0.59	0.28	0.06	0	0.09	1.12	0.03	0	0	1.8	0	0.04	0.06	0.02	0	0.04	0.12	0.14	0.07	0	0	0.32	0.18	0	0	0.03	0.31	0.09	0	0.27	0.92	0.01	0.11	0.11	0.17	0	80	Control	45
1.62	1.6	0.9	1.25	1.95	2.04	2.5	2.5	1.51	0.76	1.3	2.21	1.06	1.36	1.3	2.24	1.3	1.66	0.25	2.36	1.61	2.01	0.74	1.39	1.62	2.44	2.33	1.76	0.85	0.36	2.06	2.33	0.56	1.25	1.17	1.25	1.71	81	Control	60
1.2	0.65	1.4	1.06	1.63	1.36	1.23	1.35	1.21	2.44	2.36	1.92	0.25	0.49	0.8	1.05	2.24	1.27	1.3	0.8	2.06	0.5	0.56	1.31	0.8	0.24	2.32	0.28	0.56	2.1	0.53	1.16	0.76	1.28	0.13	0.36	0.07	82	Control	55
0.24	0.69	1.22	0.28	0.57	0.42	0.3	0.32	0.46	0.8	2.22	0.8	0.56	1.18	1.5	0.65	0.85	2.19	0.74	1.55	0.51	1.03	0.36	0.82	0.97	0.3	1.5	1.28	0.03	0.1	0.46	1.21	1.83	1.3	0.79	0.77	0.64	83	Control	50
1.78	2.21	0.8	1.52	2.04	0.31	0.64	1.21	0.63	0.11	1.11	0.16	2.29	1.45	1.49	1.38	1.12	2.03	1.31	0.79	1.76	1.35	1.58	1.49	2.1	1.9	0	0.9	0.04	1.24	1.55	0.8	1.96	0.34	0.49	0.12	1.92	84	Control	50
2.21	1.22	0.5	1.21	0.22	0	1.83	1.02	0.07	0.82	1.21	1.7	0.85	0.17	0.12	0	0.07	1.42	0.29	0.04	0.16	0.16	1.21	1.6	0.66	0.17	2.36	2.5	2.5	2.5	1.3	0.63	1	1.82	1.39	0.44	0.37	85	Control	65
0.04	1.19	0.08	1.3	0.38	0.05	0.8	0.3	1.27	2.21	1.39	0.52	0.39	0.56	0.52	1.19	2.04	0.93	0.58	0.28	1.34	0.9	0.66	1.69	1.28	0.6	2.04	1.85	2.18	0.74	1.01	0.5	1.4	2.23	0.85	0.18	0.76	86	Control	50
0.79	0.35	0.37	0.46	0.72	0.37	0.49	1.58	2.06	0.24	1.8	1.4	0.81	2.18	2.36	2.5	2.5	2.5	2.05	1.64	1.67	1.48	0.53	1.47	1.72	1.18	1	1.51	2.45	2.18	0.66	0.81	1.31	0.84	2.02	0.63	1.18	87	Control	45
0.66	0.71	2.28	1.64	1.15	1.32	0.22	0.81	1.74	0.35	1.08	0.72	0.21	0.39	0.07	0.35	0.47	0.67	0.8	0.23	0.09	1.23	0.14	0.25	0.09	0.19	0.38	1.95	0.72	1.47	2.28	0.45	1.82	1.36	2.28	1.48	0.23	88	Control	55
2.32	1.17	0.78	1	0.78	0.53	2.24	1.47	0.81	1.48	0.81	0.05	0.47	2.14	0.78	0.22	2.1	1.03	1.12	1	0.82	0.71	1.88	0.31	1.25	0.53	0.85	2.24	1.64	1.08	1.67	0.78	0.72	1.22	2.04	1	0.38	89	Control	50
0.85	0.52	0.14	0.07	0.45	0.17	0.47	0.4	0.65	0.13	0.24	0.11	0.16	0.05	2.07	0.38	0.8	1.55	2.33	2.48	2.5	2.5	2.5	2.46	2.48	1.72	2.1	2.07	2.5	2.44	2.5	2.5	2.5	1.22	2.48	2.26	2.38	90	Control	55
2.02	1.8	1.48	2.28	1.8	0.47	0.21	0.52	1.53	1.53	0.52	0.28	0.24	0.82	0.35	2.01	1.03	0.25	1.47	1.01	0.63	0.71	0.08	0.45	2.02	0.52	0.71	0.63	0.63	2.19	0.85	1.75	0.33	0.13	1.47	1.88	0.63	91	Control	65
0.8	0.3	0.45	1	0.85	0.33	0.35	0.76	0.12	0.12	0.8	0.21	0.45	0.4	0.58	0.38	0.24	0.49	2.5	0.5	0.38	0.85	0.33	0.13	0.06	0.66	0.64	0.8	0.24	0.58	0.03	0.31	2.01	0.66	0.38	0.8	0.8	92	Control	45
0	0.23	0.11	0.72	0.74	1.2	0.18	0.8	1.11	0.26	0.05	0.45	0.13	1.49	1.01	0.25	0.03	0.46	0.39	0.3	0.58	0.87	0.27	0.05	2.5	1.37	1.69	1.39	0.58	0.25	0.12	0.38	0.5	1.08	0.13	1.45	0.27	93	Control	60
0.06	1.4	0.29	0.8	1.33	0.8	0.22	0.81	0	0.33	2.31	2.5	2.2	2.3	2.5	2.33	2.44	0.26	0.35	0.23	0.74	0.4	0.85	0.11	1	0.5	0.87	0.46	1.94	0.53	0	0.09	0.81	0.11	0	1.46	0.7	94	Control	45
0.3	0.31	0.12	0.12	0.16	0.8	0.01	1.2	0.04	0.03	0.4	0.8	0.19	0.07	0.04	0.46	0.8	0.3	2.29	0.71	0.07	0.23	0.59	0.4	0	0.57	0.36	1.19	0	1.4	2.5	0.76	2.09	1	0.26	0.02	0.13	95	Control	55
0.23	2.33	0.01	0.5	0.33	1.49	0.16	1.32	0.14	0.47	0.8	2.26	0.03	1.06	0.24	0.17	0.08	0.78	0.14	0	0.11	0.18	0.73	0.06	0.07	0.6	0.04	0.8	0.38	0.5	0.93	0.8	1.12	0.23	0.59	0.82	0.36	96	Control	65
0.07	0.17	0.07	0.8	0.25	1.09	0.24	0.14	1.05	0.8	0.01	0	0.8	0.32	0.37	0.09	0.14	0.49	0.8	0.25	1.76	1.47	0.37	0.98	1.25	0.08	0	0.06	1.35	0.05	0	0	0.04	0.85	2.26	0.21	0.11	97	Control	60
1.04	0.21	0.62	0.07	1.1	0.24	0.11	0.31	0.13	0.48	0.53	0.01	0.29	0.24	0.26	0.03	1.19	0.21	0.38	0.16	0.66	0.8	2.3	0.47	0.8	1.29	0.04	0.11	0.82	0.44	0.31	0.56	0.24	0.39	1.39	0.74	2.47	98	Control	45
0.85	0.72	0.29	0.48	0.09	0.41	0.97	0.35	0.17	0.72	0.36	0.06	0.27	0.07	0.02	0.05	0.27	1.21	1.08	0.39	0.8	1.2	0.58	2.05	0.17	0.1	1.68	0.24	0.8	1.2	0	1.36	0.71	1.64	0.08	0.8	1.5	99	Control	50
1.2	1.68	0.63	0.5	0.27	1.23	0.78	1.51	1.72	1.53	2.28	1.8	1.4	0.66	0.38	0.81	0.18	0.71	0.21	0.35	1.11	0.13	1.49	0.18	0.8	0.52	0.05	1.27	2.14	0.74	0.45	2.41	0.17	1.88	0.33	0.35	1.38	100	Control	60
0.5	0.11	2.2	2.5	0.71	1.67	1.95	1.8	1.18	2.32	0.26	0.47	1.72	0.17	0.53	1.95	0.06	0.8	0.53	0.17	0.1	0.24	0.27	0.09	1.21	2.03	2.01	2.4	2.44	1.95	1.27	2.02	1.06	0.5	1.72	0.14	0.29	101	Control	45
									0.63	0.26	0.41	1.14	0.03	0.1	0.63	0.06	0.8	0.53	0.26	0.53	1.14	2.18	0.27	0.26	2.02	0.23	0.28	0.06	0.24	0.21	0.09	1.95	0.81	0.16	0.16	0.26	102	Control	60
0.48	0.35	0.06	0.8	0.28	0	0.09	0.66	1.47	1.2	0.8	0.12	0.28	0.01	2.04	0.12	0.26	0.05	0.18	0.21	0	0.05	0.09	0.26	0.67	1.48	1.4	0.07	0.17	0.09	0.63	0.66	2.22	0.15	0.21	0.21	0.31	103	Control	50
1.47	0.19	0.26	0.31	0.18	0.59	0.8	0.18	0.04	0.53	0.39	1.01	0.76	0.8	0.8	1.22	0.8	0.5	0.39	0.8	1.53	2.01	1.72	0.17	0.04	0.09	0.15	0.23	0.74	1.72	0.27	0.11	0.48	0.54	0.09	0.5	0.48	104	Control	55
0.37	0.52	0.12	0.26	0.14	0.21	0.63	0.17	0.81	1.18	0.27	0.05	1.53	0.55	1.02	2.04	0.49	0.8	0.26	0.07	0.13	0.23	0.92	1.79	0.55	0.63	0.35	0.28	0.78	1.15	0.55	0.02	0.09	1.05	1.64	0.45	0.25	105	Control	65
0.12	1.64	0.8	1.25	2.17	0.35	1.19	0.8	0.35	0.72	2.2	0.35	0.08	0.33	1.2	0.24	0.78	0.28	0.46	0.08	1.48	0.11	1.64	0.8	0.17	0.8	0.22	0	0	1.5	0.08	0.24	0.23	0.26	0.02	0.16	0.39	106	Control	50
1	0.14	0	1.64	0.19	1.2	0.8	0.23	0.39	1.18	1.97	0.04	1.08	0.1	0.02	0.21	0.6	0.07	0.76	1.64	0.04	0.8	0.76	0.49	0.24	0.47	0.28	0.05	0.08	2.22	1.29	1.2	0.63	0.3	0.8	1.01	0.17	107	Control	65
1.48	0.28	0.42	0.24	0.63	0.26	1.47	0.26	0.74	1.72	0.66	1.68	0.47	0.07	0.1	0.29	0.8	0.21	0.66	0.8	0	1.12	0.33	0.26	0.48	0.06	1.55	1.05	0.58	2.21	0.45	1.06	0.74	0.81	0	0.35	0.63	108	Control	55
									1.9	1.94	2.45	2.45	2.38	2.44	2.32	2.47	2.5	2.48	2.5	2.46	2.22	1.27	2.38	1.43	2.46	1.39	2.24	0.84	1.85	0.56	1.79	1.79	1.71	1.2	1.47	2.47	109	Control	45
1.64	1.64	0.24	0.66	1.72	0.74	0.28	0.47	0.52	1.4	0.39	1.88	1.95	1.31	2.02	0.85	0.24	0.74	0.78	1.82	1.48	1.67	1.03	0.78	1.71	1.2	0.81	0.21	0.78	0.02	0.24	0.9	0.63	0.45	1.67	0.81	0.66	110	Control	55
1.67	0.09	0.95	1.53	0.2	0.16	0.26	0.08	0.85	1.6	0.53	1.79	2.05	1.8	0.17	1.8	0.07	0.38	0.56	0.78	0.16	0.63	0.3	0.06	0.93	0.26	0.14	0.08	0.02	0.07	0.17	0.26	0.11	0.23	0.16	0	0.23	111	Control	55
2.12	0.33	1.6	2.22	2.15	2.35	2.5	1.19	1.89	1	0.24	0.24	0.47	0.82	0.85	0.24	0.24	0.23	0.48	0.47	0.63	0.16	0.09	0.26	0.19	0.52	0.55	0.29	0.35	0.78	0.3	1.08	0.24	1.75	0.66	0.16	0.66	112	Control	65
2.05	0.28	2.14	1.18	1	0.78	0.76	0.08	0.47	0.24	0.16	0.37	1.11	0.33	0.71	0.28	0.63	0.09	0.45	1.97	0.47	0.66	0.95	0.78	0.36	2.05	0.39	0.74	0.27	0.63	0.19	0.52	1.64	0.39	0.4	0.82	2.1	113	Control	65
0.45	0.24	0.09	0.45	0.63	0.8	0.54	2.17	0.39	1.38	0.28	1.85	2.39	2.5	2.42	2.5	2.5	2.45	2.5	1.38	0.51	0.23	0.37	1.8	1.79	2.46	0.9	0.8	1.67	1.79	2.13	1.05	0.47	0.19	0.24	0.93	0.47	114	Control	60
0.02	0.06	0.32	0.08	0.05	0.53	0.05	0.17	0.25	0.5	0.28	0.01	0.17	0.29	0.02	0.24	0	0.12	0.07	0	0.02	0	0	0.08	0.53	0.53	0.42	0.06	0.42	0.63	0	0.8	0.07	0.68	0.53	0.08	0.2	115	Control	60
0.55	1.28	0.46	0.1	0.77	0.23	0.32	0.07	0.82	0.16	0	2.27	0.74	0.23	0.33	0.02	0.5	0.03	0	0	0	0.15	0.37	0.23	0	0.24	0.92	0.15	0	0.05	0.05	0.31	0.04	0.11	0.44	0.06	0.99	116	Control	45
0.08	0.03	0.17	0.01	0	0.25	1.43	0.05	0.07	0.15	0.65	0	0	0	0.08	0.33	0.46	0.04	0	0	0	0	0.8	0.8	0.73	0.08	0.15	0.8	0.03	0.29	0.03	0	0	0.04	0.15	0.03	0.22	117	Control	55
0.04	0.27	1.3	0.12	0.8	0.8	0	0.03	0	0.06	0.23	0.5	0.8	0.02	1.59	0.12	0.03	0.84	0.14	0	0	0	0.89	1.3	0.08	0.03	0.04	0.02	0.8	1.31	1.22	0	0.08	0	0.06	0	0.05	118	Control	50
0.45	0	0	0.11	0	0.1	0	0	2.35	0.1	0.46	2.14	0.01	0.1	0.02	0.02	0.07	0.03	0.23	0	0	0.1	0.03	0.1	1.27	0	0	0.8	0	0.04	0	0	0	0.09	0.76	1.3	0.46	119	Control	50
0	0.65	0.1	0	1.51	0.07	0.06	0.02	0.23	0.05	0	0	0.26	0.01	1.8	1.23	0.04	0	0	0	0.01	0	0.06	0.95	0.03	0	0	0.8	0.07	0	0	0.05	0	0.8	0	1.23	0.03	120	Control	50
																			0.34	0.5	0.08	0.21	0.04	0.13	0.56	0.19	2.03	0.19	2.5	1.96	0.44	0.34	0.57	0.29	0	0.29	1	Pink	65
0.07	0	1.46	0.5	0.15	0.35	0.14	1.78	0.03	0.06	0.07	0.04	0.06	0.03	0.03	1.65	0.14	0.23	1.31											0.03	0.8	0.56	0.1	1.22	0.29	0.06	0	2	Pink	50
2.35	0.14	0.08	0.03	0.28	0.03	0.45	0.15	0.36	0.52	1.31	0.23	0.07	0.23	0.07	0.07	0.8	0.05	0.1	0	0	0.07	0.1	0	0.14	0.02	0.47	0.24	1.07	0.94	0.58	0.31	0.21	0.15	0.8	0.08	0.15	3	Pink	65
0	0.08	0.21	0.08	0.03	0.1	0.07	0.23	0.11	0.14	0.14	1.33	0.46	1.43	0.8	0.25	0.8	0	0.8	0.06	0.24	0.03	1.17	0.8	0.16	0.21	0.01	0.27	0.59	0.14	0.11	2.27	0.05	0.08	1.45	0.33	0.5	4	Pink	45
0.02	0.09	0.08	2.5	0.04	0.04	0.02	0.01	0.04	0.33	0.04	1.53	0.29	0	0.07	0.07	1.76	0	0.21	0.14	0.04	0.05	0.29	0.17	0.16	0.18	0.02	0.03	0.01	0.23	0	0.03	0.1	0.8	0.55	0.04	0.39	5	Pink	60
0.53	0.01	2.32	0.06	0	0	0.03	0.01	0.14	0	0.89	0.19	0.22	0.08	0.04	0.01	0.11	0	0.18	0.09	0	0	0.05	0.28	0.03	0	0.04	0.09	0.08	0.1	0.55	0	0.01	0.1	0.02	0.04	0.8	6	Pink	50
									0	0.06	0	0	0.01	0.07	0	0.03	0	0.02	0.02	0.27	0	0	0	0.5	0.03	2.33	0.03	0.08	0	1.58	0	0.09	0	0	0.8	0.62	7	Pink	65
1.13	0.21	0.83	0.04	1.27	0	0.09	0.8	0	0.08	0.09	0.05	0.04	0	0.03	0	0.84	0.03	0	0.05	0.85	0.05	0.04	0.24	0.09	0.44	1.53	2.13	0	0.45	0	0.8	0.08	0.48	0.04	0.11	0.09	8	Pink	50
0.01	0	1.2	1.17	0.97	0.17	0.82	0	0.03	0.09	0.03	0.07	0.17	0.04	0.19	0.02	0	0.04	0.1	0.32	0.64	0.94	0.08	0	0	0	0	0.07	0.01	0	0.77	0.02	1.52	0.04	0.08	0.02	0.03	9	Pink	45
0	0.11	0.02	1.1	0.16	0.01	0.1	0	0.8	0	0.04	0.02	0.97	0.16	0.06	0	0.05	0	0	0.09	0.8	0.02	0	0.07	1.11	1.37	0.09	0.07	0.09	0	0.02	0.05	0.02	0.05	0.15	0.33	0.8	10	Pink	65
1.36	0	1.24	0.01	0.24	0	0.02	0	0.01	0.32	0.28	0.01	0.03	0.28	0.05	0.03	0.05	0.15	0.04	0.02	0.17	0.01	0.08	0.03	0	0.05	0.45	0.04	0	0.07	0.1	0	0.19	0.58	0	0.09	0.27	11	Pink	50
0.03	0.03	0.28	1.18	0.04	0.8	1.18	0.07	0	0.8	0	0	0	2.5	0.77	0.46	0.28	0	0.63	2.44	0.63	0.06	0.12	0.1	0.08	0.8	0.24	1.2	1.91	0.18	0	2.19	0.8	0	0	0.07	1.65	12	Pink	60
0.12	0.87	0.99	1.15	0.22	0.15	0.07	0.17	0.06	1.33	0.14	0.12	0.3	0.8	0.03	0.8	0.04	0	0.2	0.6	0.31	0.6	1.69	1.43	0.33	0.11	0.19	0.28	0.11	0	0.19	0.15	0	0.02	1.29	0.5	0.19	13	Pink	50
0.36	0.07	0.29	0.1	1.96	0.36	0.23	0.12	0.86	0.04	1.24	0.12	0.21	0.32	1.63	0.23	0.03	1.56	0.03	0.27	0.03	0.07	0.37	1.48	2.29	0.15	1.44	0.12	0.82	0.86	2.5	0.37	0	0.9	0.63	0.52	0.06	14	Pink	45
1.4	0.82	0.37	0.1	0.8	0.71	1.18	0.35	0.3	0.15	1.33	0.69	0.11	0.43	0.91	0.23	0.18	0.27	1.14	2.11	0.24	0.11	0.29	0.15	0	0.65	0.26	0	0.39	0.26	0.74	1.33	0.4	0.14	0.48	0.36	0.9	15	Pink	65
0.37	1.08	0.07	1.14	0.04	0.8	1.37	2.5	1.22	0.13	1.2	0.37	2.01	1.37	0.07	0.07	0.8	0.09	0.07	0.47	1.96	0.73	1.18	0.44	0.92	0.11	0.19	1.2	2.23	0.85	0.53	0.11	1.4	0.25	0	1.27	0.36	16	Pink	55
0.65	0.08	0.27	0.65	0.13	1.14	0.06	0.05	0.04	0.06	0	0.8	0	0.38	2.04	0.11	0.47	0	0.17	0.11	0.08	0.05	0.23	0.8	0.24	0.01	0.26	0	1.95	0.8	0.06	0.15	0.09	0	0.53	1.24	0	17	Pink	60
0.3	0.8	0.03	0.98	0.8	0.12	0.16	0	0.06	0.04	0.03	0.36	0.1	0	0.27	0.8	0.06	0.06	0.53	0.04	0.13	0.29	0.65	0.29	2.4	0.16	0	0.8	0.8	0.8	0.02	0.22	0.57	0.37	0.44	0.17	1.86	18	Pink	45
1.18	0	0.03	0	0.03	0	0.1	0	0.03	0.46	0.04	0.03	0.24	0.13	0.8	0.09	1.03	0.29	1.54	1.48	0	0.16	0.02	0.95	0.06	0.16	0	0	0.49	0.06	0.08	0.21	0.06	0.29	0.04	0.07	0.45	19	Pink	55
0.4	0	0.05	0.35	0.8	0.63	0.24	0	0.46	0	0.1	0	0.07	0.8	0.18	0	0.8	0.07	0.27	1.29	0.04	0.05	1.18	0.74	0.01	0.8	0.8	0	1.08	0	0.01	0.02	0.88	0.09	0.03	0.01	0.03	20	Pink	60
0.8	0	0.05	0.8	0.71	0.02	0.06	1.54	1.88	0.03	0.38	0.18	0.05	0.03	0.03	0	0.8	0.25	0	0.8	0	0.8	0.23	0.4	1.27	0.57	0.8	0.53	0.83	0	0	0	0.8	2.31	0.14	1.31	0.15	21	Pink	60
0	0.16	0.36	0.04	0.04	0	0.23	0.03	0.11	0.8	1.17	0	0.12	0.09	0.84	0.8	0.02	0.8	0.21	0.04	0.09	0.6	0.04	0.1	0	0	0.15	0.07	0.75	0.1	1.54	0	0.23	0.23	0.14	0	0.14	22	Pink	55
0.09	0	1.31	1.43	0.29	0.8	0.04	2.14	0.07	0	0.05	0.35	0	0.28	0.8	0.02	0.12	1.2	0.32	0	0.03	0	1.05	0.12	0.17	1.61	0.46	0.07	0.01	0.04	0.17	2.38	2.24	2.5	2.46	1.95	2.04	23	Pink	45
0.02	1.39	0.06	0.8	0.35	0.04	0.08	0.8	0.8	0.09	0.1	0.92	1.31	1.13	0.08	0.09	0.04	0.09	0	0.08	0.37	0.03	0.07	0.29	0.8	0.05	0.05	0.14	0.05	0.03	0.35	0	0.84	0.14	0.06	0.53	0	24	Pink	50
0.8	0.8	0.08	0.02	0.59	0.46	1.3	0	0	0.05	0.38	0.07	0.8	1.32	0.16	0.03	1.17	0.8	0.01	0.08	2.33	1.22	0.04	0	0.05	0.04	0.14	1.37	0.08	0.02	0.07	0.14	0.02	2.5	0.19	0.84	0.8	25	Pink	45
0.17	0	0.07	1.32	0.8	0.8	0	0.07	0.03	0.03	0.12	0	0.03	0.04	0.16	0.8	0.8	0	0	0	0.8	0.08	0.16	0	0.1	0	0.19	0.05	0.09	0	0	0.1	0.19	0.21	1.56	1.03	0.02	26	Pink	55
0	0.69	0.14	0	0.08	0.08	0.64	0.58	0	0.16	0.6	0	0	2.27	0.04	0.04	0	0	0	0.09	0.88	0.12	0.48	1.38	0	0.8	0.9	0.59	0	0	0.1	0.03	0.07	0	0.16	0.02	0.04	27	Pink	60
0	0.16	0.33	0	0.55	0.94	0.8	0.8	0.8	0.16	1.68	0	0.1	0.02	0.14	0.8	1.33	0.01	0.16	1.19	0.53	0.86	0.8	0.37	1.39	1.01	0.17	1.39	0.95	0.8	0.11	0.31	0.8	0.08	0.13	0.24	1.27	28	Pink	55
1.61	0.17	0.07	1.79	0.09	0.03	0.14	1.01	0.23	0.8	0.8	0.8	0.17	0.46	0.8	1.53	0.17	0.21	0.21	0.36	0.26	0.06	0.06	0.8	0	0.15	0.33	0.1	0.8	0.03	0.07	0.06	0.09	0.36	1.41	0.28	2.35	29	Pink	55
0.04	0.8	0.18	0.21	1.01	0.5	1.19	0.46	0.17	1.28	0.33	0.08	0.23	0.09	1.18	0.8	0	0	0.8	1.43	1.6	0.19	0.15	1.07	0.96	0.37	0.14	0.06	0	0.12	0.55	0.19	1.17	2.35	2.34	2.44	2.4	30	Pink	65
0.55	1.42	0.46	0.8	0	0.02	0.9	0.23	0	1.2	0.3	0.07	0.12	0.16	0.07	0.48	1.32	0.97	0.08	0.89	0	0.11	0	0.05	0	0.65	0.16	1.08	0	0.04	0.63	2.38	0.03	0.22	0.09	0.15	0.21	31	Pink	55
0	0	1.77	1.72	0.42	0.16	0.46	1.05	0.8	0.65	0.14	0.56	0.41	0.1	0	0.02	0.21	1.66	0.47	0.77	0.32	1.02	1.11	1.63	0.46	1.27	1.28	0.73	1.93	2.39	0.36	0.15	1.11	0.8	0.23	0.35	0.34	32	Pink	60
0.62	0.36	0.17	1.35	0.25	0.63	0.29	0.17	0.1	0.28	1.55	1.33	2.06	0.15	0.2	0.63	2.03	0.05	0.07	0.8	0.96	0.77	0.36	0.4	0.26	0.07	2.34	0.49	0.27	0.61	0.29	0.3	1.17	0	0.51	0.12	0.8	33	Pink	50
0.17	0.28	0.07	0.04	0.33	0.43	0.55	0.1	0.14	0.21	0	0.21	0.07	2.32	0.08	1.16	0.25	0.92	0.1	0.35	0.27	0.8	0.53	0.14	0.29	0.04	0	0.18	0.76	0.49	1.63	0.47	0.07	2.5	0.46	0.28	0.14	34	Pink	45
0.63	1.28	0.8	0.98	0.38	0.44	0.23	0.21	0.64	0.3	0.11	0.25	0.29	1.92	0.3	1.08	0.63	1.65	0.37	0.45	0.45	0.53	0.38	0.15	0.12	0.17	0.94	0.29	0.17	0.56	1.63	1.98	0.95	1.51	0.44	0.29	1.11	35	Pink	50
0.83	0.57	1.33	0.25	1.14	0.21	0.56	0.4	0.53	1.05	0.44	0.32	0.15	0.05	0.29	0.4	1.5	0.1	0.36	0.5	0.03	0.52	0.45	0.41	0.19	0.23	0.23	1.14	1.78	0.85	1.51	1.02	1.73	0.6	2.03	0.83	1.49	36	Pink	45
0.8	1.43	0.76	1.39	0.97	0.97	1.98	1.55	0.99	0.38	1.35	1.25	0.09	1.05	0.28	0.74	0.21	1.51	0.46	0.8	0.39	0.21	0.28	0.23	0.25	0.02	0	2.39	0.4	1.51	1.49	1.94	0.82	1.56	0.12	2.04	1.18	37	Pink	50
1.68	1.78	0.8	0.19	1.33	0.25	0.15	2.09	1.36	2.22	2.41	2.44	2.37	2.31	2.32	0.74	0.58	0.78	0.56	0.19	0.13	1.08	0.23	0.47	0.15	0.29	1.38	0.19	0.03	0.13	0.11	1.66	0.25	0.59	0.13	1.22	1.59	38	Pink	60
2.1	1.19	0.8	0.15	1.07	0.8	0.85	0.4	0.07	0.28	0.07	1.14	1	0.33	0.05	0.33	0.44	0.64	0.97	0.29	0.23	0.55	0.6	0.55	1.75	0.11	0.31	0.02	0.29	0.16	0.71	0.11	2.35	0.53	0.25	0.12	0.1	39	Pink	65
0.8	0.25	0.73	0.94	0.15	2.5	2.44	2.5	2.41	1.02	0.64	0.78	1.17	1	0.53	0.21	0.78	0.53	1.53	0.74	0.17	1.05	0.8	0.29	0	0.8	0.38	0.06	0.37	1.47	0.8	0.33	0.19	0.08	0.5	0.22	0.25	40	Pink	45
0.84	0.06	0.4	0.18	0.17	0.07	0.13	0.56	0.8	0.11	0.16	2.5	0.09	0.1	1.97	2.28	0.44	0.18	0.9	0.38	2.5	0.38	0.33	0.12	0.27	0.24	0.23	0.04	0.71	2.27	0.04	0.02	0.8	0.16	0.8	0.15	1.23	41	Pink	55
0	1.53	0.11	0.8	0.03	0.07	0.31	0.02	0.24	2.29	2.13	0.63	0.35	0.55	0.71	1.91	0.25	1.25	0.42	0.24	0.19	0.23	1.33	0.27	0.8	1.31	0.05	0.15	0.19	0.19	0.1	1.71	0.1	0.12	0.63	2.38	0.06	42	Pink	55
0	1.08	0.37	0.05	0.05	0	1.32	0.44	0.37	0.37	1.26	0.47	0.26	0	0.06	0.01	0.28	0.27	0.8	0.12	0.02	0.35	0.94	0.02	0	0.08	0.23	0.17	0.8	0.13	0.44	0.17	1.95	1.15	0.29	0.03	0.03	43	Pink	65
0.22	0.8	0.05	0	0.23	0.46	0.29	0.39	1.55	0.8	0.1	0.71	0.18	0.13	0.25	0.45	0.06	1.52	1.14	0.8	0.25	0.29	0.06	0.08	0.32	0.05	0.07	0.32	1.18	0.17	0.08	0.15	1.06	1.29	0.09	1.61	0.2	44	Pink	60
0.21	0.07	0.8	0.06	0.06	1.25	0.22	0.9	0.37	0.08	1.56	0.15	0.03	0.08	1.06	0.77	0.16	0	0.06	0.8	0.27	2.36	0.35	1.2	0.8	1.29	0.23	0	0	0.8	0.1	0	0	1.42	0.18	0.28	0.09	45	Pink	60
1.9	0.46	0.18	0.21	0.18	0.05	0.17	0	0	0.05	0.27	0.24	1.41	0	0.1	0.38	0.8	0.8	2.38	2.35	1.95	0.11	0.8	0.14	0.11	0.06	0.97	0.06	0.01	0.03	0.8	0.17	1.49	0.03	0.3	0.11	0.1	46	Pink	60
0.8	0.06	0	0	0.53	0.29	0	0.1	0.04	0.04	0.48	0.8	0.16	0.01	0.07	0	1.43	0.23	0	1.15	0	1.52	1.19	0.07	0.07	0.16	0	0.8	0.07	0.03	0.19	0	0.47	0	0.02	0	0.36	47	Pink	45
0.07	0.04	0	0.01	0	0.6	0.1	0.09	0.23	0.03	0.09	0	0	0.02	0	0	0.31	0.1	0.58	1.22	0.56	0.05	0.1	0.11	0.8	0.21	0.06	0.8	0.65	0.16	0.46	0.4	0	0.11	0.38	0.19	2.31	48	Pink	60
0	0.21	0.05	0.14	0	0.16	0.06	0.8	0.8	0.8	0.14	0.11	0.14	0	0.09	0.02	0.06	1.35	0.14	0.17	0.03	0.1	0.07	0.04	0.08	0.47	0.89	0.03	0	0	0.24	0	0	0.8	0	0.52	0.1	49	Pink	50
0.03	1.2	0.04	0.1	0.11	0.07	2.44	0.17	0.13	0.8	0.04	0.8	0.01	0	0.14	0.09	0.22	0.63	1.62	2.41	2.36	2.45	1.96	0.83	0.5	0.27	0.07	1.06	0.26	0.21	0.13	0.45	0.25	0.17	0.04	0.11	0.04	50	Pink	50
0.01	0.25	0.04	0.36	0.42	1.52	0.03	0.08	1.13	0.65	1.01	2.29	1.99	0.8	0.06	0	0	0.39	0.02	0	0.13	0.08	0.05	0.09	0.12	0	0	0.07	2.09	0.14	1.3	0	0.06	0.12	0.88	0.11	0.24	51	Pink	55
0.01	0.1	0.3	0.25	0.23	0.14	0	0.39	0.46	1.92	0.02	0.09	0.08	0.49	0	0.06	0.07	0.15	0.1	0.17	0	0.24	0.57	0.03	0.29	0.09	0.94	0.35	0.17	2.35	2.04	0.9	0.06	0.32	1.8	1.14	0.03	52	Pink	45
0	0.8	0.11	0.14	0.03	0.09	0.46	0.42	0.04	0.12	0.08	0.09	0.1	0.03	1.2	0.05	0.29	0.16	1.47	0	0.03	1.27	2.5	0.75	0.69	0.06	0.02	0.8	0.02	0.55	0.14	0.21	0.44	0	0.88	0.97	0.71	53	Pink	65
0.04	0.11	0	0.8	0.19	0.08	0.8	0.08	0.09	0.05	1.16	1.46	0.04	1.32	0.05	0.39	0.05	0	1.34	0.07	0.05	0.78	0.46	0.05	0.07	0.15	0.28	0.07	0.13	1.03	1.03	0.11	0.28	0	0.05	0.76	1.31	54	Pink	65
0.4	1.23	0.93	0.15	0.03	0.8	1.25	0.63	0.1	0.17	0.9	0.57	1.59	0.07	0.29	0.06	0.43	0.79	0	0.09	0.63	0.04	0.36	0.71	0.37	0.08	2.5	1.53	0	0.18	0.23	0.19	0.8	0.28	0.23	0.8	0.16	55	Pink	50
0.74	0.08	0	0.14	0.17	0.63	0.8	0.04	0.15	0.1	0.03	0.23	0.07	0.8	0.04	0.2	0.8	0.46	0.24	0.14	1.34	0.5	0	0	0.21	0.8	0.07	0.12	0.06	0.8	0.27	0.11	0.14	0.12	0.04	1.29	1.88	56	Pink	55
0.4	0.06	0.4	0.32	2.1	0.84	0.13	2.37	2.18	0.6	2.4	0.73	0.29	0.11	0.03	0.21	1.47	0.13	0.23	0.14	0.47	1.07	1.66	0	1.18	1.35	0.8	0.37	0.27	0	1.09	0.12	0.21	0.99	0.28	0.11	0.26	57	Pink	65
0.02	0	0.08	1.22	0.11	1.4	0.47	1.26	0.13	0.53	1.2	1.06	0.29	0.97	0.16	0.41	0.32	0.72	0.56	1.84	1.65	0.28	0.16	1.55	0.8	0	0.11	0.37	1.24	0.8	0.27	0.37	1.68	0.57	0.05	0.98	0.35	58	Pink	55
1.11	0.21	2.5	0.05	0.82	0.17	0.92	2.36	0.18	0.18	0.11	0.18	1.74	1.2	0.22	2.22	0.07	0.8	0.66	2.01	0.18	0.15	0.8	0.39	1.11	0.4	0.17	0.56	0.21	0	0.06	2.32	1.55	0.8	1.92	0.74	0.41	59	Pink	45
2.03	0.98	0.95	0.06	0	0.06	0.72	0.06	0.38	1	0.21	0.25	0.09	0.8	0.8	0.5	2.12	0.4	0.85	1.14	1.47	0.97	1.5	0.82	0.12	0.33	0.38	1.4	1.9	1.01	1.27	1.51	0.8	0.36	0.21	0.38	0.71	60	Pink	65
0.71	0.13	0.09	0.32	0.11	1.34	0.4	0.27	0.56	1.42	0.04	0.07	0.23	0.38	0.11	0.33	0.56	0.18	0.31	0.74	0.64	1.39	1.12	0.97	2.21	2.2	2.1	0.41	0.49	0.59	1.88	2.23	0.8	1.71	0.72	0.45	1.63	61	Pink	50
1.38	1.49	0.63	1.11	0.63	0	1.1	0.63	0.35	0.25	0.59	0.23	0.94	0.21	0.35	0.14	0.11	0.04	0.13	0.04	0.8	0.05	0.8	0.48	0.23	1.8	1.24	1.22	0.14	0.05	0.74	0.12	0.21	0.06	0	0.03	0.59	62	Pink	65
0.36	0	0.07	0.04	0.16	1.18	0.85	0.2	0.2	0.96	0.08	0.01	0.8	0.46	0.11	0.29	0.39	0.47	0.8	0.28	0.16	0.8	1.32	0.31	0.06	0.8	0.73	0.06	1.38	0.48	1.41	1.23	1.14	0.25	0.04	0.28	0.15	63	Pink	65
0	2.5	1.3	0.03	0.03	0.36	1.65	0.05	0.17	0.81	0.1	0	0.8	1.25	0.26	0	1.33	0.23	0.05	0.5	1.19	0.88	0.07	0.05	0.1	1.19	0.15	1.2	0.03	0.1	0.03	1.05	0.03	0.1	0	1.06	0.04	64	Pink	45
0	0.11	0.08	0.17	1.3	0.8	0.16	0	0	0.04	0.16	0.25	0.35	0.06	0.24	0.05	0.03	1.43	0.02	0.07	1.77	0.33	0.37	0.08	0.33	0.23	0	0.35	0	0	1.19	0.15	0.06	0.01	0.18	0.8	0.13	65	Pink	45
0.32	0.21	0.35	0.8	1.14	0.03	0	0.05	0.03	0.8	0.07	0	0.07	0.13	0.18	0.07	1.12	0.05	0.37	0.11	0.16	1.32	0.27	0	0.05	0.04	0.03	0.06	0.8	1.8	0.14	0	0	0	0	0	0.03	66	Pink	60
0.15	0.03	0.14	1.77	0.14	0	0.04	0.07	0	0.1	0.04	0.24	0.8	0.07	0.21	0.04	0.8	0	0.15	0.29	2.35	2.28	2.48	2.44	2.35	2.44	0.95	1.69	0.39	0.03	0.35	0.14	0.44	0.01	0.11	1.02	1.14	67	Pink	55
0.35	0.96	0.88	0	0.1	0.03	0.09	0.04	0.04	0.46	0.46	0	0.11	0.03	0.32	0.24	1.45	0.06	0	0	0	0.3	0	1.42	0	0.37	0.17	1.05	0.49	0.29	0.47	0.02	0.28	0	0.07	0.8	0.25	68	Pink	60
0.45	0.39	0.88	0.01	0.8	0.03	0.95	0.11	0.94	0.8	0.8	0.09	0.8	0.04	1.01	0.05	0.07	0	0.8	0.38	0.04	0.18	0.11	0.14	1.53	1.63	0	0.28	0.27	0.11	0	0.85	0.14	0.24	0.21	0.94	1.27	69	Pink	65
0.54	0	0.04	0.28	1.4	1.42	1.4	0.33	0.92	0.33	1.46	1.95	2.35	2.35	2.44	0.13	0.05	0.05	1.46	0.8	0.93	1.7	0.03	0.11	0.14	0.32	0.8	0.07	0.26	0.25	0.57	0.14	0.34	1.94	0	0.75	0.63	70	Pink	55
0	0.14	1.06	0.03	0.39	0.78	0	0.47	0.06	0.06	0.11	0.15	0.33	0	0	0.06	0.65	0.8	0.8	0.15	0.04	0.39	0.97	0.5	0.07	0.8	0.06	0.17	0.99	1.45	0.18	0.47	0.06	0.61	0.1	0.27	0.1	71	Pink	55
0.03	0.14	0.03	0.1	0.14	0	0	0	0.03	1.13	1.81	0.03	0.16	1.1	0.07	0.8	0.01	1.29	0.07	0.04	0.03	0.04	1.55	0	0.32	0.23	0.21	0.07	0.27	0.21	0.57	0.06	0.35	0.13	0.04	0	0.1	72	Pink	45
0	1.2	1.05	0.05	0.01	0	0	0	0.39	0	0	1.08	0	0.18	0.23	0.05	0.07	0	0.04	1.32	0	0	1.45	1.17	0.13	0.16	0	0.05	0.04	0.12	0.09	0.8	0	0.05	0	0	0.23	73	Pink	60
1.06	0.08	0.07	0.17	0.04	0.8	0	0.14	0.05	0	0	0	0.85	0.97	1.15	0.14	0.8	0.74	0	0.06	0.04	0	0	0.05	0.03	0.09	0.05	2.19	0.02	0.27	0.09	0.03	0.8	0	0.46	1.11	0	74	Pink	60
0	0	0.8	0.29	1.56	1.37	0.07	0.04	0.22	0	0.06	0.28	0	1.47	0.09	0	0	0	0.26	0.21	0.28	0.01	0	0.72	0.06	0	0	2.05	0.14	0.1	0.25	0.48	0.19	0.02	0	0.9	0	75	Pink	60
0.25	0.59	0.14	0.17	0.35	0.38	0.8	0.24	0.05	0.03	0.19	0.42	0.18	0.25	0.03	0.04	0.06	0.12	0.39	0	0.8	0.04	0.03	0	0.03	0.06	1.94	1.17	1.92	0.51	0	2.5	0.8	0.8	0.8	0.11	0.53	76	Pink	65
0.14	0.84	0.4	1.29	0.27	0	0.31	2	0.39	1.72	1.79	0.36	0.54	0.21	0.35	0.31	0.7	1.67	0.8	0.24	0	0.06	1.45	0.29	0.1	0.9	0.1	0.15	0.03	0.06	1	0.21	0.27	0.11	0.39	0.05	0.01	77	Pink	50
0.94	1.05	0.23	0.06	1.01	0.1	1.05	0.45	0.14	1.33	1.41	1.9	0.53	0.08	0.9	0.1	0.03	0.21	0.8	0.19	0.3	0.2	0.32	2.39	0.3	0.36	1.22	0.16	0.8	0.8	0.63	1.38	2.05	0.18	0.36	0.08	0.23	78	Pink	45
0.6	0.72	0.21	2.31	2.5	1.34	0.06	0.05	0.71	0.8	0.06	0.29	0.65	0.55	0.06	0.21	0.18	0.8	1.24	0.18	0.5	0.63	0.33	0.29	0.08	0.04	1.27	0.97	0.21	0.28	0.19	0.23	1.27	0.07	0.27	0.05	2.28	79	Pink	65
0.53	0.85	0.29	1.27	0.33	0.09	0.41	0.07	0.8	0.04	0.15	0.42	0.07	0.18	2.2	0.8	2.5	0.11	0.13	0.28	0.16	0.05	0.25	0.11	0.46	0.8	0.38	1.33	2.33	0.8	0.52	0.97	0.81	0.13	0.64	0.13	0.27	80	Pink	45
1.13	0.08	0.8	0.23	0.13	0	2.2	0.05	0.9	0.8	0.8	0.21	0.15	0.1	0.21	0.07	0.8	2.38	0.71	0.37	0.93	0.31	2.5	0.39	1.07	0.21	2.41	2.19	1.21	1.22	1.38	0.49	1.39	0.2	0.21	0.1	0.07	81	Pink	60
0.07	0.23	0.23	0.97	1.4	0.36	1.06	0.07	0.05	0.28	0.19	1.74	0.8	0.9	1.05	1.23	1.95	1.75	0.11	0.8	0.06	0.4	0.23	0.1	0.23	0.18	0.09	0.8	0.32	1.5	0.49	0.8	0.29	1	1.1	0.25	0.04	82	Pink	55
0.89	0.25	2.21	0.8	0.02	1.64	1.53	0.28	1.39	0.31	1.19	2.5	2.5	2.5	2.44	1.47	0.9	0.87	2.05	0.71	0.49	0.18	0.8	1	0.5	0.07	0.41	0.21	0.12	0.5	0.26	0.31	0.04	0.16	0.8	0.79	0.8	83	Pink	50
0.52	1.04	0.07	0.02	0.28	0.65	0.45	0.13	1.53	0.23	0.87	0.21	0.04	0.5	1.21	1.39	1.49	0.38	1	2.26	1.11	1.5	0.31	0.55	0.79	0.71	0.21	0.09	0.94	0.31	0.79	2.17	0.28	0.28	1.49	1.92	1.94	84	Pink	50
0.07	0.1	1.68	0.23	0.85	0.36	0.07	0.06	0.82	0.05	0.47	1.12	0.54	0.14	0.33	1.8	0.09	0.12	0.07	0.07	2.33	2.5	2.44	2.44	2.39	2.5	2.27	1.79	2.41	1.47	0.16	0.55	0.18	0.37	1.11	0.06	0.07	85	Pink	65
0.3	0.76	1.25	0.09	0.56	0.23	0	0.07	0.05	0.13	0.18	0.09	0.05	0.05	1.51	2.01	0.67	0.36	0.25	0.58	0.28	0.3	1.64	0.05	0.09	0.35	0.21	0.23	0.18	0.1	0.5	0.71	0.52	0.95	1.78	0.07	0.02	86	Pink	50
0.72	0.85	0.5	1.65	1.72	1.55	0.41	0.19	0.23	0.55	1.45	2.5	2.42	2.5	2.24	1.08	0.42	0.29	0.8	0.38	0.31	0.55	0.14	0.04	0.49	2.22	0.16	0.1	0.17	0.07	0.29	0.1	0.43	0.17	0.27	1.94	0.85	87	Pink	45
1.66	1.5	0.16	0.42	0.13	0.13	0.04	0.42	1.49	0.23	0.66	0.1	0.36	0.56	0.58	0.23	0.25	0.07	0.24	0.42	1.2	0.29	0.25	0.3	0.23	0	0.02	0.8	1.34	0.27	0.28	0.25	0.29	0.52	0.63	0.08	0.71	88	Pink	55
0.2	0.09	0.55	0.39	0.06	1.11	0.06	0.52	0.3	0.23	0.15	0.05	1.31	0.71	0.36	0.71	0.44	0	1.08	1.78	0.14	0	1.52	0.03	0	0.25	0.05	0.27	0.06	1.24	0.36	0.37	0.01	0.32	0.68	0.15	0.04	89	Pink	50
0.25	0.11	0.08	1.25	0.04	0.25	0.8	1.08	0.12	0.09	0.17	0.8	1.59	0.25	0.28	0	0.09	1.05	1.12	0.8	0.04	0.6	0.78	0.14	0.8	0.03	0.23	0	0	0.08	0.36	0.15	0	0.02	0.27	0	0.02	90	Pink	55
0.04	0.25	0	0.37	0.17	0.06	2.36	2.15	2.38	2.35	2.42	1.33	0.1	0.65	0.48	1.68	0.3	0.07	0.19	0.17	0.36	0.14	1.33	0.8	0.06	0.15	0.24	0.47	0.8	0	0.31	0.14	0.72	0.8	0.01	0.09	0.51	91	Pink	65
0.06	0.07	0.83	0.12	0.32	0.2	0	0.05	0.04	0.8	0.24	1.78	0.96	0.27	2.42	0.06	0.03	0	0.53	1.04	0.01	1.18	1.17	0.13	0.1	1.59	0.07	0.22	0.8	0.32	1.05	0.07	0.26	0	0.74	0.27	1.19	92	Pink	45
0.18	0.06	0.01	0.19	0	0.03	0.37	0	0.01	0.15	0.15	0	0.3	0	0.24	0.06	0.04	0.33	0	0	0.02	0.05	0.03	0.19	0	0.09	0.15	0.27	0.04	0.15	0.26	0.8	0	0.26	0.05	0.13	0.26	93	Pink	60
0.65	0.06	1.32	0.3	0.16	0.33	0.34	0.29	0.13	0.04	0.34	0.25	0.01	0.12	0.09	0.03	1.29	0.4	0.16	0.16	0.23	2.4	0.8	0.46	1.47	0.06	0	0	0	0.3	0.11	0.07	0	0	0.03	0.01	0.8	94	Pink	45
0.15	0.42	0.03	0.25	1.26	0.62	0.07	0	0	0.05	0.05	0.21	0.03	0.05	0	0.06	0.04	1.85	0.8	0.06	0.78	0.8	0.32	0.03	0.3	0.05	0.03	0.62	1.41	0.08	0	0.07	0.11	0.12	0.03	1.03	1.09	95	Pink	55
0.26	0.58	0.53	2.2	0.52	0.24	0.29	0.8	0.97	0.53	0.03	0.07	2.4	1.2	0.29	1.56	0.2	0.23	1.35	0.59	0.8	0.11	0.29	2.4	0.46	0.08	0.8	0.14	0.18	0.1	0.78	0.46	1.4	0.14	0.59	2.33	0.69	96	Pink	65
0.14	0.08	1.48	0.07	0.14	0	0.06	0.02	0.75	0.17	1.44	0.25	0.71	0.16	0.8	0	0.29	1.36	0.82	0.36	0	0.8	0.63	1.23	0.1	0.72	1.21	0.71	0.88	2.5	2.29	2.46	0.43	0.49	0.71	1.49	0.8	97	Pink	60
0.8	0.8	0.01	0.22	0.16	0.45	0.04	1.31	0.31	0.34	0.84	0.52	1.53	0.15	0.35	0.8	1.17	1.5	0.57	0.63	0.02	0.21	0.03	0.23	1.46	0.08	0.11	0.59	0.29	0.4	0.38	0.56	0	0.08	0	0.03	0.11	98	Pink	45
0.59	0.5	0.06	1.52	0.8	0.11	0	0.17	0.04	0.07	0.11	0.04	0.08	0.8	0.29	2.19	1.04	0.05	1.61	0.5	1.02	0.69	0.36	0.71	0.25	0.8	0.82	2.12	1.31	0.44	0.13	0.58	0.23	0.19	0.38	0.14	1.68	99	Pink	50
0.18	0.18	0.37	0.14	1.06	0.29	0.09	0.92	0.03	0.07	0.5	0.2	1.2	0.85	0.49	0.05	0.38	0.08	0.35	0.25	0.5	0.17	1.06	0.23	0.13	1.31	0.31	1.74	2.5	2.23	2.5	2.45	2.44	2.5	2.09	1.51	0.42	100	Pink	60
0.27	0.21	0.25	0.26	0.95	2.5	0.85	0.66	0.4	0.1	1.12	0.14	0.71	0.4	0.21	0.58	0.05	0.49	0.03	1.06	0.07	0.38	0.21	0.27	0.12	0.06	0.23	1.13	1.43	0.8	1.52	2.09	0.29	0.5	1.55	1.92	0.11	101	Pink	45
0.22	0.07	0.32	0.42	0.63	0.21	0.17	0.25	0.11	0.26	0.11	0.07	0.23	0.07	1.26	0.5	0.65	0.35	0.37	0.21	0.63	0.21	0.25	0.17	0.06	0.52	0.11	0.37	0.8	0.22	0.21	0.54	0.72	0.21	0.27	0.23	0.11	102	Pink	60
0.36	0.14	1.04	0.21	0.46	0.78	0.25	0.58	0.21	0.38	0.5	0.25	0.37	0.07	0.07	0.04	0.31	0.43	0.07	0.14	0.81	0.11	0.27	0.16	0.2	1.92	0.38	1.27	1.48	1	0.79	0.46	0.1	0.32	0.27	0.25	0.85	103	Pink	50
1.05	0.17	0.27	2.22	1.95	1.83	2.28	1.14	1.84	0.15	0.83	0.09	1.24	1.28	0.04	0.43	0.55	0.04	0.76	0.74	0.35	0.13	1.04	0.07	0.14	0.1	0.07	0.8	0.11	0.07	0.28	1.24	0.09	0.8	0	0.33	0.37	104	Pink	55
0.66	0.56	0.49	1.1	0.13	0.5	0.71	0.42	0.72	0.04	0.13	1.25	0.25	0.15	0.08	0.29	0.4	0.81	0.07	0.25	0.07	0.21	0.4	0.96	1.21	0.28	0	0.21	0.31	0.15	0.25	0.52	0.91	1.08	0.96	0.8	0.05	105	Pink	65
0.06	0.09	0.91	1.39	0.52	0.13	1.16	0.87	0.31	0.72	1.68	0.28	0.71	0.07	0.09	0.8	0.35	0.29	0.25	0.66	2.02	0.18	0.8	0.63	0.12	0.18	0.43	0.35	0.91	0.21	0.41	1.72	0.66	1	1.68	2.18	2.1	106	Pink	50
0.11	0.74	2.31	1.51	1.05	0.11	0.08	0.16	0.28	0.8	2.27	0.22	1.59	0.71	0.51	0.8	0.38	1.64	1.21	1.19	0.23	0.5	0.04	1.05	0.21	0.8	1.27	1.05	0.2	0.31	0.19	0.21	0.59	0.11	0.12	0.51	0.17	107	Pink	65
0.46	0.8	0.03	0.15	0.43	0.04	0.21	0.23	0.23	0.49	0.29	0.32	0.8	0.17	0.2	1.47	0.38	0.21	0.8	0.51	0.8	1.28	0.07	0.05	0.49	0.23	0.2	0.45	0.76	0.47	0.27	0.93	0.13	0.07	0.83	1.48	0.24	108	Pink	55
0.8	0.48	0.08	0.21	0.32	1.1	1.23	0.74	0.4	0.54	0.52	0.38	0.38	0.21	0.27	0.31	0.49	0.05	0.38	0.28	0.63	0.18	0.12	0.13	2.3	0.82	0.33	0.13	0.29	0.07	0.28	0.5	1.05	0.2	1	0.23	0.25	109	Pink	45
0.24	0.21	0.54	0.4	1.25	0.53	0.23	0.24	0.05	0.23	0.24	0.8	0.71	0.38	1.13	2.08	1	0.56	0.27	0.13	0.48	0.11	0.24	0.4	0.07	0.14	1.19	0.06	0.22	0.3	0.37	1.51	1.68	0.23	0.76	0.3	0.48	110	Pink	55
0.63	0.28	1.05	0.21	0.29	0.05	0.15	0	0.11	0.85	0.04	0.86	0.23	0.05	0.12	0.26	0.11	0.27	1	0.26	0.18	0.5	0.31	0.37	0.07	0.31	0.11	0.11	1.07	1.68	2.03	0.07	0.05	0.38	0.21	0.24	0.76	111	Pink	55
1.84	1.92	1.18	0.74	1	1.5	0.72	1.21	0.06	0.87	0.04	0.12	0.49	1.23	1.94	2.24	1.69	2.5	0.06	0.04	0.13	1.88	1.47	2.36	2.23	1.51	1.11	0.92	0.55	0.17	0.25	0.11	0.26	0.83	1.41	0.25	0.11	112	Pink	65
0.1	0.81	1.31	0	0.12	0.13	0	0	0	0.8	1.25	0.18	0	0.22	0.77	0.11	0.28	1.31	1.29	0.13	0.07	0.09	1.85	0.69	0.42	0.2	0.23	1.23	0	0.01	0.48	0.13	0.45	0.65	0.07	0.32	0.27	113	Pink	65
1.52	0	0.18	0.18	0.06	0.08	1	0.8	1.18	0.1	0.25	0.71	0.36	0.13	0.1	0.13	1.3	0.17	0.09	0	0.04	0.04	0.06	0.46	0.11	0.8	0	0.8	1.38	1.1	0.09	0.13	1.77	0.03	0.31	0.17	0.74	114	Pink	60
0.8	0.07	0.8	0.04	0.8	0	0	0.03	0	0.46	0.62	0	0.04	0.15	0.24	0.8	0.8	0.04	0.35	1.05	0.15	0.16	0.08	0.05	2.19	0.24	0.05	0.95	0.08	0.36	0.63	0.08	0.12	0.32	0.03	0	0.09	115	Pink	60
0.24	0.04	0	0	0.08	0	0.5	0.07	0	0.04	0.8	0.17	0.03	0.42	0.06	0.8	0.04	1.19	0.04	0.14	0.07	0.84	0.14	0.03	0.05	0.17	0.17	1.12	0.24	0.5	0.8	0.21	0.17	0.09	0.11	0.94	0.76	116	Pink	45
0.8	0.03	0	1.31	0.03	0.03	0.13	0.14	0	0.09	0.03	0.8	0	0.06	0	0.34	0.04	0	0	0	0.01	0	0.04	0.14	0.06	0.03	0	0.8	0	0.06	0.8	0.01	0.19	0.05	0.04	0.25	0.03	117	Pink	55
0.07	0	0.8	0.07	0.1	0	0.05	0.97	0.95	0.19	0.04	0.02	0.08	0.04	0.04	0.06	0.08	0.07	0.82	0.13	0.04	0.07	0.04	0.03	0	0.5	0	0.03	0	0.8	0	0.05	0.05	0.46	0.02	0.89	0.11	118	Pink	50
0.53	0.16	0.01	0.8	0.07	0.22	0.02	0.49	0.3	0.8	0.46	0.22	0	0.01	0.04	0	0.8	0.08	0.04	0.11	0.04	0.07	0.03	0.21	0.01	0.04	0	0.16	0.08	0.08	0.11	0	0.8	0	0	1.23	0.89	119	Pink	50
0.21	0.06	0.16	0.16	2.35	1.91	1.4	1.19	1	0.38	0.1	0.53	0.37	2.5	2.18	2.28	2.26	2.44	2.5	2.48	1.19	1.64	0.8	0.04	0.4	0.46	0.15	0.71	0.04	0.8	0.57	0.55	0.1	0.1	2.38	1.33	0.72	120	Pink	50
2.44	2.48	2.24	2.5	2.18	2.4	2.23	2.48	0.82	2.37	2.5	2.48	1.9	1.45	2.36	2.13	2.36	2.47	2.5	2.22	2.46	2.43	2.43	2.28	1.28	2.2	2.5	2.49	2.5	2.18	2.43	2.22	2.18	2.5	1.19	2.18	2.5	1	Pink	65
2.41	1.81	2.5	1.5	2.42	2.48	2.35	2.29	1.99	2.5	2.43	2.5	2.45	2.41	1.02	2.26	2.5	1.01	2.2	1.94	2.21	1.83	2.13	2.5	1.68	2.44	2.5	2.5	2.39	2.11	2.36	2.44	2.44	2.5	2.5	2.39	2.49	2	Pink	50
1.59	2.34	2.34	2.28	0.87	0.97	0.77	2.5	1.73	2.01	2.43	1.47	2.41	1.12	2.35	2.48	2.44	2.5	2.39	2.5	2.12	1.99	2.18	2.47	2.5	2.1	1.28	2.42	2.31	0.92	2.35	0.17	0.23	2.19	1.94	2.24	0.9	3	Pink	65
1.68	1.49	1.54	0.47	2.32	1.51	2.14	0.8	0.58	0.98	1.51	1.52	1.43	0.62	1.32	0.23	1.54	2.33	0.24	0.8	0.22	1.27	0.41	2.35	0.08	0.11	0.15	2.07	2.37	1.43	0.21	1.42	0.51	1.48	0.47	1.9	0.23	4	Pink	45
0.28	0.54	0.24	1.11	0.02	0.04	0.58	2.18	0.8	1.33	0.31	0.04	0.8	0.08	0.21	0.17	0.5	0.47	0.8	0.8	0.22	0.2	1.13	0.8	0.36	0.11	1.22	0.28	0.65	0.42	0.21	0.71	0.8	1.65	1.4	0.42	0.06	5	Pink	60
0.17	0.23	0.02	0.63	0.28	1.69	0.08	1.28	0.1	0.81	0.2	1.22	0.6	0.8	1.24	2.24	0.02	0.57	1	0.12	1.7	0.54	0.8	0.39	0.98	0.28	1.49	1.25	0.58	0	0.8	1.4	0.46	0.17	0.51	0.13	0.2	6	Pink	50
0.59	1.18	0.39	0.26	0.15	0.1	0.01	0.03	0.03	0.01	0.06	0.33	0.02	0.8	0.01	0.46	0.04	0	0.33	0.8	0.24	0.01	0.14	0.39	0.12	0.08	0.17	0.29	0.8	0.03	0.37	0.17	0.04	0.55	1.2	0	0	7	Pink	65
0.02	0.21	0.03	0.07	0.04	0.12	0.07	0.1	0.16	0.05	0.13	0.03	0.29	0.29	0.26	0.21	0.03	0.16	0.03	0.03	0.01	0	0	0.16	0.29	0.03	0.04	0.01	0.06	0	0.07	0.29	0.95	0.63	0.07	0.03	0.14	8	Pink	50
0.1	0.02	0.04	0.03	0.28	0.01	0.16	0.02	0.06	0.04	0.03	0.08	0.01	0.05	0.08	0.04	0.64	0.16	0.04	1.11	0.11	0.65	0.13	0	0.16	0.16	0.29	0.03	0.03	0.16	0	0.17	0.14	0.13	0.08	0.03	0.03	9	Pink	45
0.16	0.13	0.05	0	0	0.16	0.03	0.1	0.17	0.01	0.07	0.1	0	0.01	0.03	0.05	0.26	0.01	0.03	0.07	0.02	0.02	0.07	0.13	0.07	0.13	0.5	1.32	0	0.02	0.04	0.07	0.07	0.01	0.02	0.16	0.04	10	Pink	65
0.04	0.01	0.02	0.03	0.03	0	0.11	0	0.03	0.02	0.13	0.02	0	0.03	0.13	0	0	0.05	0.03	0.03	0.13	0.02	0.13	0.5	0.03	0	0.02	0.05	0.59	0.05	0.55	0.64	0.59	0.03	0.1	0.04	0.04	11	Pink	50
0.16	0.17	0.29	0.29	0.05	0.09	0.03	0.07	0	0.29	0.16	0.16	0.29	0	0.01	0	0.03	0.29	0.04	0.07	0.46	0.07	0.16	0.04	0.29	0.02	0	0	0	0.02	0.04	0	0.02	0.03	0.07	0.02	0	12	Pink	60
1.61	0.75	0.15	1.01	0.39	1.31	2.24	0.98	1.87	1.61	2.48	1.44	0.18	0.8	0.39	1.17	0.32	0.32	0.16	0.22	0.29	0.1	0.39	0.05	0.17	1.28	0.63	0.09	0.18	0.35	0.1	0.58	0.55	0.65	0.14	0.12	0.17	13	Pink	50
0.65	0.11	0.39	0.83	0.04	0.1	0.35	1.42	0.8	0.04	0.04	0.17	0.53	0.17	0.17	1.49	0.29	0.04	0.06	0.16	0.16	0.24	0.03	0.16	0.75	0.63	0.19	0.08	0.04	0.85	0.78	0.03	0.04	0.03	1.36	0.15	0.2	14	Pink	45
0.01	1.03	0.21	0.03	0.01	0.07	0.04	0.02	0.03	0.5	0.5	0.14	0.07	0.03	0.16	0	0.01	0.29	0.15	0.16	0.03	0.04	0.64	0.15	0.07	0.03	0.05	0.13	0.04	0.14	0.03	0.29	0.08	0.29	0.16	0.03	0.29	15	Pink	65
0.17	0.07	0.03	0.09	0.16	0.07	0.11	0.02	0.58	0	0.47	0.05	0.03	0.03	0.5	0.03	0.16	0.58	0.05	0.07	0.02	0.14	0.29	0.29	0.1	0	0.08	0.07	0.5	0.5	0.01	0.02	0.07	0.03	0.07	0.05	0.1	16	Pink	55
0.02	0	0.02	0.16	0	0.07	0.13	0.16	0.16	0.29	0.64	0	0.04	0.15	0.07	0.29	0.29	0.13	0.29	0.07	0.02	0.02	0	0.13	0	0.29	0.16	0.13	0.02	0.29	0.63	0	0	0.71	0.03	1.19	0.04	17	Pink	60
0.07	0.07	0.01	0.02	0.55	0.02	0.14	0.16	0	0.29	0.29	0	0.04	0.04	0.11	0.59	0	0.03	0	0.04	0.16	0.26	0.07	0.07	0.03	0.11	0.29	0.13	0.29	0.16	0.16	0	0	0.05	0.04	0	0.17	18	Pink	45
0	0.03	0.03	0.01	0.07	0	0.16	0.02	0	0.02	0.21	0.14	0.13	0.29	0	0	0.03	0.03	0.07	0.11	0.16	0.02	0.01	0.29	0.04	0.1	0.29	0	0.16	0	0.13	0.01	0	0.07	2.29	0.07	0.02	19	Pink	55
0.16	0.1	0.1	0.01	0.16	0.16	0	0.04	0.01	0.03	0.07	0.29	0.03	0.02	0	0	0.03	0.03	0.17	0.03	0.01	0.02	0.19	0	0.16	0.16	0.07	0.29	0.04	0	0.63	0.16	0.01	0.03	0.84	0.04	0.04	20	Pink	60
0.03	0	0.5	0.64	0	0.08	0.1	0.5	0.16	0	0.02	0	0.03	0.04	0.29	0.03	0.07	0	0.5	0.64	0.16	0.5	0.07	0.01	0	0.16	0	0.01	0	0.07	0.11	0.13	0.02	0.11	0	0.02	0	21	Pink	60
0.05	0.04	0.16	0.07	0	0.03	0.02	0.02	0.21	0.03	0	0	0.16	0.07	0.07	0.07	0.04	0.16	0.46	0	0.04	0	0.29	0.16	0.04	0.01	0.03	0.02	0.03	0.02	0.29	0.29	0.13	0.03	0	0.5	0.29	22	Pink	55
0.16	0.5	0.07	0.16	0.07	0.03	0.03	0.46	2.35	2.35	2.38	2.38	0.4	0.77	1.25	0.22	1.95	2.28	0.04	0.11	0.51	0.07	1.75	0	0.15	0.65	0.16	1.13	0.07	2.5	1.61	2.05	0.46	1.23	1.8	0.8	0.35	23	Pink	45
1.01	0.6	0.74	0.02	0.04	1.17	0.74	0.08	0.07	0.03	0.02	2.29	0.1	0.33	0.14	0.1	0.06	0.39	0.04	0.03	0.4	0.04	0.06	2.35	0.07	0.53	0.14	0.1	0.65	0.16	1.32	0.29	0.73	0.65	0.35	0.16	0.09	24	Pink	50
0.1	2.46	1.12	1.45	0.01	1.38	0.22	0.33	1.19	2.33	0.15	0.56	0.44	0.8	1.27	0.77	1.11	0.68	0.58	1.22	2.07	1.37	1.21	1.13	0.26	2.04	0.19	0.35	2.35	0.39	1.52	0.25	2.14	0.7	1.22	0.29	0.31	25	Pink	45
0.79	0.9	1.77	0.6	0.73	0.23	0.8	0.36	0.69	0.39	0.3	0.06	0.29	0.34	2.5	1.33	0.7	0.75	0.77	1.63	0.63	0.31	1.48	0.87	1.6	2.19	2.34	1.32	2.36	2.4	1.15	1.5	0.8	0.66	0.15	1.15	2.13	26	Pink	55
1.15	1.35	1.53	1.33	0.83	1.13	0.43	1.35	2.41	0.36	1.87	1.46	1.33	2.39	1.72	1.05	2.41	1.52	1.35	1.4	1.28	0.36	0.8	0.63	1.19	0.28	2.31	1.41	0.87	0.3	0.7	1.26	1.23	0.71	0.78	0.32	0.95	27	Pink	60
1.23	0.14	0.32	1.7	0.6	1.22	1.28	1.9	2.47	2.44	2.49	0.8	0.42	0.28	0.37	1.96	2.28	0.5	1.56	1.93	2.18	2.13	0.6	0.79	0.27	2.08	1.51	1.48	0.82	0.4	0.28	0.8	0.51	1.77	0.07	0.39	1.23	28	Pink	55
0.24	0.24	0.06	0.79	0.72	0.4	1.35	0.8	0.23	1.94	1.19	0.44	0.11	0.53	0.19	0.57	0.46	1.48	0.11											1.69	0.39	1.19	0.39	0.24	0.5	0.29	0.74	29	Pink	55
0.04	0.71	1.24	0.26	0	0	1	0.03	0.14	0.18	0.06	0.26	0.23	0.14	0.15	0.1	0.15	0.37	0.13	0.35	0.08	0.39	2.01	0.63	0.05	0.8	0.16	0.37	0.16	1.12	2.35	0.17	0.48	0.2	0.8	0.35	0.2	30	Pink	65
0.32	0.2	0.56	1.49	0.21	0	0.8	0.17	0.32	0.71	0.33	1.12	0.01	0.07	0.56	2.33	1.23	1.31	2.33	0.48	0.29	2.48	1.49	0.3	0.15	0.14	0.02	0.9	0	1.17	0.98	1.15	1.52	0.05	0.35	0.2	0.31	31	Pink	55
0.1	0.39	0.65	0.37	0.1	1.15	0.39	0.27	0.17	0.02	0.37	2.5	0.33	0.65	0.8	0.8	1.94	0.08	0.03	0	0	1.18	0.03	0.03	0.37	0.06	0.11	1.68	0.42	0	0.05	0.33	0.15	0.1	0.8	0.8	0.04	32	Pink	60
0.22	1.49	0.17	0.19	1.15	0.15	0.04	0.11	1.18	0.01	0.12	0.21	0.06	0	0.11	0.02	1.19	1.32	0.8	0.17	1.94	0.24	0.32	0.11	0.9	0.01	0.11	0.78	0.15	0.17	0.17	1.49	0.04	0.12	0	0	0.08	33	Pink	50
0.02	0	1.17	0.93	0.02	0.12	0	0.13	1.66	0.22	0	0.16	0.04	0	0.11	0.02	0.71	0.12	1.19	0.08	0.33	0	0.06	0.03	0.02	0.06	0.1	0.9	0.22	0.02	0.08	0.06	0.17	0.63	0.07	0.37	0.63	34	Pink	45
0.01	1.43	0.07	0.11	1.42	1.1	0.21	0.11	0.12	0.93	0.07	0.08	0.09	0.8	1.01	0.63	0.15	0.04	0.28	0.08	0.1	0	0.17	0.01	0.15	0.12	0.05	0.03	0.17	0.03	2.04	1.18	0.06	0.03	0.37	0	0.8	35	Pink	50
0.15	0	0.18	0.63	0.65	0.06	0.19	0.03	0.82	0	0	0.02	0.13	0.24	0.17	0.63	0.04	0.63	0.15	0.01	0.02	0.01	0.18	0.39	0.07	0.01	0.97	0.04	0.12	1.19	0.08	0.1	1.13	0.06	0.02	0	0.08	36	Pink	45
0.17	0.07	0.01	0.02	0.05	0.1	0	0.02	0	0.02	0.75	0.18	0.17	0.06	0.06	1.1	0.15	0.08	0	0.15	0.58	0.01	0.04	0.17	0.16	0.09	0.24	0.11	0.12	2.35	2.35	2.35	2.35	2.35	2.35	1.1	1.29	37	Pink	50
2.33	0.19	0.26	0.65	0.8	0.12	0.11	1.3	0.8	0.16	0.46	0.13	0.17	0.17	0.1	0.04	2.31	0.17	0.03	0.1	0.09	0.09	1.19	0.12	0.04	2.29	0.16	0.28	0.27	0.57	1.13	0.28	0.37	0.07	0.8	1.15	0.19	38	Pink	60
1.25	0.17	1.7	1.27	0.06	0.16	0.65	0.39	2.35	2.44	1.94	2.39	1.16	1.57	1.32	1.43	0.14	0.48	0.8	0	1.03	0.83	0.09	0.07	0.15	0.71	0.22	0.8	0.17	2.38	2.28	0.71	0.17	2.24	0.08	0.8	0.39	39	Pink	65
1.84	0.83	1.17	0.13	0.43	1.43	0.71	2.07	2.5	0.28	2.22	0.12	0.17	0	0.41	0.57	2.34	2.04	1.33	1.3	0.31	0.57	1.54	0.43	1.86	0.33	1.68	1.3	0.04	0.33	0.1	0.24	0.19	0.06	0.63	2.17	0.33	40	Pink	45
1.11	0.39	0.1	0.35	0.19	0.02	0.39	0.17	0.39	0.8	0.27	0.17	0.03	0.22	0.29	0.04	0.13	2.24	0.12	0.02	0.04	0.63	0.13	0.92	1.05	0.08	0.14	1.32	0.06	0.17	0.04	0.14	0.97	0.09	0.06	0.18	0.09	41	Pink	55
0.8	0.09	0	0.11	1.27	0	1.13	0.8	0.65	0.1	0.1	0.21	0.08	0.12	0.15	0.4	0.15	0.04	0	0	0	0.53	0	0	0.8	1.73	0.13	0.01	0.93	0.04	0.12	0.03	0.18	0.53	0.29	0.03	0.04	42	Pink	55
0.17	1.17	1.49	0	0.08	0	1.18	0.03	0.07	0.05	2.35	0.06	0.31	1.13	0.15	0.18	0.09	0	1.29	0.15	0	0.04	0.08	0.01	0.1	0	0.5	0.02	0.33	0.94	0	0.15	0.63	0.17	0.94	1.25	1.13	43	Pink	65
0.06	0.03	0.24	0.13	0.01	0.11	0	0.04	0.04	0.04	0.1	0.8	0.23	1.22	0	0.04	0.02	0	0	0	0.01	0.39	0.05	0	0	0.1	0.1	0.19	1.13	0.03	0.15	0.46	0.1	0.08	0.04	0.03	0.02	44	Pink	60
1.24	0.09	1.13	0.37	0	0.71	0.26	0	0	0	0	0.33	0.33	0.1	0	0.46	0.12	0.01	0.04	0.02	0.11	0	0.28	0.02	0	0.07	1.29	0.04	0.18	1.2	0.16	0.04	0.04	0.05	0.02	0.01	0.05	45	Pink	60
0.04	0.32	0.29	0.02	0.01	0.04	0.04	0.17	0.01	0	0.04	0	0	0.01	0.03	0	0	0.04	0.04	0.03	0.12	0.02	0.1	0	0.07	0.07	0.17	1.41	0.62	0	0.03	0.47	0.16	0.14	0.1	0.05	0.03	46	Pink	60
0.01	0	0	0.02	0.29	0.1	0.77	0	0.03	0.02	0	0.05	1.04	0.21	0	0.05	0.09	0.03	0.05	0.02	0.07	0	0.07	0.5	1.22	0.48	0.04	1.21	1.34	0.28	0.23	0	0	0.33	0.07	0.04	0	47	Pink	45
2.06	2.38	0.21	1.19	0.57	1.27	1.49	2.04	1.7	1.94	0.62	0.8	0.16	0.61	0.24	0.77	2.07	0.33	0.11	0.12	0.32	0.29	1.49	0.03	0	0.16	2.22	2.28	0.39	0.17	0.32	0.11	1.94	0.71	2.28	0.63	0.09	48	Pink	60
0.82	1.19	0.35	0.12	0.9	0.94	0.21	2.5	0.83	1.16	0.76	0.53	0.98	0.58	0.19	2.01	0.62	0.37	0.31	0.51	0.38	0.9	0.21	2.5	1.49	0.1	0.13	0.53	1.19	0.8	0.31	0.8	1.31	1.77	2.07	0.45	0.71	49	Pink	50
2.18	0.58	1.33	0.27	1.56	0.94	0.12	0.12	2.08	2.22	0.8	0.87	0.95	0.49	1.53	0.23	1.02	0.83	2.5	0.33	0.8	1.15	1.25	0.32	0.79	1.87	0.31	0.8	1.94	1.34	0.36	0.19	1.51	0.26	0.8	1.56	1.49	50	Pink	50
2.31	2.47	2.5	2.48	2.35	2.44	2.36	2.35	2.28											1.93	1.28	0.79	0.75	0.82	1.56	0.34	0.26	2.12	0.37	1.26	2.33	2.39	1.28	2.22	0.52	0.94	0.8	51	Pink	55
0.32	1.05	1.49	0.82	0.04	2.32	2.43	1.25	0.07	1.42	0.36	1.4	0.12	1.79	0.61	0.87	0.63	1.54	0.14	2.23	0.19	0.28	0.96	0.72	1.51	1.15	0.29	0.8	0.01	2.28	0.06	0.28	0.24	0.29	1.62	1.45	0.8	52	Pink	45
0.92	0.23	0.6	1.37	0.51	0.23	0.36	1.43	0.2	1.4	0.39	1.36	1.01	2.44	1.6	1.15	1.25	2.41	1.54	1.36	0.8	0.35	0.5	1.31	0.73	1.05	0.7	0.5	0.82	0.48	1.2	0.7	0.87	2.19	0.46	1.48	1.11	53	Pink	65
0.66	1.43	0.63	0.77	0.6	0.9	0.72	1.78	1.69	1.47	1.25	0.37	0.18	0.58	0.2	1.41	1.08	2.22	2.35	2.5	2.5	1.23	0.67	2.48	1.99	2.32	0.4	1.63	0.45	0.07	1.02	1.82	0.35	0.92	1.79	0.62	0.41	54	Pink	65
1.73	2.35	2.46	2.33	2.3	1.38	2.27	0.8	1.19	1.35	0.8	0.12	1.07	0.5	1.02	1.37	1.94	1.43	1.97	2.08	2.33	1.36	0.58	0.68	1.96	0.63	1.47	0.87	0.77	1.72	0.66	1.15	1.54	0.47	1.48	1.35	1.35	55	Pink	50
1.31	1.55	1.45	2.5	1.43	1.34	1.96	1.83	0.36	0.36	1.02	1.59	0.47	1.54	0.39	2.33	1.25	1.64	1.43	2.33	2.24	2.08	2.08	0.58	0.39	1.31	0.24	1.51	1.04	2.32	1.13	0.62	1.41	2.39	0.49	1.37	0.73	56	Pink	55
2.14	0.86	0.28	0.21	2	1.16	2.46	1.45	2.4	0.86	2.38	0.45	0.51	0.37	2.44	2.09	1.22	1.21	1.98	1.21	2.33	0.46	0.99	0.71	1.51	2.3	0.58	1.28	0.6	1.06	0.22	0.5	1.69	0.13	1.43	0.58	0.78	57	Pink	65
0.75	0.47	1.77	1.08	0.41	1.83	0.92	0.92	0.06	0.27	0.65	1.52	0.58	0.7	0.66	0.97	2.13	0.29	1.28	1.18	1.25	0.21	1.24	1.13	1.72	0.5	1.45	1.66	2.32	0.56	1.23	1.34	1.44	2.11	0.6	0.15	1.66	58	Pink	55
0.04	0.62	0.28	0.29	2.05	0.21	0.43	0.5	2.07	1.42	0.81	0.06	0.79	0.58	0.6	0.25	0.37	0.26	0.08	1.05	0.17	0.21	0.19	0.51	2.34	1.01	2.32	0.76	0.8	0.45	0.24	2.5	0.83	0.8	0.04	0.8	0.17	59	Pink	45
0.9	0.35	0.1	0.39	0.43	0.02	0	1.07	0.77	1.28	0.8	0.18	0.02	0.69	0.04	0.03	2.5	0.58	0.36	0.09	0.05	1.31	2.5	0.07	0.31	0.5	1.18	0.8	0.24	1.44	0.01	1.31	0.57	0.72	0.07	0.29	0.41	60	Pink	65
0.48	0.43	0.14	1.03	0.46	2.34	1.23	1.49	0.24	0.97	0.26	0.21	0.03	0.8	0.77	0.04	0.01	0	0	1.23	0.44	0	1.23	0.39	0.04	0	0.2	0.83	0.65	0.04	0.05	0.1	1.01	1.23	0.94	1.25	0.09	61	Pink	50
0.8	0.39	0.06	2.35	0.19	0.04	0.04	0.44	0.07	0.63	0.8	2.07	0.8	1.85	0.27	0.35	0	0.09	0.8	1.53	1.96	1.7	0.33	0.36	0.8	0.27	0.8	0.24	0.13	1.01	0.21	0.36	0.19	0.03	0.2	0	1.52	62	Pink	65
0.03	0.44	0.13	1.49	0.12	0.23	0.03	0	0.17	1.17	0.8	1.85	0.33	1.01	0.01	1.49	2.35	0.36	1.4	0.8	0.13	0.49	0.09	0.19	1.27	0.8	0.05	0.1	0.24	0	0.8	0.1	1.23	0	0.39	1.36	0.1	63	Pink	65
0.03	0.13	0.37	0.16	2.44	1.49	0.03	0.28	0.18	0.37	0.37	1.23	0.05	2.22	2.22	0.93	0	0.15	0.11	0.62	0.82	2.08	0.16	0	0.01	0.32	0.8	0.11	0.8	0.07	0.1	0.35	1.7	1.43	1.4	1.68	0.57	64	Pink	45
0.12	2.5	0	0.29	0.1	0.07	0.03	0.03	0.12	0.29	0.08	0.17	0.17	0.14	0.8	0.07	0	0.96	2.35	0.21	0.14	0	0.18	0.28	0.13	0.1	0.03	0.33	1.19	0.08	0.06	0.08	0.03	0.03	0.07	0.12	2.35	65	Pink	45
0.06	2.22	0.03	0.07	0.38	0.98	0.15	0.8	0.83	0.35	0.31	0.03	0.17	0.17	0.12	0.04	0.84	0.04	0.33	0.75	0.37	2.07	0.93	1.44	0.03	0.56	0.96	0	0.04	0.17	0.14	0.19	0.04	0.35	0.1	0.8	0.07	66	Pink	60
0.8	0.03	0.07	0.01	0.35	0.18	0.09	0.32	0	0	0.19	0.8	0.53	0.56	0.29	1.25	0.04	0.94	0.1	0.03	0	0.15	0.07	0.03	0.01	2.02	0.17	0.16	0.09	0	0.16	0.17	0.15	0.1	1.18	0.17	0.17	67	Pink	55
0.19	0.09	0.04	0.8	0.37	0.39	0.58	1.94	0.3	1.69	0.8	0.8	0.8	0	0.63	0.04	0.8	0.08	0.21	0.29	0.35	0.41	0.42	1.68	1.04	0.02	0.09	0.02	1.03	0.1	0.17	1.25	0.35	2.34	0.04	1.39	1.41	68	Pink	60
0.39	1.15	0.8	0.81	0.93	0.14	0.12	0.08	0.87	1.96	0.36	0.01	0.19	0.12	0.1	0.8	2.44	0.07	1.12	0.08	0.78	0.29	0	0.07	0.04	0.96	0.16	0.4	0.29	0.51	2.35	1.17	0.03	0.24	0	0	0.01	69	Pink	65
0.8	0.03	0.55	1.4	0.24	0.8	0.04	0	2.31	0	0.29	0.01	0	0.32	0.11	0.02	2.29	0.63	1.19	0.09	2.35	1.19	0.11	0.04	0.16	0.53	0.83	0.9	0.18	0.42	0.22	0.65	0.39	0.17	0.96	1.7	0.07	70	Pink	55
0.16	2.18	0.83	1.4	0.15	0.07	1.23	2.13	0.65	2.04	2.5	1.86	1.68	0.18	1.44	0.96	1.68	0.06	0.36	0.33	0.33	0.32	0.71	0.17	1.94	1.07	1.44	0.5	2.17	1.4	0.87	0.62	0.07	1.19	0.04	0.77	0.13	71	Pink	55
1.46	0.81	0.13	1.24	0.87	0.04	1.73	0.44	2.07	0.31	2.44	1.01	0.13	2.17	0.51	1.33	1.41	0.4	0.96	0.72	0.44	0.17	0.8	0.93	0.42	2.36	0.05	1.16	0.8	1.17	0.34	0.44	0	0.17	2.5	0.63	1.17	72	Pink	45
1.13	2.5	1.23	0.29	0.8	0.63	0.39	0.44	0.8	0.78	0.34	2.22	2.28	0.9	1.27	1.38	2.5	1.23	0.28	1.52	0.36	0.9	1.77	0.28	0.77	0.27	0.33	0.13	0.22	0.15	0.08	0.21	1.96	0.75	0.92	1.42	0.15	73	Pink	60
0.9	1.71	0.19	0.63	2.44	2.31	2.22	0.17	0.43	1.19	1.08	0.09	0.39	0.09	0.17	0.39	1.31	0.23	1.49	0.22	1.24	0.62	0.62	0.45	0.28	0.8	0.17	2.29	1.03	0.88	1.23	2.17	1.67	0.48	1.15	0.62	1.47	74	Pink	60
0.71	0.08	0.1	1.09	0.1	0.08	0.94	0.13	0.17	0.46	0.1	0	0.45	2.49	2.5	1.87	1.27	0.8	0.03	0.23	1.37	0.04	0.25	0.12	0.17	0.17	0.8	0.17	0.12	0.17	0.17	0.9	1.51	0.63	0	0.36	1.61	75	Pink	60
2.05	1.45	1.69	0.23	0.12	0.8	0.53	0.36	0.17	0.07	0.17	0.03	0.81	0.36	1.7	0.14	1.34	0.06	1.43	1.79	0.2	1.3	0.16	0.8	1.19	0.19	0.17	0.75	1.17	0.23	0.19	0.8	0.8	0.11	0.71	1.84	1.7	76	Pink	65
0.39	1.23	0.83	0.83	0.21	0	0.08	0.04	0.16	2.32	1.07	0.11	1.07	0	1.49	1.52	0.12	0.01	0.19	1.42	0.18	0.1	2.32	1.16	0.21	1.96	0.13	0	0.02	1.41	0.45	2.5	0.8	0.8	0.2	0.03	0.51	77	Pink	50
0.1	0.07	0.29	1.7	1.94	0.83	0.8	0.07	0.8	0.18	0.53	1.31	0.28	0.25	1.4	0.13	0.54	1.1	0.17	0.28	0.23	0.15	1.49	0.33	0.69	0.63	0.65	1.24	0.8	0.17	0.17	0.9	1.21	0.42	0.27	2.35	0.46	78	Pink	45
0.03	0	0.39	0.03	0.04	0.17	1.17	0.51	0.8	0.17	0.21	0.17	0.17	0.08	1.17	0.63	2.43	1.82	0.08	0.14	1.15	2.25	1.12	2.01	1.96	1.18	1.62	0.63	1.09	2.33	0.12	0.97	0.65	0.01	2.35	1.05	1.52	79	Pink	65
									1.44	0.5	1.51	1.28	1.87	2.14	1.67	1.26	2.22	1.52											1.96	0.62	1.32	0.56	1.23	1.22	1.33	1.23	80	Pink	45
1.09	0.36	0.34	2.32	0.8	0.77	1.51	0.49	2.33	0	1	1.33	0.78	0.56	0.62	0.45	0.16	1.4	1.19	0.36	1.94	1.18	0.36	1.93	2.22	0.69	0.69	0.96	1.37	1.6	1.04	0.17	0.38	0.39	0.8	2.5	1.45	81	Pink	60
1.54	2.25	1.94	1.52	1.35	0.1	0.8	1.47	0.31	0.63	0.14	1.37	0.47	0.78	0.39	1.6	1.05	1.24	0.14	0.18	0.65	1.36	2.27	1.05	2.38	1.41	0.7	0.74	1.17	0.5	1.5	1.03	1.4	0.27	2.14	2.1	2.04	82	Pink	55
2.5	0.53	0.5	0.62	0.69	1.51	1.53	0.68	1.7	1.62	1.27	1.38	2.22	0.79	2.5	1.45	1.35	1.96	1.45	0.13	1.03	0.46	1.4	0.09	0.38	1.91	2.32	0.21	0.69	1.3	0.83	0.52	0.7	1.43	0.8	0.72	2.5	83	Pink	50
0.78	1.03	1.58	0.29	1.9	1.6	1.45	0.14	1.55	2.22	1.32	1.49	0.69	2.03	0.83	1.26	1.49	1.96	1.41	2.22	0.79	0	0.63	0.64	0.8	0.03	0.82	0.77	1.07	0.19	0.37	0.63	0.32	0.39	1.49	1.51	1.45	84	Pink	50
1.37	2.31	0.48	0.53	2.5	1.46	2.38	0.63	0.58	0.28	1.54	1.44	1.05	1	0.34	0.62	1.51	1.67	1.01	0.78	0.58	0.8	0.6	1.41	0.27	1.33	1.67	0.12	2.24	0.78	0.5	0.42	0.8	0.49	0.87	1.53	0.23	85	Pink	65
0.19	1.76	0.83	2.21	1.43	1.41	2.47	2.17	1.77	1.5	1.27	1.4	0.56	2.5	1.37	0.21	1.36	0.36	2.13	1.22	1.19	0.47	1.33	1.14	0.8	0.38	0.36	0.57	1.04	0.5	0.59	1.61	0.7	1.17	1.58	0.37	2.26	86	Pink	50
1.2	0.8	2.31	0.19	0.6	2.42	1.4	0.32	2.07	0.48	0.8	0.34	0.36	0.77	1.27	1.18	0.21	1.63	0.6	1.08	0.7	1.94	2.34	1.37	0.37	2.21	1.41	0.47	2.03	0.47	1.02	1.54	0.6	0.6	2.19	1.49	0.8	87	Pink	45
0.94	0.23	0.35	0.11	0.74	1.11	0.71	0.46	1.61	0.18	1.13	0.38	0.95	0.27	2.13	1.4	0.36	0.36	1.97	2.37	1.19	0.8	0.63	1.55	0.42	0.12	0.64	0.5	1.93	1.49	0.72	1.18	1.24	1.65	1.24	0.9	1.41	88	Pink	55
2	2.23	0.36	2.13	1.18	0.36	1.18	2.45	0.49	0.58	0.8	0.17	1.24	0.69	1.54	0.65	1.51	1.98	2.2	0.9	1.69	1.96	2.5	2.21	2.47	2.26	0.65	1.5	2.36	2.5	2.28	2.38	2.5	1.32	1.06	0.36	0.8	89	Pink	50
0.92	1.35	0.45	0.47	1.28	0.8	0.21	1.41	0.15	0.62	0.87	1.51	1.59	1.05	2.43	0.31	0.1	0.7	1.67	1.03	0.73	0.8	1.08	0.49	1.24	1.72	1.44	0.8	0.8	0.7	2.07	0.32	1.15	0.13	1.22	1.41	0.46	90	Pink	55
0.21	0.06	0	0.05	1.31	0.59	1.15	0.77	2.09	0.09	0.54	0.33	0.16	0.57	0.8	1.06	0.61	0.04	1.01	2.44	0.07	1.49	1.96	0.34	0.16	1.28	0.48	0.03	0.25	0.19	1.53	0.03	0.23	1.4	0.78	2.39	1.43	91	Pink	65
0.23	0.23	0.05	1.23	0.44	0.9	1.09	0.33	2.5	0.8	0.81	0.06	0.1	0.71	0.37	0.07	0.18	0.57	0	0.07	0.24	0.56	1.15	1.33	0.02	0.17	2.09	0.61	1.96	0.8	1.24	0.8	0.78	1.03	0.57	0.1	1.53	92	Pink	45
0.37	0.04	0.27	0.8	0.94	0.21	0.02	0.04	0	0.21	0.81	1.27	2.28	0.24	0.53	0.38	2.28	1.23	1.05	1.42	0.8	0.08	0.03	0.8	0.09	2.24	2.08	1.18	0.8	0.29	0.01	0.11	0.18	0.8	0	0.18	0	93	Pink	60
0.19	0.48	0	0	0.8	0.89	0.8	1.29	0.32	1.23	0.09	0	0.36	0.8	0.02	0.09	0.39	2.5	0.02	0.02	0.82	0	0.39	0.08	0.03	0.29	0.04	0.06	1.31	0.83	1.01	0.63	1.4	0	1.43	0.16	0.02	94	Pink	45
0.42	0.1	0	0.07	1.17	0.24	0.04	0.65	0.55	0.07	0.04	0.18	0.33	0.01	0.01	0.8	0.2	0.32	0.56	0.12	0	0.07	0.16	1.02	0.39	0.04	1.7	0.8	0.06	0.32	0.59	0.39	1.19	0.06	0.21	0	0	95	Pink	55
0.09	0.19	0.08	0.04	0.08	1.07	0.09	0.69	0.81	0.11	0.36	0.32	0.71	0.02	1.22	0.19	0.14	0.07	0	0.37	0.18	1.29	0.81	0.24	0.07	0.03	0	0	0.03	0.31	0.16	1.07	0	0	0.97	0	0.03	96	Pink	65
0.11	0.17	0.14	0.05	0.14	0.02	2.1	0.8	1.07	1.22	0	0.62	0.17	0.08	0.93	0.35	0.03	1.49	0.84	0.03	0.29	0	0.08	1.42	0.1	0.01	0.04	0.02	1.23	0.21	0.06	0.04	0.1	0.15	0.8	0	0.01	97	Pink	60
0.11	1.27	0.04	0	0.07	0.04	0.11	0.15	0.05	0.02	1.34	0.17	0.59	0.09	0.1	0.04	0.16	0.65	0.02	0	0.58	0.1	0	0.32	0.14	0	0.02	0.29	0	0.62	0.6	0.48	0.17	0.03	0.11	0.8	0.19	98	Pink	45
0.04	0.62	0.15	0.04	0.05	0.11	0.01	0.03	0.74	0.34	0	1.19	0.27	0.02	0.05	0	0	0.9	0.04	0.62	0	0	0.14	1.01	0.01	0	0.5	0	0	1.41	0.14	0.34	0.02	0.04	0.07	0.04	0.04	99	Pink	50
0	1.4	0.14	0.92	0.17	1.22	2.22	0.8	0.07	0.02	0	0.08	0.04	0.04	0.02	0.47	0.09	0.04	0	0.51	0.07	1.22	0	0.8	0.03	0.05	0	0.94	0.16	0	0	0.01	0	0.03	0.03	0	0.1	100	Pink	60
0.04	1.33	1.1	0	0.08	0.07	0.02	0	1.1	0.8	0.76	0.8	0.21	0.06	0.01	0.08	0.02	0	0.31	0.07	0.54	0.01	0.29	0.11	0.07	0.21	0.17	0.14	0.07	1.22	0.17	0.04	0	0.1	0.18	0	0.16	101	Pink	45
0	0	0.02	0.15	0.04	0.8	0.21	0.02	0.02	0.03	0	0.14	0.55	0	0.11	0	0	0	0.05	0.03	0.97	0.55	0.78	1.42	0.05	0	0.16	1.19	0.16	1.11	0.16	0.03	0.17	0	0.74	0.03	0.21	102	Pink	60
0	0.26	0	0.05	0.29	0.66	0.21	0.05	0.62	0.1	0.01	0.02	1.09	0.5	0.16	0.9	0.01	0.1	0	0	0	0	2.13	0.5	0.17	0.17	1.09	0	0.14	0.33	0.24	0.01	0.1	0.03	0.03	0.04	0.54	103	Pink	50
0.69	0.11	0.8	0.59	1.94	0.07	0.4	0.94	0.9	1.83	1.62	0.15	0.15	0.5	0.37	0.01	1.44	0.65	2.38	1.29	1.24	0.39	2.5	1	1.31	0.39	1.82	1.43	1.02	0.12	0.63	1.13	1.29	0.07	1.25	0.6	0.44	104	Pink	55
0.95	0.29	0.19	0.5	0.07	0.8	0.57	0.57	0.03	0.32	1.19	0.56	1.31	1.37	0.15	1.83	0.6	1.03	0.8	0.24	0.29	0.92	1.96	1.41	0.07	0.26	0.36	0.28	0.8	0.8	1.51	0.77	0.24	0.8	1.06	0.25	0.05	105	Pink	65
0.03	2.46	0.58	0.1	0.33	0.04	0.03	0.15	0.07	2.5	0.09	0.03	1.03	0.8	0.12	0.02	0.18	1.38	1.24	0.33	0.65	1.94	1.46	0.37	0.9	1.17	0.18	2.33	1.26	0.07	1.19	0.06	0.03	2.01	0.29	0.73	0.04	106	Pink	50
0.18	1.54	0.63	2.5	0.56	0.22	0.23	0.32	0.03	2.07	0.57	0	0.09	0.48	0.8	0.63	2.5	1.95	0.14	1.41	0.55	0.8	1.41	1.31	1.77	1.25	0.51	1.49	1.76	0.05	0.04	1.4	2.42	1.34	0.8	0.48	1.15	107	Pink	65
0.63	1.34	1.22	0.27	2.07	1.6	1.82	0.23	0.38	0.38	0.23	0.27	0.73	0.3	0.58	0.58	0.57	1.09	0.46	0.23	1.27	1.96	0.57	0.12	1.27	0.46	1.02	1.12	0.23	0.26	1	0.86	2.03	1.58	0.26	2.35	1.71	108	Pink	55
0.47	0.29	0.43	0.25	0.8	0.36	0.57	0.82	1.44	1.42	0.9	1.79	0.16	0.3	1.06	0.48	1.56	2.5	1.55	1.11	2.5	0.87	0.8	0.04	0.26	0.36	2.35	2.48	0.9	0.32	1.65	1.35	0.8	0.23	0.71	0.3	1.06	109	Pink	45
0.07	0.25	0.3	1.99	1.55	0.5	1.14	1.99	2.04	2.37	2.38	2.5	2.5	2.24	2.42	2.5	1.9	1.18	0.1	1.88	0.24	1.15	0.87	0.52	0.27	0.62	0.27	0.23	0.35	0.8	0.07	0.44	1.26	0.69	1.95	1.53	0.9	110	Pink	55
2.35	2.49	2.36	2.36	2	0.68	2.43	2.04	2.35											2.35	2.38	2.35	2.35	2.35	2.49	2.38	1.12	2.5	2.08	1.56	0.8	1.35	0.42	1.06	2.33	1.43	2.31	111	Pink	55
0.8	1.37	0.28	0.17	0	0.39	1.18	0.25	0.97	0.45	0.31	0.21	0.13	1.05	1.15	2.39	0.64	0.8	0.15	0.8	0.06	1.34	0.46	0.29	0.82	0.82	0.8	0.09	1.05	2.27	2.32	0.8	0.8	0.08	0.59	1.17	1.23	112	Pink	65
1.8	0.14	0.71	1.44	1.03	2.02	0.15	0.04	1.23	1.24	2.18	1.12	1.4	1.84	0.29	0.24	0.96	0.07	1.57	2.38	0.92	0.81	0.75	0.78	0.87	0.15	0.59	1.35	0.29	0.24	0.49	0.05	0.6	0.21	0.59	2.4	1	113	Pink	65
2.22	0.38	0.8	0.16	0.06	1.21	1.52	0.24	0.69	0.07	0.02	0.26	0.8	1.4	0.06	2.44	0.32	1.15	0.23	0.02	0.15	0.06	0.25	0	0.23	0.9	0.8	1.38	0.06	0.25	0.03	0.74	0.58	0.12	0.8	0.23	0.04	114	Pink	60
0.05	0.31	1.07	0.06	0.97	1.13	0.17	0.8	1.36	1.41	2.5	2.4	0.08	0.8	0.16	0.14	0.04	1.27	0.05	0	0	1.44	0.03	0.07	0.06	0.26	2.33	0.45	0.53	0.32	1.01	2.44	0.35	0	1.06	1.7	0.8	115	Pink	60
0.23	0.19	0.36	1.81	0.01	0.16	0.8	0.02	0.12	0.35	0.12	2.26	0.07	1.84	0.25	0.77	0.56	0.45	0.87	0.09	0	0.47	0.16	0.71	0.8	1.19	0.63	2.17	2.14	0.36	0.07	0.9	0.25	1.29	1.99	1.31	2.32	116	Pink	45
0.63	0.54	0.24	0.8	2.5	0.3	0.14	0.54	2.4	0.13	0.39	0.8	0.9	1.14	0.65	0.29	0.8	0.57	0.71	0.25	0.33	0.17	1.12	0.12	0.17	0.8	1.86	0.1	1.23									117	Pink	55
2.5	1.49	1.7	1.53	0.19	1.17	1.52	1.91	0.98	2.03	0.21	2.5	0.83	0.72	0	0.03	0.8	0.8	0.58	0.5	0.17	0.65	2.36	2.5	1.49	1.87	0.78	1.87	0.16	0.37	1.31	1	0.45	0.6	0.8	0.23	2.34	118	Pink	50
0.8	0.8	0.19	0.15	0.14	0.57	0.02	0.17	0.17	0.15	0.14	2.25	2.14	0.59	0.03	1.12	1.63	0.8	0.81	1.19	0.03	0.03	0.1	1.5	1.94	1.89	0.51	2.48	2.17	2.39	1.12	2.17	0.77	2.1	1.3	1.76	0.59	119	Pink	50
0.95	0.07	0.8	0.2	1.96	0.8	1.13	0.6	0.9	0.34	0.38	0.39	0.44	1.23	2.31	0.45	1.2	0.23	0.14	1.37	0.23	2.07	0.11	1.65	0.95	1.57	0.57	2.1	2.02	1.43	0.51	1.01	0.13	0.08	0.36	2.36	2.46	120	Pink	50
																																					1	Pink	65
																																					2	Pink	50
																																					3	Pink	65
									2.26	2.22	1.97	2.34	2.25	2.44	2.33	2.3	2.18	1.63	2.23	2.22	2.42	2.5	2.22	1.98	2.36	2.39	2.5	2.5	2.5	2.17	2.5	2.5	2.28	2.35	2.35	2.49	4	Pink	45
2.5	2.48	2.38	2.5	2.5	2.48	2.5	2.5	2.5	2.48	2.5	2.5	2.5	2.5	2.5	2.5	2.42	2.5	2.43	2.49	2.5	2.5	2.42	2.5	2.46	2	2.49	2.43	2.47	2.5	2.48	2.49	2.39	2.48	2.49	2.5	2.5	5	Pink	60
2.48	2.49	2.5	2.48	2.49	2.44	2.43	2.48	2.13	2.5	2.45	2.29	2.44	2.5	2.03	2.48	2.22	2.38	2.38	1.3	2.5	2.45	2.48	2.48	2.32	2.48	2.5	2.23	0.65	2.29	2.48	2.48	2.36	2.5	2.49	2.3	2.44	6	Pink	50
1.88	1.31	2.45	1.59	1.63	0.29	1.42	1.41	0.36	0.94	1.04	0.92	1.13	1.11	1.85	0.8	0.18	0.8	1.9	1.89	0.65	0.28	0.25	0.49	0.36	0.33	0.71	1.84	1.49	0.3	0.5	1.08	1.84	0.8	0.23	0.72	0.31	7	Pink	65
0.8	1.49	0.23	0.19	2.02	2.38	2.41	2.02	1.92	0.79	2.05	0.97	0.78	0.51	1.52	1.68	2.29	1.51	0.18	1.38	1.11	0.17	2.5	0.56	2.5	2.5	2.5	2.45	0.49	0.8	2.17	0.74	0.56	0.63	1.39	0.71	0.14	8	Pink	50
0.71	1.34	0.27	0.22	0.33	1.43	0.15	1.14	0.17	1.39	1.55	0.95	0.07	0.33	1.22	0.8	0.07	0.31	0.06	0.08	0	0.3	0.06	1.94	1.46	1.5	0.11	0.35	0.27	0.24	1.5	0.07	0.45	0.8	0.8	0.23	2.15	9	Pink	45
1.02	1.56	0.09	0.23	0.06	0.15	0.47	1.4	0.14	0.8	0.21	0.05	0.23	0.13	0.09	0.03	0.85	1.84	2.24	0.07	0.06	0.22	0	0.36	0	0.27	0.23	0.8	0.23	1.23	0.46	0.18	1.83	0.08	1.34	0.19	1.26	10	Pink	65
0.37	0.8	0.15	0.29	0	0.05	0.09	0.8	0.35	0.28	0.19	0.08	0.8	0.75	0.09	1.17	0	0.36	0.8	0.53	0.23	0.04	0.81	0.8	0.18	0.04	1.65	0.15	0.25	0.57	0.49	0.28	0.03	0	0.09	0.03	1.17	11	Pink	50
0.05	0.41	0.04	0.8	0.14	0.36	0.28	0.06	0.01	0.06	0	0.05	0.8	0.28	0.19	0.05	0.12	0.8	0.8	0.03	0.99	0.03	0.03	0.08	0.06	0.33	0.02	0.19	0	0.03	0.03	1.19	0.37	0.27	0	0.11	0.03	12	Pink	60
0.8	0.03	0	0	0.04	0.42	2.19	0.8	0	0.04	0	0.18	0.03	0.03	0.08	0.07	0.04	0	0.38	0	0.8	0.16	0.02	0.06	0.06	0.14	1.13	0.53	0.35	0.03	0.02	0	0.02	0	0.08	0	0.03	13	Pink	50
0.96	0	0.01	0	0.65	0	0.8	1.56	0.03	0.05	0	0.95	0.8	0.06	0.1	0.11	0	0.02	0	0	0	0.16	0.02	0.04	0.8	0.03	0	0	0.09	0.05	0.95	0	0.07	0.01	0.8	0	0.03	14	Pink	45
0.06	0.8	0.31	0.02	0.05	1.55	0	0.16	0.07	0.21	0	0	0	0	0.09	0.03	0.05	0	0	0	0.02	0.1	0.07	0.8	1.34	0.04	0.07	0.14	0.09	0.12	0.01	0	1.17	0.11	0.21	0.8	0	15	Pink	65
0	0.8	0.03	1.22	0.23	0.07	0.08	0	0.13	0.04	0.05	0	0.03	0.84	0.04	0.11	0.06	1	0.03	0	0.28	0.38	0.09	0	0.09	0.25	0	0	0.11	0	0	0.28	0	0	0.07	0.06	0.1	16	Pink	55
0	0.04	0.03	0	0	0	0.8	0.25	0	0.53	0	0	0.19	0.04	0.09	0.05	0	1.05	0.03	0	0.8	0	0	1.01	1.01	0	0	0.01	0	0.53	0.05	0	0	0.08	0.07	0	0	17	Pink	60
0.8	0.06	0.02	0.14	1.33	0.16	0.12	0.06	0.16	0.1	0.19	0.11	0	0.04	0.02	0.8	0	0	0	0	0.85	0.24	0	0.02	0.09	0.65	0.25	0	0	0	0.15	0.05	0.1	0.8	0.8	0.02	0	18	Pink	45
									2.5	2.39	2.18	0.23	0.31	0.18	0.13	0.08	0.04	1.23	0.05	1.22	0.9	0.04	0.97	0.15	0.56	0.37	0.03	0.25	0.06	0.12	0.58	1.84	0.13	0.07	0.69	0.03	19	Pink	55
2.01	0.85	1.11	0.47	1.32	2.45	0.16	0.28	1.18											0.14	1.5	0.65	0.8	2.14	2.5	0.86	0.17	0.07	0.72	1.73	0.63	1.53	0.37	1.56	0.05	0.25	1.41	20	Pink	60
0.09	2.19	1.19	0.18	0.85	0.25	0.78	1.83	2.19	0.49	2.25	2.21	1.72	0.52	0.38	0.27	0.13	1.68	0.09	0.1	0.14	0.55	1.68	0.13	0.41	1.52	1.22	0.3	0.85	0.29	0.26	0.02	0.18	2.06	0.52	2.24	2.32	21	Pink	60
0.8	0.13	1.41	0.82	0.71	0.23	1.39	0.92	1.89	0.53	0.47	1.61	0.24	1.19	0.82	1.73	1.53	0.33	2.5	2.5	0.85	0.56	1.5	0.97	0.91	1.31	0.58	0.81	0.95	0.79	2.1	0.8	0.81	1.18	0.94	1.25	0.25	22	Pink	55
0.12	0.96	0.46	0.27	0.33	0.08	0.9	0.81	0.8	0.05	0.33	0.8	1.12	0.25	0.27	0.13	0.1	0.17	0.11	0.12	0.13	0.03	0	0.5	0.53	0.29	2.16	0.44	0.23	1.49	2.03	1.02	2.12	1.36	0.14	0.08	0.07	23	Pink	45
1.27	0.46	0.1	0.24	0.12	0.1	0.8	2.3	0.61	0.29	0.8	0.14	2.5	1	0.21	0.58	0.41	0.1	0.43	0	0.07	0.8	0.02	0.19	2.09	2.01	1.05	2.4	0.17	2.4	0.72	1.38	0.8	0.4	0.46	0.8	0.13	24	Pink	50
1.8	0.81	0.8	0.13	1.27	1.19	0.23	0.72	0.66	0.23	0.23	0.39	0.29	1.26	0.8	0.29	0.33	2.5	0.58	0.22	0.09	0.05	0.06	0.48	0.21	0.09	2.28	2.39	1.19	1.25	0.66	0.22	0.07	0.07	0.14	0.8	0.05	25	Pink	45
2.13	0.23	0.23	1	0.1	0.31	0.91	0.24	0.14	0	0.21	1.14	0	0.38	0.06	0.8	0.14	0.33	0.8	0.21	0	0.04	0.46	0.57	0.8	0.46	0.46	0.07	1.32	0	0.24	0.8	0.01	0.06	0.07	0.02	1.9	26	Pink	55
0.71	0.34	1.19	0.15	0.8	1.26	0.04	0.8	0.8	0.05	0	0.54	0.93	0.8	1.5	0.18	2.33	0.36	0.09	0.02	0.8	0.09	0.55	0	0	0.28	0.97	0.21	0.06	0.8	0.12	0.8	0.14	1.49	0.35	0.44	0	27	Pink	60
0.82	1.33	0	0.16	0.03	0.8	0.8	1	0.28	0.33	1.16	0	0.33	1.25	0.8	0.15	0.06	0.44	0.24	0	0	0.8	1.3	0.71	0	0.06	0.8	1.22	0.63	0.09	0.8	0.14	0.5	0.8	0.8	0.8	0.8	28	Pink	55
0.01	0.23	0	0.06	0	0.15	0	0.8	0.47	0	0	0.8	0.29	0.8	0.8	0.85	0.03	0.26	0	0.04	0.11	0	0.06	0.02	0.01	0.06	0.04	0.17	2.38									29	Pink	55
0.03	1.59	0.85	1.52	1.23	0.71	0.16	0.22	0.5	0.04	0.29	1.74	1.33	0.19	0.24	1.8	1.41	0.17	1.47	2.31	0.04	0.33	0.33	0.19	0.32	1.8	0.08	1.24	1.19	0.27	0.16	0.17	0.46	1.49	1.22	1.3	1.18	30	Pink	65
0	0.01	0.01	0.08	0.05	0.38	0.07	0	0.21	0.18	0.05	0	0.8	0.14	0.04	0.06	0.09	0	0	0.03	0.08	0.01	0	0	0.17	0.02	0.92	0	0.26	0.35	0	0.8	0.01	0.57	0	0	0.37	31	Pink	55
0	0.19	0.12	0.03	0	0.01	1.01	0	0	0	0	0	0.04	0.03	0	0	1.16	0.8	0.05	0.05	0	0.02	0	0.03	0.09	1.06	0.25	0	0.02	0.02	0	0.04	0.8	0.07	0.03	0.15	0.11	32	Pink	60
0.1	0.04	0.12	0	0	0.35	0	0.09	0	0	0.02	0.02	1.04	0.21	0.11	1.76	0.03	0.04	0.03	0	0.03	0	2.03	0	0	0	1.01	0.8	0.8	0.8	0	1.22	0.62	1.12	2.5	2.48	2.44	33	Pink	50
																																					34	Pink	45
1.86	2.23	2.27	1.01	1.29	1.54	1.15	2.37	2.35	2.35	0.65	0.17	0.08	0.05	0.04	0.08	1.41	0.07	1.33	0.03	0.11	0.8	1.27	0.5	0.8	2.27	1.48	1.49	0.23	0.29	2.5	1.28	1.3	0.13	0.8	0.63	0.05	35	Pink	50
0.07	0.8	0.8	0.43	1.87	0.36	0.06	0.23	0.27	0.8	0.06	0.56	0.8	0.26	0.17	0.1	0.16	0.38	0.8	0.15	0.8	1.19	0.28	0.15	1.19	0.07	0.63	0.31	0.36	0.35	1.3	0.18	1.78	0.1	0.03	0.33	1.06	36	Pink	45
1.45	0.8	1.25	0.71	0.38	0.33	0.09	0.07	0	0.8	0.06	0.25	0.8	0.14	0.71	0.14	0.06	0.95	0.8	0.11	0.15	1.15	0.62	0.8	0.12	0.05	0.38	0.03	0.11	0.09	0.07	0.25	0.8	0.22	0.22	0.02	0.29	37	Pink	50
0.8	0.48	0.49	0.8	2.03	0.95	0.22	0.23	1.39	0.56	0.72	1.02	1.6	2.5	2.5	2.23	2.11	1.48	2.29	1.28	0.38	0.47	1.79	1.06	0.04	0.22	1.19	0.13	0.39	0.57	0.14	0.13	0	0.07	0.8	0.02	0.03	38	Pink	60
0.01	0.11	0.03	0.19	0.07	1.69	0.03	1.17	0	0.8	0.04	0.03	0.97	1.38	0.06	0.04	0	0.29	0	0.36	0.16	0.19	0.07	0.08	0.08	0.01	0.04	0.8	0.8	0.03	0.02	0.02	0	1.76	0	0.07	0.8	39	Pink	65
0	1.34	0.11	0.8	0.15	0.26	0.09	0.09	0.06	0.02	0.8	0	0	0.95	0.07	0.8	0	0.09	0.03	0.07	0.8	0	0.07	0.8	0	0	0.02	0.07	0.8	0	0.09	0.8	0.04	0.07	0	0	0.03	40	Pink	45
0.8	0.02	0.05	0	0	0	0.4	0.09	0.09	0.1	0	0	0.16	0.01	0.02	0.08	0	0.02	0.07	0.07	1.15	0.04	0.04	0.11	0.15	0.8	0.05	2.46	2.48	0.14	0.95	0.28	0.31	0.08	0.03	0.07	0.04	41	Pink	55
0.14	0.02	0.17	0.5	0.16	0.1	1.75	0.07	1.13	0.92	0.8	1.63	1.39	0.8	0.07	0.42	0.1	0.8	0.07	0.02	0	0.09	1.08	0.04	0	0.8	0.32	0.47	0.32	0.53	0.71	0.09	0.16	0	1.05	0.07	0.07	42	Pink	55
0.1	1.73	1.17	1.19	0.8	0.8	0.28	0.11	0	0	0.31	0.06	0.07	0.8	0.31	0.99	0.05	0.8	0.01	0.1	0	0.05	0	0.8	0.8	0.24	0.07	0.53	0.09	1.05	0.29	0	1.1	0.1	0.06	0.03	0.1	43	Pink	65
1.35	0.24	0.8	0.45	0.81	0.02	0.11	0.1	1.24	2.5	0	0.33	0.47	0.77	0.8	1.83	0.17	0.84	0.36	0.05	1.24	2.41	0.1	0.37	0.25	0.08	1.2	1.97	0.06	1.38	0.29	1.94	1.16	0.57	0.63	1.3	2.36	44	Pink	60
2.22	2.25	1.15	1.18	1.63	0.56	0.79	0.8	2.01	1.98	0.37	0.79	0.72	0.8	2.46	0.71	1.5	0.08	0.8	1.55	0.77	1.43	1.49	2.24	1.98	1.63	2.17	2.12	0.23									45	Pink	60
1.31	2.4	2.5	1.31	1.42	0.41	0.8	1.24	0.15	1.25	2.06	0.81	0.11	1.94	0.74	0.8	0.17	2.45	0.72	2.29	0.72	0.86	1.25	1.43	1.84	0.6	2.19	2.13	2.26	1.5	1.49	2.4	1.91	2.04	1.55	2.27	1	46	Pink	60
0.19	2.3	1.12	1.81	1.23	0.72	0.19	1.23	1.84	1.85	2.5	1.78	1.47	2.45	2.5	2.26	1.69	2.27	0.29	0.22	2.39	1.1	2.31	2.05	0.24	1.11	1.38	2.5	1.38	0.58	1.43	2.48	2.5	1.08	0.16	0.29	1.42	47	Pink	45
1.84	0.25	2.37	2.19	2.33	0.58	1.49	0.24	0.8	0.5	0.6	1.79	0.11	0.37	0.38	0.39	2.25	1.19	0.55	1.9	1.11	0.24	0.11	0.12	0.46	1.6	2.21	1.46	1.38	0.85	2.18	1	2.2	1.46	0.71	0.33	0.63	48	Pink	60
2.21	1.29	1.12	0.11	0.66	0.29	2.23	1.31	0.29	1.2	0.22	0.66	0	0.79	0.11	1.5	1.01	2.44	1.39	1.34	1.78	0.81	0.08	1.5	1.1	1.52	0.78	0.81	0.79	0.07	0.18	2.02	0	0.27	0.39	0.63	0.76	49	Pink	50
0.85	1.25	1.3	1.19	0.82	1.64	1	0.33	0.28	0.6	1.71	1.74	2.17	0.74	1.15	0.63	1.37	0.21	1.3	1.31	0.55	2.06	0.1	1.94	0.54	1.49	1.35	1.92	1.48	1.47	2.17	0.97	1	1.41	0.56	0.82	1.95	50	Pink	50
0.95	1.39	1.51	2.46	2.34	1.47	0.85	1	1.11	0.29	1.64	0.4	2.13	2.16	1.81	1.96	1.96	2.14	1.18	1.64	1.4	1.14	0.3	1.21	1.72	0.63	2.22	1.12	2.25	1.04	1.78	1.64	0.8	0.63	0.4	1.4	0.53	51	Pink	55
1.53	1.95	1.92	2.07	2.34	0.74	0.39	1.51	1.11	0.38	1.19	0.5	0.23	0.31	1.19	0.47	1.64	0.09	0.07	0.36	0.4	1.11	0.23	0.05	0.11	1.68	0.66	0.78	0.71	1.38	1.25	0.8	0.29	0.46	1.11	1.52	1.71	52	Pink	45
1.8	2.17	1.39	1.71	0.73	1.6	0.35	0.06	2.02	1.2	2.5	0.87	1.5	1.92	2.18	1.82	2.5	1.77	2.5	2.35	2.35	2.35	2.35	2.38	2.5	2.5	0.78	0.84	1.51	0.71	0.72	1.23	0.47	0.78	0.29	0.81	0.8	53	Pink	65
0.28	0.72	0.14	2.19	1.05	0.09	0.65	0.56	0.22	0.14	1.07	1.11	1.33	0.51	0.17	0.29	0.22	0	0.15	0.82	0.8	0	0.72	0.35	0.11	0.48	0.47	0.33	0.07	0.06	0.07	0.07	0.3	0.63	0.23	0.44	0.14	54	Pink	65
0.18	0.8	0.63	0.03	0.8	0.07	0.05	0.07	0.09	0.53	0.11	0.04	0.8	0.25	0.11	0.22	0.44	0	0	0.97	0	0.37	1.23	1.9	2.5	2.5	0.8	0.8	0	0.02	0.54	0.44	0.47	0.14	0.12	0.24	0.44	55	Pink	50
0	0.08	0.1	0.18	0.8	1.04	0.8	0.03	0.11	0.8	0	0.8	0.76	0.04	0.37	0.06	0	0.8	0.8	1.43	0	0.8	0	0.29	1.14	0.31	0.01	0	0.04	0.12	0.29	0.18	1.58	0.36	0.44	0.1	0.11	56	Pink	55
0.8	0.8	0.04	0.07	0.02	0.8	0	0.17	0	0.8	0.04	0	0	0	0	0.07	0.08	0	0.05	0.8	1.18	0.29	1.55	0.8	0	0.03	0.14	0	0.12	0.8	0.13	0.8	0	0	0.27	1.17	1.2	57	Pink	65
0.03	0.8	0.24	0.27	1.95	0.21	0.12	0.27	1.32	1.11	0.08	0.8	0.8	1.26	0.22	0.21	1.16	0.29	0.78	0.35	1.26	0.78	0.51	0.8	0.35	0.28	1.02	0.13	0.95	0.06	0.27	0.35	1.19	0.19	0	0.5	0.8	58	Pink	55
1.53	0.13	0.33	0	0.12	0.03	0.06	0.05	0.09	0.17	0.45	0.36	0.76	0.42	0	1.36	0.8	0.8	0.21	0.51	0	0.09	0.37	0.48	0.11	0.8	0.16	0.05	0.54	0.5	0	0.8	0.45	0.02	0.14	0.29	0.11	59	Pink	45
0.13	0.03	0.04	0.08	1	0.8	0.06	0.08	0.37	0.08	0.07	0.08	0.08	0.03	0.01	0	0.8	0	0.28	0.13	0.04	0.33	0	0.08	0.01	0.1	0.08	0.09	0	0.04	0.05	0.07	0.07	0.32	0.02	0.07	0	60	Pink	65
0.53	0.35	0.8	0.92	0	0.23	0	0	0.06	0.8	0	0.3	0.06	0.03	0.05	0.15	0	0.12	0.82	0	0.11	0.16	1.04	0	0.8	0.02	0.39	0.08	0.8	0	0.35	0.8	1	0.38	0.21	1.76	0.05	61	Pink	50
2.16	0.03	0	0.8	0.03	0.02	0	0.02	0.02	0.08	0	0.14	0	0.11	0.06	0.01	0	0	0	1.54	0.09	0.45	0.11	0.04	0.8	0	0	0	1	0.05	0	0.1	2.5	0.44	0	0.05	0.52	62	Pink	65
0.13	0	0	0	0.37	0.08	0.04	0	0.83	0.16	0.28	0.1	0.17	0.22	1.06	0.28	0.22	0.26	0.02	0.21	0.1	0.07	0.04	1.11	0.19	0	0	0.05	0.29	0.02	0.16	0.04	0.21	0.25	0.65	0.8	0.07	63	Pink	65
0	0.02	0	0.37	0	0.04	0	0.08	0	1.15	1.32	0.26	0.22	1	0.95	0.32	1.18	0	0	0.22	0.25	0.52	0.45	0.16	0.08	0.8	0.04	1.6	0.21	0	0.8	0.8	0.29	0.8	0.16	0.04	0.04	64	Pink	45
0.22	0.05	0.8	0.54	0.08	0.22	0.71	0.08	0.39	0	0.07	2.27	0.8	0.25	0.8	0.07	1.35	0.04	0.01	0.03	0.16	0.07	2.06	0.52	2.5	0	0	0	0.06	0.8	0.12	0.16	0.53	0.04	0.65	0.14	0	65	Pink	45
0.14	0	0.15	0.63	0.96	0.77	0.11	0.8	0.39	0.08	0.08	0.14	0.53	0.27	2.46	2.36	2.42	1.46	2.21											2.29	1.24	1.44	1.64	1.57	1.78	1.18	2.19	66	Pink	60
0.8	1.41	2.5	1.52	1.18	2.22	1.63	1.02	0.71	1.93	2.13	2.5	1.28	1.84	1.68	0.62	2.5	1.45	0.8	0.94	1.64	1.49	0.48	2.11	1.46	1.79	1.28	2.33	1.28	1.52	0.5	1.39	1.62	0.92	2.31	1.02	2.35	67	Pink	55
1.01	2.28	0.14	0.8	0.8	0.8	0.18	0.47	0.97	0.23	0.15	0.5	0.03	0.59	1.18	2.6	1.39	0.53	0.07	0.15	0.13	0.19	0.27	0.1	0.89	0.8	0.39	0	0.15	0.07	0.8	1.85	1.2	1.01	1.63	0.8	0.76	68	Pink	60
0.63	1.43	2.32	0.8	1.1	1.64	0.56	2.07	2.22	1.41	0.32	1.05	1.86	2.5	0.8	2.33	0.6	1.45	1.27	2.01	1.02	1.92	1.53	1.09	0.8	0.39	0.8	1.35	1.38	1.05	2.04	0.69	1.44	0.94	1.73	1.02	1.18	69	Pink	65
1.32	2.4	1.23	0.27	1.11	0.8	0.28	1.28	0.5	0.72	1.26	1.6	1.02	0.1	0.69	2.38	0.27	0.45	0.45	0.83	0.07	1.37	0.46	0.04	0.28	0	0.99	0.14	1.29	1.36	1.91	0.63	2.5	0.03	0.04	0.06	0.01	70	Pink	55
1.4	0.87	0.72	0.8	0.44	2.03	2.35	1.81	0.87	0.79	0.67	0.8	0.44	1.66	1.26	1.49	2.06	2.5	0.49	2.01	1.96	2.5	0.8	1.34	1.81	0.64	0.53	0.9	0.46	1.9	0.61	1.33	1.42	2.41	2.23	1	0.06	71	Pink	55
0.79	0.8	0.8	0.62	0.55	0.97	1.17	0.97	1.4	2.31	1.25	2.18	2.5	2.46	2.12	1	0.1	1.41	0.8	1.51	0.29	1.24	2.08	0.8	2.42	1.94	1.88	1.53	0.23	1.78	2.32	1.49	1.52	1	0.36	0	0.8	72	Pink	45
1.29	0.8	0.17	0	1.02	0.46	2.25	1.5	1.83	2.5	1.79	2.36	2.14	1.58	1.97	0.81	0.93	0.68	0.84	0.64	1.49	0.62	1.6	2.4	0.95	1.23	0.35	0.19	0.8	0.8	0.27	1.46	1.39	0.33	2.23	1	1.14	73	Pink	60
1.53	1.32	0.64	1.51	2.02	1.64	0.17	0.35	0.24	2.23	2.32	0.47	0.85	0.68	1.79	2.37	2.1	2.24	1.94	0.78	2.05	0.52	0.73	0.49	1.72	2.17	1.97	2.1	0.46									74	Pink	60
1.31	0.73	2.42	2.45	0.73	0.28	0	0.14	0.42	1.84	1.71	0.87	2.46	1.17	1.37	0.8	0.78	2.43	2.41	2.38	2.1	2.18	1.12	1.64	0.91	0.4	0.08	1.46	1.91	2.33	2.01	1.6	2.32	2.42	1.64	2.47	1.04	75	Pink	60
1.64	1.53	1.5	1.69	0.35	0.37	0.17	1	2.01	0.29	1.97	1.39	2.24	0.81	0.15	0.59	0.33	0.5	0.03	1.76	2.05	1.36	1.97	1.91	0.66	1.33	1.04	0	1.11	0.3	0.41	0.76	0.6	2.02	0.29	0.29	0.55	76	Pink	65
2.28	1.47	2.13	0.12	0.12	1.41	1	2.5	2.17	0.15	0.63	0.11	1.36	0.72	0.21	0.43	2.23	0.9	1.33	1.21	0.15	1.46	2.18	0.25	0.37	1.76	0.91	1.48	1.2	0.55	0	0.68	0.04	0.8	1.14	1.64	0.6	77	Pink	50
1.43	1.11	1.63	1.6	1.79	2.37	1.14	1.86	0.98	2.26	0.36	0.58	2.05	1.85	2.35	2.35	2.5	2.5	2.02	1.94	0.66	2.32	0.14	0.8	0.18	0.46	0.29	0.65	2.25	2.33	0.27	1.23	0.63	0.41	0.68	2.08	1.71	78	Pink	45
0.5	0.9	0.06	0.09	2.27	1.16	0.29	1.11	1.39	0.54	1.38	0.28	0.18	0.06	0.8	0.21	2.31	1.14	0.71	1.95	1.24	1.81	1.39	2.3	1.51	0.24	0.63	0.35	0.74	0.36	2.34	2.38	2.48	2.5	2.4	2.31	1.51	79	Pink	65
1.33	1.85	1.67	0.8	1.19	2.13	1.93	1.91	2.45	2.45	1.97	1.84	1.08	1.18	2.02	2.28	0.42	0.54	0.12	0.13	2.23	0.3	2.24	0.16	0.19	1.73	2.41	2.5	2.21	1.63	2.1	0.51	1.88	2.37	1.17	2.18	1.64	80	Pink	45
2.21	1.85	0.56	1.33	0.97	2.32	2.47	2.35	2.33	1.26	0.56	2.17	0.63	1.42	1.17	2.18	0.81	0.28	0.25	2.17	1.49	2.13	0.09	0.8	1.6	1.53	2.18	0.48	0.66	0.41	0.14	0.73	0.1	0.06	0.11	0.2	0.53	81	Pink	60
1.11	1.37	2.29	0.66	0.22	0.37	0.58	0.73	0.81	0.28	1.05	0.63	0.06	0.39	0.17	0.05	0.11	0.1	0.26	0.22	0.17	0.42	2.2	1.37	2.25	0.05	0.09	0.73	1.83	0.11	0.76	0.71	0	0.04	0.25	0.71	0.66	82	Pink	55
0.07	0.82	0.3	0.04	0.29	0	0.18	0	0.07	1.17	0.35	0.25	0.04	0.21	0.23	0.17	1.1	0.48	0.76	2.15	1.92	0.2	0.8	1.48	0.33	0.63	0.18	0.23	1.31	0.71	0.23	0.67	0.25	0.46	0.29	0.06	0.07	83	Pink	50
0.06	0	0.97	0.8	0.49	0.43	0.68	2.18	0	0.17	0	0.11	0.4	2.28	0.15	0.47	0.37	0.28	0.23	0.8	1.97	0.12	1.63	0.75	0.73	0.03	0.8	2.41	0.8	0.81	0.59	0.27	1.14	1.52	1.94	0.25	1.37	84	Pink	50
0.98	1.83	1.83	0.66	0.58	0.69	0.63	0.4	2.41	0.35	0.8	0.44	0.28	0.51	0.66	1.33	0.8	1.95	1.19	1.39	1.38	0.97	1.8	0.42	1.12	1.14	0.8	0.33	0.78	0.1	0.8	0.85	0.46	0.19	2.23	2.42	2.1	85	Pink	65
0.98	0.26	0.36	0.8	1.55	0.57	1.94	0.79	2.38	0.9	0.25	0.58	0.66	0.6	1.27	0.14	1.19	1.25	0.51	0.59	0.55	1.14	0.8	0.34	1.79	0.43	1.48	0.23	0.25	0.95	0.8	0.83	1.61	0.15	0.64	0.42	1	86	Pink	50
1.41	0.21	1.51	0.4	1.41	1.85	0.77	0.15	1.24	1.33	0.8	0.57	1.19	1.14	0.44	0.83	0.61	1.38	0.63	0.4	1.34	0.42	2.11	2.26	1.68	2.01	1.27	0.29	0.19	0.24	1.68	0.71	0.37	1.34	0.15	0.86	0.66	87	Pink	45
0.8	0.82	1.19	1.5	0.19	0.21	2.15	0.46	1.29	0.38	1.59	1.27	0.63	0.41	0.8	0.39	0.6	2.13	0.59	1.06	1.32	1.56	1.28	2.33	2.38	1	1.07	0.3	0.8	1.92	1.34	0.55	0.19	0.36	0.27	0.35	2.14	88	Pink	55
0.43	0.37	0.4	0.06	0.36	0.8	0	0.39	0.32	0.8	0.03	0.05	1.27	1.14	0.39	1.3	0.35	1.11	1.4	0.45	0.66	0.29	0.97	0.98	0.15	0.25	0.99	0.46	0.47	1.19	2.23	0.39	1.33	0.29	0.45	0.41	0.23	89	Pink	50
0.31	0.47	0.22	0.8	0.62	1.51	0.16	0.62	1.14	1.11	0.57	1.04	0.28	0.33	0.14	0.57	0.38	0.18	0.69	0.97	0.28	0.23	1.47	0.46	0.41	0.44	0.97	0.8	0.23	0.32	0.37	0.38	0.16	0.8	0.41	0.15	0.38	90	Pink	55
0	0.21	0.35	0.44	0.48	0.36	0.95	0.14	0.72	1.43	0.8	0.5	0.11	0.38	0.01	1.39	1.71	1.55	0.63	0.28	0.8	0.3	0.13	0.5	0.16	0.05	1.02	0.3	0.8	1.57	0.58	0.16	1.14	0.38	0.12	0.02	1.56	91	Pink	65
1.44	0.8	1.26	0.59	1.16	0.28	0.37	1.47	0.3	0.8	0.58	0.16	0.8	1.37	0.23	1.49	1.49	0.8	0.5	0.59	0.27	0.01	0.36	0.46	0.72	0.17	0.07	0.69	1.41	0.77	1.29	0.1	0.69	0.74	1.33	0.37	0.8	92	Pink	45
0.38	0.57	1.31	0.8	0.72	0.19	0.8	0.29	0.14	0.8	0.11	0.06	1.37	0.13	0.8	0.36	0.08	0.57	0.44	0.4	0.27	0.94	1.23	1.32	1.24	0.38	0.8	0.23	0.8	0.25	0.25	0.29	0.8	1.56	0.24	1.33	0.59	93	Pink	60
0.82	1.94	1.94	1.18	1.31	2.5	2.36	0.14	0.14	0.16	0.85	0.8	0.74	2.1	1.83	1.51	0.71	1.82	0.73	1.5	0.9	1.34	1.59	0.15	0.17	1.42	0.35	1.26	1.55	0.45	0.8	2.13	1.13	0.47	1.34	1.4	1.01	94	Pink	45
0.13	0.5	1.94	0.08	0.05	0.41	0.29	0.16	0.97	0.79	0.72	0	1.59	0.74	0.59	0.79	0.02	0.96	0.56	0.78	0.8	1.08	1.95	1.92	0.14	1.33	1.05	1.14	1.5	0.8	0.8	0.8	1.02	0.76	1.17	1.12	2.33	95	Pink	55
1.39	2.12	1.19	0.07	1.5	0.63	0.23	0.29	2.18	1.51	0.37	1.96	1.27	0.56	2.44	0.78	1.27	1.39	1.18	1.9	0.8	0.37	1.08	0.5	1.33	2.03	1.19	0.23	0.72	1.02	1.27	1.22	0.9	0.26	1.44	0.6	2.38	96	Pink	65
1.2	0.5	1.25	0.5	0.12	0	0.23	0.38	0.34	0.36	0.91	0.85	0.8	0.56	0.44	0.69	0.1	0.48	0.71	2.22	0.5	1.53	0.23	1.95	0.46	0.29	2.11	0.46	0.26	0.12	1.95	0.78	0.73	1.54	1.47	1.1	0	97	Pink	60
2.26	2.5	2.18	1.97	2.32	1.95	2.26	2.36	2.47	0.78	0.9	0.55	0.85	0.85	0.71	0.29	1.49	2.34	1.1	0.23	0.85	1.67	0.31	0.74	1.83	0.39	1.36	1.67	1.76	0.81	0.26	1.08	1.45	1.72	1.64	0.29	1.1	98	Pink	45
0.15	1.53	0.95	1.58	0.5	1.43	0.21	0.12	0.03	0.27	0.44	0.25	0.8	0.35	0.71	1.12	0.48	1.67	1.5	1.95	2.36	2.5	0.79	1.3	0.9	0.26	2.01	0.95	1.48	1.79	1.2	0.25	1.51	0.18	0.16	2.1	1.43	99	Pink	50
0.37	0.8	0.02	2.3	1.25	0.35	0.92	0.72	1.1	1.35	1.43	2.08	1.25	0.96	0.79	0.12	1.2	0.47	0.86	0.54	1.25	2.06	2.29	1.48	2.15	0.23	0.8	2.18	2.3	1.33	1.31	2.5	1.34	2.12	1.79	1.47	0.46	100	Pink	60
1.79	1.19	1.08	2.29	2.5	2.42	2.35	0.42	0.46	1.31	0.23	0.6	1.72	2.5	2.36	0.29	0.38	0.8	1	1.12	0.26	0.8	0.3	0.05	2.17	1.66	1.85	2.21	0.46	1.67	2.25	0.39	0.11	0.48	0.18	1.12	1.19	101	Pink	45
0.32	1.31	1.95	1	2.24	0.98	2.47	2.35	2.5	1.28	0.59	0.25	0.41	0.37	0.8	1.11	0.16	2	2.34	2.41	2.48	1.47	2.01	1.24	0.26	0.21	1.18	0.05	0.49	0.8	0.47	1.6	0.68	0.03	0.85	1.33	0.25	102	Pink	60
2.36	0.29	0.8	0	0.59	0.59	1.36	0.23	1.89	0.58	0.58	0.07	1.48	1.6	0.63	2.5	1.43	0.63	1.17	2.17	0.71	0.35	0.59	0.09	0.06	0.13	0.54	0.13	0.63	1.15	2.14	0.53	0.66	1.2	0.74	0.09	0.39	103	Pink	50
0.39	0.97	1.2	0.95	1.78	1.31	1.34	1.47	0.46	0	0.46	1.14	2.13	1.25	1.2	2.19	2.26	1.2	0.07	0.06	0.81	1.9	1.85	1.11	2.05	1.41	1.19	1.2	0.8	0.8	1.51	2.16	2.02	0.81	2.1	0.8	1.66	104	Pink	55
0.93	1.6	0.8	0.65	0.59	1.79	2.02	0.9	0	1.91	0.76	2.02	1.08	1.91	0.06	0.8	0.65	1.18	1.31	1.16	0.79	0.79	1.17	0.07	0	2.31	0.81	1.11	0.28	0.14	1.25	1.12	0.97	2.27	0.86	0	0.12	105	Pink	65
1.4	1.68	0	0.39	2.25	1.98	2.06	2.14	2.19	0.48	0.26	1.5	2.21	1	0	0.08	1.07	1.41	0.74	1.49	1.68	1.1	0.61	1.58	0.27	0.8	2.35	1.56	0.27	1.2	0.48	0.18	0.06	0.8	0.54	2.32	1.48	106	Pink	50
1.84	1.61	2.5	2.43	2.5	2.22	2.07	0.27	0.11	2.39	1.06	0.48	0.8	0.46	0.12	1.74	0.12	0.73	1.83	0.82	0.54	0.8	0.65	0.79	0.8	0.09	0.42	0.47	0.63	0.63	0.33	0.95	0.46	0.71	2.27	1.69	1.55	107	Pink	65
0.16	0.11	0.29	0.71	1.71	0.79	0.68	0.28	0.54	2.47	0.78	2.39	1.67	1.85	0.8	0.85	0.66	1.79	0.79	0.27	2.08	1.11	2.07	0.06	1.18	0.79	0.8	0.27	2.46	0.95	1.31	0.6	0.46	1.6	0.8	0.33	2.32	108	Pink	55
0.8	0.17	0.53	0.39	1.3	0.95	2.43	2.24	1.25	1.27	1.71	1.19	1.51	0.02	0.18	1.76	0.59	0.44	2.21	0.23	1.74	0.18	0.07	0.8	0.54	0.19	0.57	1.31	0.39	0.06	0.46	0.23	0	1.5	0.68	0.8	1.65	109	Pink	45
0.29	1.38	2.31	2.02	1.33	0.81	0.4	0.3	2	0.09	0.37	0.13	2.46	2.12	0.82	2.05	0.76	0.18	0.18	1.53	0.59	0.4	0	1.5	0.76	1.05	0.29	0.12	0.8	1.72	0.76	0.09	0.65	2.47	2.36	2.2	0.59	110	Pink	55
0.05	0.27	1	1.31	1.25	2.04	1.89	0.8	0.38	0.14	0	0.22	0.21	2.36	0.66	1.79	1.74	0.9	1.2	0.42	1.33	1.25	2.5	0.8	1	0.78	0.35	0	0.14	0.4	0.71	0.19	0.66	0	0.09	0.28	0.09	111	Pink	55
0.23	0.46	0.27	0.23	0	0.09	1.65	0.71	0.78	0.63	0.81	0.44	2.08	1.22	1.49	1.18	0.31	2.05	2.04	0.57	0.66	1.2	1.11	2.11	0.23	0.29	0.92	0.27	0.27	0.85	0.18	0.9	1.2	2.24	0.18	0.48	0.25	112	Pink	65
0.11	1.3	0.65	0.3	0.59	0.46	0.79	1.77	0.86	0.4	1.47	0.4	0.5	0.11	0.39	0.47	0.23	0.07	0.57	1.14	0.9	1.31	0.79	1.18	2.5	2.44	2.35	2.5	1.25	1.2	1.11	0.54	0.27	2.36	0.59	0.73	0.37	113	Pink	65
0.55	1.1	0.25	0.59	1.41	2.3	2.06	1.51	0.49	2.41	0.39	0.35	0	0.1	0.8	0.63	0.27	0.39	1.41	0.8	0.67	1.2	1.68	2.35	0.29	0.14	0.44	1.14	0.07	0.56	0.39	0.23	1.39	0.72	1.23	0.56	0.34	114	Pink	60
2.44	2.35	2.35	2.35	2.38	2.42	1.24	0.54	2.5	2.17	1.82	0.79	1.92	1.14	0.48	1.39	2.32	0.66	1.43	0.73	0.27	0.54	0.42	1	0.56	0.07	0.56	1.74	0.1	0.5	0.03	0.52	0.79	0.3	1.31	1.79	0.14	115	Pink	60
1.79	0.04	0.24	0.8	0.14	0.07	0.54	0.09	0.33	0.07	0.17	0.35	0.66	0.44	0.02	0.29	0.9	1.12	1.2	1.19	0.45	1.74	0.19	0.93	1.79	0.45	0.94	0.71	0.85	0.63	0.81	0.11	0.58	0.2	2.43	2.41	0.49	116	Pink	45
2.17	2.05	0.39	1.63	1.85	0.28	1.1	0.18	0.07	0.13	0.33	0.19	0.18	0.23	0.25	0.59	1.34	0.41	0.12	0.02	0.12	0.8	0.66	1.72	2.25	1.5	0.3	0.11	0.63	0.26	0.42	1.29	2.08	0.8	1.85	1.51	0.23	117	Pink	55
0.53	0.14	0.17	0.18	0.11	0.07	0.17	0.23	0.23	0.33	0.07	0.19	0.55	0.17	0.07	1.14	0.14	0.43	0.23	1.65	0.27	1.11	1.17	0.23	0.24	0.95	0.18	0.78	0.8	0.07	0.21	0.29	0.07	1.24	0.06	0.1	0.29	118	Pink	50
1.16	0.82	0.63	2.21	0.97	0.28	0.02	1.95	0.44	0.68	0.63	0.53	0.23	0.07	0.22	0.37	0.9	0.06	0.64	0.29	1.74	2.35	1.64	0.28	0.66	0.49	2.41	0.09	1.36	0.66	0.8	0.76	0.14	0.11	0.76	0.63	0.85	119	Pink	50
0.36	1.8	0.11	0.37	0.25	0.03	0.8	0.13	0.14	0.29	0	0	0	2.5	1.01	0	2.25	0.08	0.12	0.36	2.41	0.11	0	0.14	0.08	0.37	0.09	1.28	0.8	0.03	0.2	0.06	0.8	0.39	0.37	0.76	0.29	120	Pink	50
1.85	0.56	2.47	0.51	1.33	1.68	1.54	2.5	2.5	2.49	2.28	2.38	2.49	2.43	2.5	2.5	2.46	2.46	2.43	2.22	1.68	2.46	2.45	2.45	2.5	2.25	2.5	2.44	2.5	2.45	2.3	2.5	2.5	2.42	2.49	2.46	2.45	1	Traffic	65
2.23	1.64	1.95	1.05	2.31	1.79	1	0.79	1.24	0.78	1.31	2.22	2.48	2.5	2.5	2.48	2.47	1.59	2.43	2.44	1.87	2.48	2.44	2.35	2.44	2.35	2.5	2.5	2.5	2.41	2.41	2.47	2.5	2.35	2.27	2.3	2.38	2	Traffic	50
2.49	1.94	2.32	2.49	1.31	0.33	1.26	2.07	1.75	0.74	0.52	0.22	2.5	2.5	2.5	2.49	2.42	2.47	2.28	2.45	2.49	2.44	2.42	2.42	2.5	2.33	0.56	0.47	1.82	1.92	2.07	2.2	2.06	2.3	0.73	1.11	2.13	3	Traffic	65
2.01	0.41	0.38	0.14	0.07	0.23	0.8	0.28	0.8	1.14	0.31	0.32	0.75	2.22	0.72	0.49	0.41	0.27	0.23	0.8	1.14	0.19	1.11	0.29	0.26	0.66	0.23	1.27	0.09	0.06	0.57	0	0.38	0.85	0.1	0.43	0.03	4	Traffic	45
0.1	0.23	1.07	0.21	0.09	0.03	0.1	0.12	0.48											1.63	2.14	2.13	1.12	0.24	2.19	0.27	0.56	0.15	0.39	0.97	1.71	0.91	0.34	0.31	0.56	0.12	0.23	5	Traffic	60
0.1	0.15	0.04	0.8	0.01	0.13	0.16	0.14	2.28	0.25	0.8	0.02	0.8	0.2	0.14	0	0.23	0.1	0.06	0.15	0.37	0.22	0.21	0.07	1.66	0.3	0.03	0.8	0	0.18	0	0.04	0.14	0	0.01	0	0.36	6	Traffic	50
0.01	0	0.8	0	0.8	0	0.02	0.08	0	0.13	0.03	0.03	0	0.07	0.05	0.06	0	0.05	0.01	0.13	0.02	0	0.53	0.01	0.05	0	0.01	0.01	0.14	0.06	0.09	0.03	0.46	0	0.06	0.04	0.04	7	Traffic	65
0	0	0.03	0.04	0.03	0	0.65	0	0.05	0	0.1	0	0	0.62	0.07	0.04	1.35	2.35	0.01	0	0	0.05	0	0.03	0.24	0	0.04	0.01	0	0.01	0.03	0.8	0.07	0.08	0	0	0	8	Traffic	50
1.37	0	0	0.8	0	0.26	0	0	0.02	0	0.8	0	0	0	0	0	0.01	0	0	0	0	0	0.07	0.03	0	0	0.02	0	0	0	0	1.41	0.64	0.29	0	0	0	9	Traffic	45
0.01	0.8	0.12	0.03	0	0	0	0.09	0.1	0.03	0	0	0	0.29	2.46	2.48	2.5	2.44	2.35											0.29	0.6	0.12	0.18	0.8	0.03	0.12	0.07	10	Traffic	65
0	0.09	0.8	0.15	0.8	1.14	0.03	0.18	0.13	0.33	0	0.8	0	0.12	0	0	1.05	0.03	0.8	0.02	0	0.29	0.03	0.13	0.01	0.05	0	0	0.03	0.01	1.19	1.43	0.14	0.17	0.18	0.8	0.03	11	Traffic	50
0.06	0.02	1.29	0	0	0	0	0.11	0.8	0.12	0	0.03	0	0	0	0.01	0	0	0	0	0	0.21	0.01	0	0.02	0	0	0	0	0.02	0.03	0.09	0.14	0	0	0	0	12	Traffic	60
0.03	0.05	0	0.16	0	0	0	0.01	0.04	0.34	0.8	1.72	0.04	0	0	0.03	0.24	0.01	0	0.01	0.02	0.4	0	0	0.03	0.04	1.11	0.99	0	0	0	0	0	0	0	0.01	0	13	Traffic	50
0	0	0	1.85	0	0	0	0	0	0.02	0.03	0.03	0.53	0	0	0	0.53	0	0.01	0	0	0	0	0	0.03	0.02	0	0.02	0.12	0.02	0.71	0.03	0.04	0	0.05	0	0.25	14	Traffic	45
0	0.08	0	0	0	0.07	0.01	0	0.06	0.01	0	0.05	0.07	0.01	0.02	0	0	0.37	0	1.17	0.55	0.03	0	0	0.4	0.01	1.01	0.03	0.07	0.04	0	0	0	0	0.22	0	0	15	Traffic	65
0	0	0.14	0.03	0.01	0	0	0	0	0.04	0	0	0	0.05	0	0.08	0.03	0	2.29	0.01	0.02	0.04	0	0.05	0	0	0.03	0	0.09	0.02	0	0	0.15	0	0	0.07	0.29	16	Traffic	55
0	0.03	0	0	0.01	0	0	0.8	0	0.04	0	0.8	0	0	0.05	0	0	0	0	0.13	0.05	0	0.15	0.12	0	1.64	0.08	0	1.17	0.02	0.15	0.01	0.16	1.01	0	0.16	0.04	17	Traffic	60
0.05	0.27	0	0	0	0	0.03	0	0	0	0	0	0	0.05	0.02	0	0	0.09	0	0	0	0	0.02	0	0	0	0	0	0.02	0.01	0.07	0.05	0.02	0.03	0.03	0	0.07	18	Traffic	45
0.21	0	0.07	0.14	0.15	0	0	0.8	0	0.1	0	0	0	0.03	0.03	2.04	2.35	2.28	2.34	2.44	1.92	1.25	1.14	1.92	0.14	0.8	0.8	1.11	0.73	0.42	0.21	0.51	2.5	0.8	1.6	2.24	1.92	19	Traffic	55
0.8	0.52	0.04	0.42	0.8	0.18	1.48	2.01	0.14	0.9	0.36	0.08	0.8	0.8	0.01	0.03	0.06	0.45	0.14	0.08	2.27	1.12	0.1	1.24	1.32	0.14	0.22	0.24	0	0.32	1.07	1.5	1.54	0.59	2.08	2.5	0.59	20	Traffic	60
									1.76	1.8	2.25	2.2	1.48	2.38	2.29	0.99	0.71	1.6	0.45	1.74	1.32	1.2	0.3	1.14	1.34	1.58	2.38	2.44	2.2	2.5	1.37	1.33	1.77	1.94	2.5	2.33	21	Traffic	60
2.5	1.11	2.24	2.05	2.22	1.89	0.74	1.11	1.51	2.19	0.79	0.9	1.92	1.22	0.8	2.45	2.16	2.38	2.48	2.29	2.5	2.45	2.45	2.08	1.28	2.17	0.95	0.97	2.23	1.11	2.13	2.25	2.1	1.84	0.65	1.59	2.5	22	Traffic	55
2.5	2.45	2.2	1.37	2.45	2.19	0.71	2.22	1	2.19	0.57	0.8	1.88	2.14	1.25	2.22	2.3	1.82	2.05	1.81	2.44	2.16	2.29	0.66	0.39	1.19	0.8	0.11	0.55	0.24	0.1	2.5	2.44	2.35	2.35	2.44	2.5	23	Traffic	45
2.39	1.51	2.13	2.26	2.18	1.64	1.74	1.82	1.2	2.08	1.81	1.85	0.53	0.8	0.12	2.21	2.25	1.69	2.28	1.6	2.35	1.95	1.97	1.99	1.62	2.07	1.97	2.18	2.32	1.11	2.32	1.9	2.24	1.64	1.22	2.23	0.96	24	Traffic	50
2.49	0.81	1.51	2.27	1.97	2.07	1.27	1.26	2.39	1.51	1.71	2.18	2.15	2.45	1.31	1.18	1.34	0.56	0.78	0.63	2.06	1.64	1.95	1.38	2.21	2.01	1.17	1.22	1.64	1.48	2.4	1.97	2.5	1.52	0.74	2.5	1.39	25	Traffic	45
0.95	1.15	1.15	1.11	2.19	1.43	1.9	2.26	1.42	1.48	1.19	2.23	1.78	1.95	2.39	2.33	2.5	2.01	2.33	2.42	2.36	2.5	2.24	2.24	2.34	2.38	2.25	2.37	2.33	2.45	0.95	0.56	1.44	2.37	1.73	0.97	1.52	26	Traffic	55
2.16	0.63	1.15	1.94	0.82	0.22	0.91	0.15	0.95	1.24	1.31	1.24	1.14	1.55	0.93	2.31	1.67	0.9	1.5	0.28	0.4	2.04	0.18	0.45	0.31	2.38	1.62	0.8	0.13	0.99	0.17	2.17	0.1	0.15	1.88	0.13	1.6	27	Traffic	60
2.18	0	0.05	1.08	0.29	0.56	1.76	0.13	0.14	0.59	0.05	0.8	0.31	0.25	0.53	0.97	0.91	0.25	0.06	0.53	0.18	0.59	0.8	0.05	0.23	0.09	0.04	0.39	0.14	2.42	0.09	2.04	0.14	0.06	0.09	0.82	0.35	28	Traffic	55
0.44	0.65	0.15	0.13	0.05	0	0.17	0.26	0.8	0.82	0.05	0.8	0.51	0.44	1.52	2.04	0	0.07	0	0.29	2.22	0.18	0.46	0.23	0.09	0.8	0.04	0.25	0.8	0.28	0.1	0.47	0	1.3	0.08	0.22	0.13	29	Traffic	55
1.02	0.1	0	0	0.07	0	0	0.11	0.8	0.15	0	0.8	0.14	0.11	0.8	0.8	0.03	0.08	0.13	0.8	0.8	0	0.8	0	0.8	0.05	0.23	0.1	0.29	0	0.07	0	0.8	1.02	0	1.94	0.27	30	Traffic	65
0.25	0.1	2.29	0.33	0	0	0.8	0.24	0	0	0.8	1.59	0.23	0.5	0.8	0.09	0.11	0.8	0	0.65	0.17	0.8	0.39	0.81	0.8	0	0.06	0.8	0	0	0	0	1.87	1.06	1.34	2.34	2.13	31	Traffic	55
0.02	0.89	1.37	0	0	0.36	0.32	0.06	0.11	0.16	0.8	0	0	0.5	1	0.1	0.03	0.06	0	0	0.09	0.06	0.05	0.03	0.84	0.1	1.25	1.87	2.35	2.38	2.48	1.45	0.16	0.19	0.18	0.8	0.18	32	Traffic	60
0.04	0.07	0.01	0	0	0.8	0.02	0	0.03	0.8	1.08	0.13	0	0.8	0.8	0.86	0	1.19	0.8	0	0	0.1	0.15	0	0.8	1.23	0	0	0.23	1.22	0.8	0.17	0.07	0.02	0.86	0.8	0.17	33	Traffic	50
1.42	1.45	0.01	0	0	0.04	0	0.4	0	0	0.04	0	0.02	0.07	0.16	0.29	0.07	0.8	0	0.07	0	0.06	0.05	0	0	0.8	0.03	0.8	0	0.06	0.31	0	0	0	0	0	0	34	Traffic	45
0.04	0.16	0.06	2.5	0.01	0.06	0	0.8	0.06	0	0	0.02	0	0	0.28	0	0	0	0.02	0	0	0.01	0.08	0.16	0.01	0.05	0	0	0	0.04	0	1.11	0.02	0	0.04	0	0.11	35	Traffic	50
0.8	0.06	0.02	0	0.02	0	0	0.15	0.04	0	0.8	0	0	0	0	0.08	0	0.8	0.16	0.23	0	1.4	2.5	0	0.01	0	0	0	0.01	0	0	0	0	0	0	0	2.29	36	Traffic	45
0	0.8	0	0	1.35	0	0	0.97	0.04	0.25	1.04	0.33	0	0	0.07	2.35	2.35	2.47	2.35	2.35	2.46	2.35	2.5	0.24	0.15	0.04	0.53	0.9	1.07	1.33	0.05	0.12	1.27	0.07	0.8	0.8	0.09	37	Traffic	50
0.72	0.55	0.4	0.07	0	2.12	0.5	0.11	0.91	1.06	0.07	0.8	0.15	1.44	1.01	0.46	1.67	2.23	1.38	1.67	0.18	0.55	0.54	1.26	1	0.93	0.18	0.47	0.39	0	0.15	2.45	1.19	1.15	0.8	0.15	1.2	38	Traffic	60
0.05	0	1.08	0.24	0	0.11	0	0.11	0.8	0.19	0.05	0.21	0.36	0.85	0.02	0	0.29	0.06	0.1	0.09	0.04	0.35	0	0.8	0.12	0.53	0	0	0	1.94	0.22	0.8	0.04	0.01	0.1	0.04	0.04	39	Traffic	65
0.06	0.01	0.05	1.33	0	0.04	0.04	0.11	1.59	0.05	0	0	0	0.05	0.02	0.12	0.72	0.06	0.8	0	0.07	0	0	0	0.8	0	0	0.8	0.22	0	0.8	0.04	0	0.05	0	0.03	0.07	40	Traffic	45
0	0.05	0.05	0.19	0.03	0.48	0.01	0.06	0.07	0.11	1.13	0	0	1.17	2.38	2.35	2.35	2.35	2.38	2.44	0.62	0.16	0.8	0.15	0.06	0.25	2.35	2.35	1.95	2.35	2.35	2.32	0.59	1.27	2.05	1.18	0.8	41	Traffic	55
0.8	0.09	0.07	0.08	0	0.04	1.24	0.07	0.06	0.5	1.41	0.65	0.39	0.11	0.03	0.8	0.99	1.95	0.06	0.13	1.53	0.06	0	0.05	0	0.8	0.04	1.46	0.8	0	2.37	0.28	0.21	0	1.13	0.07	0	42	Traffic	55
0	0	0.35	0.07	0	0.23	0	0.05	0.18	0	0.09	0	0.01	1.08	0.8	0.01	0.8	0.04	0.06	0	0.01	0.8	0	0.06	0.03	0	0.75	0.03	0	0	0	0.04	0.18	0	1.08	0.35	0.18	43	Traffic	65
0.1	0	0	0.01	0	0.8	1.06	0.05	0.23	0	0.8	0.21	0.07	1.03	0.06	0.15	0.8	0	0.03	0.16	0.05	0	0.8	0.05	0.44	0	0.01	0	0.06	0.41	1.42	0	0	0	0.22	0.09	0	44	Traffic	60
0.07	0.8	0	0.89	2.03	0	0.8	0	0.01	0.16	0.14	0.09	0.05	0	0.02	0.8	0	0	1.29	0.03	0.81	0.8	0.02	0.36	0.8	0.15	0.8	0.12	0.01	0	0.06	0	0.03	0	1.43	0.74	0.02	45	Traffic	60
0.8	1.08	0.12	0.31	0.03	1.06	0.09	0.02	1.05	0.78	0	1.66	0.03	0.07	0.23	0.56	0.09	0.09	0.8	0.8	0.07	0.37	1.25	0.4	0.37	0.54	1.33	0.24	0.26	0.8	0.8	0.05	0.59	0.18	0.06	0.11	0.23	46	Traffic	60
0.03	0.04	0.08	0.8	0.01	0.05	0.01	0	1.26	0.03	0.04	0.8	2.36	0.28	0.03	0.06	0	0	0	0.8	0.62	0.11	0	0.03	0.13	0	0.03	0	0.05	0	0.12	0.35	0.77	0.07	0.8	0	0.04	47	Traffic	45
0	0.11	0	0.03	0.8	0.16	0	0.01	0.86	0.8	2.35	2.35	2.35	2.35	2.49	2.38	2.46	2.5	2.44											1.64	1.48	1.14	0.35	0.04	0.47	1.96	0.39	48	Traffic	60
0.48	0.69	2.03	2.23	2.25	1.74	1.55	0.15	0.04	0.12	1.68	1.35	1.18	0.48	1.48	2.3	0.28	0.75	2.09	0.8	0.9	0.36	2.36	1.78	0.56	2.08	2.15	1.93	0.56	2.2	2.18	0.62	1.14	0.82	0.51	2.5	1.15	49	Traffic	50
1.83	0.38	1.34	0.81	0.56	0.17	2.31	1.01	0.1	0.8	0.21	1.44	0.33	2.2	0	1.56	0.01	0.01	0.1	1.52	2.01	2.21	0	0	2.14	1.51	1.92	0.51	2.28	2.5	2.5	2.08	2.4	1.77	2.4	0.9	0.62	50	Traffic	50
2.22	2.14	2.27	0.54	1.05	1.27	1.14	0.9	0.9	1.46	0.74	0.8	2.31	1.12	1.5	2.14	1.21	2.22	0.79	0.28	0.69	1.22	1.95	0.97	2.1	0.52	1.53	0.28	1.38	2.42	0.9	2.27	0.82	2.48	2.49	2.48	2.5	51	Traffic	55
2.04	2.5	2.44	2.35	2.35	2.35	2.46	2.5	1.33	1.38	2.25	2.3	1.96	1.68	2.5	2.5	1.33	2.42	2.2	2.49	2.35	2.06	1.14	2.1	1.49	1.72	2.25	2.25	2.08	2.17	1.4	1.88	2.35	1.94	2.24	2.46	1.51	52	Traffic	45
2.5	2.36	1.81	2.02	2.48	1.94	2.26	2.44	2.47	1.79	2.35	2.37	2.42	2.49	2.26	2.42	2.44	1.32	2.24	2.24	2.29	2.17	1.94	2.19	1.25	2.32	2.22	2.45	2.48	2.5	2.5	2.5	1.99	2.5	2.44	2.5	2.5	53	Traffic	65
2.26	1.04	0.66	1.47	2.18	0.8	1.67	0.49	1.46	0.9	1.95	0.23	2.31	2.37	1.76	1.79	2.43	1.81	2.37	2.42	2.21	0.76	0.24	1.39	2.24	2.38	2.32	1.4	1.67	1.4	0.85	2.39	0.97	0.72	0.51	0.29	1.22	54	Traffic	65
0.5	0.27	0.66	1.25	0.5	0.06	0.66	0.66	0.13	1.38	0.35	2.27	0.35	2.13	0.54	0.35	0.39	1.68	0	0	0.71	1.48	0.21	0.97	0.05	0.41	0.63	2.22	0.39	0.08	1.38	0.57	1.1	0.22	0.37	2.06	0.46	55	Traffic	50
0.19	1.19	1.05	0.8	0.05	0.6	2.32	1.68	2.35											0.97	1.79	2.13	0.62	1.11	0.29	0.72	0.66	0	0.22	0.18	0.84	0.5	1.38	0.21	0.71	1.27	0.47	56	Traffic	55
0.02	0.03	0.46	0	0.03	0.12	0.19	0.8	0.24	0.9	1.79	0.2	0	1.19	0.18	0.31	0.8	1.67	0.8	0.08	0.03	0.18	1.81	0.2	2.2	1.18	0.09	0.11	0.1	0.06	1.18	0.05	0.11	0.41	0.18	0.35	0	57	Traffic	65
1.32	0.22	1.81	1.07	0.83	0.08	0	0	1.49	0.8	0.09	0.41	0.15	0.03	0.54	1.2	0.8	0.06	0.8	0.15	1.39	1.84	0.8	0.31	0.53	0.8	1.46	0.47	0.05	0.47	0.55	0.15	0.04	0.14	1.39	0.94	0.54	58	Traffic	55
0.13	0.1	0.17	0.13	0.54	0.11	0.8	1.44	1.43											0.02	0.27	1.01	0.54	1.48	0.8	0.46	0.12	0.8	0.22	1.14	1.69	0.59	0.11	0.02	0	0.08	0.46	59	Traffic	45
0.15	0.1	0	1.46	0.11	0.05	0.26	0.79	0.8	1.19	1.02	0.01	0.24	0.12	0	0.8	0.03	0.53	0.8	0	0.03	0.02	0.03	0.8	0.36	0.26	0.1	0.05	0.8	0.8	0.15	1.17	0.8	0.04	0.12	0.05	0.15	60	Traffic	65
0.06	0	0.02	0.11	0.8	0	0.01	0	0	0.04	0	0	0.1	0	0.05	0.04	0.04	0	0	0.8	1.05	0	0.23	0	0	0	0	0.01	0	0	0	0.65	0	0	0	0.03	0.12	61	Traffic	50
0	1.34	0.08	0	0.05	0	0	0	0	0.03	0	1.08	0	0	0.03	1.4	2.05	2.35	2.35											1.53	2.29	1.55	2.5	0.26	0.17	0.62	1.19	62	Traffic	65
0.8	1.25	2.17	2.15	2.38	2.26	2.5	2.1	0.5	1.14	2.08	1.83	0.48	2.42	2.27	2.23	1.34	1.49	1.85	1.71	0.8	1.52	2.26	2.26	1.15	0.54	0.1	1.3	2.06	1.55	1.38	2.16	0.98	0.86	0.5	1.51	1.6	63	Traffic	65
0.09	0	0	0.06	0.48	1.47	0.8	0.41	0.8	0.28	0.8	0.8	2.5	0.8	0.15	1.65	0.47	0.47	0.07	2.29	0.06	0.76	1.36	1.34	0.05	0.1	0.8	0.8	0	0	0.85	1.31	1.19	0.72	0.54	0	0.8	64	Traffic	45
1.77	1.76	1.55	2.38	2.35	2.35	2.21	2.5	2.35											2.24	1.91	2.46	2.24	1.61	2.2	1.43	2.21	2.16	0.71	2.38	1.96	2.21	1.77	0.56	1.96	0.79	1.52	65	Traffic	45
0.45	1.74	1.28	1.27	0.15	1.57	1.79	2.22	2.5	2.32	2.36	0.32	1.97	2.24	1.3	0.87	1.5	2.45	1.84	2.5	2.5	2.5	2.5	2.5	2.45	2.5	2.49	2.04	2.35	2.35	2.35	2.35	2.48	2.5	2.5	1.98	2.23	66	Traffic	60
1.29	1.92	0.97	0.78	2.28	2.34	1	1.17	1.21	0.78	1.72	0.49	1.38	2.44	0.48	0.82	2.23	1.97	1.51	2.35	0.78	2.36	1.08	1.52	1.97	1.68	2.27	2.05	2.08	2.05	0.35	0.48	2.26	2.05	1.15	1.38	0.87	67	Traffic	55
2.1	0.74	1.73	1.67	0.8	1.14	2.31	1.64	1.85	2.5	0.65	1.5	2.47	0.63	0.19	0.23	0.17	0.1	2.12	0.54	1.04	0.82	1.19	1.38	1.47	0.86	1.27	1	2.27	2.33	2.38	2.37	0.95	0.81	1.47	2.18	1.66	68	Traffic	60
2.17	2.05	1.05	1.19	1.14	2.29	1.07	1.18	0.14	1.16	0.38	1.96	0.22	1.97	1.97	2.05	2.08	1.64	1.51	2.25	1.79	0.58	2.06	1.11	1.34	0.87	2.32	2.34	2.32	2.1	1.15	2.18	1.19	0.79	0.78	0.87	0.08	69	Traffic	65
0.63	0.8	1.32	2.07	0.53	1.11	2.18	1.67	0.52	0.47	2.02	1.89	1.27	0.72	1.11	1.95	2.36	2.25	1.94	2.09	1.12	2.13	1.17	0.16	0.89	0.96	1.56	0.28	0.8	1.17	0.76	0.8	0.71	0.97	2.3	0.5	0.91	70	Traffic	55
1.33	0.85	0.23	0.76	0.66	0.12	1.52	0.29	1.5	1.53	2.5	1.05	0.97	2.18	1.51	2.4	1.97	1.35	0.56	1.08	1.25	1.04	2.27	1.45	0.33	0.16	1.22	0.55	1.89	0.11	2.5	1.19	0.2	0.8	0.8	0.81	0.85	71	Traffic	55
									2.08	1.72	1.95	2.19	2.14	1.95	2.02	1.67	2.3	2.04	1.75	0.71	0.58	2.18	1.48	2.5	2.5	1.68	1.72	1.51	1.51	1.97	1.76	1.77	2.25	1.64	2.23	1.68	72	Traffic	45
2.22	1.91	1.64	2.46	2.35	2.25	2.23	1.95	2.05	0.49	2.17	2.14	1.18	0.3	2.34	1.58	2.11	2.4	2.25	2.4	2.35	2.35	2.38	2.2	1.29	1.24	0.8	2.12	1.8	2.02	0.15	1.11	1.48	1.4	0.63	0.78	0.58	73	Traffic	60
1.64	0.28	0.36	1.14	0.24	0.38	1.38	0.09	0.48	0.08	0.16	1.23	1.96	0.8	0.21	0.74	1.03	0.85	1.58	2.5	1.27	0.77	0.47	0.02	0.29	0.48	1.31	2.19	0.13	2.16	0.8	2.36	0.58	2.32	2.4	2.16	0.63	74	Traffic	60
0.81	0.35	0.07	0.09	0.16	0.27	0.72	1.53	0.53	0.78	0.2	0.27	2.17	0	0.36	0.35	0.71	0.8	1.23	0.79	1.64	0.78	0.86	0.11	0.12	0.8	0.58	0.38	2.18	2.4	1.51	1.67	0.07	1.41	0.93	1.55	2.41	75	Traffic	60
1.19	0.53	0.8	0.5	0.15	1.39	0.07	0.21	0.47	0.27	0.8	1.33	0.15	1.93	0.58	0.81	1.69	1.96	2.44	0.78	0.81	0.47	1.22	0.72	0.28	2.21	0.15	0.14	0.8	0.02	0.35	0.66	1.11	2.33	1.89	0.29	0.17	76	Traffic	65
0.29	0.18	0.18	0.16	0.43	0.8	0.19	0.25	0.55	0.07	0.42	0.15	0.05	0.24	0.15	0.23	0.14	0.05	0.71	0.16	0.27	0.06	0.22	0.8	1.41	0.59	0.35	0.04	0.45	0.47	0.09	1.26	0.11	0.37	0.27	0	0.07	77	Traffic	50
0.12	0.01	0.19	0	0.21	0.26	0.29	0.29	0.03	0.18	0.13	0.06	0.14	0.05	0.8	0.13	0.16	0.8	0.04	0.8	0.07	0.26	0.23	0.33	0	0.29	0.37	0.07	0.8	0	0.09	0.01	0.04	1.45	0.01	0	0.43	78	Traffic	45
0.55	0.24	0.14	0	2.22	0.45	0.23	0.57	0.05	0.11	0.11	0	0.37	0.19	0.32	0.06	1.09	1.27	0.97	0.35	0.21	0.07	0.8	0.09	1.45	1.9	0	0.05	0	0	0	0.51	0.03	0.14	1.57	0.05	0.11	79	Traffic	65
0	0.8	0.8	0.19	0.05	0	0.09	0	0.22	0.01	0.04	0.27	0.09	0	0.01	0.39	0.64	0	0.8	0	0.03	0.13	0.03	0.04	0.08	0.08	0.03	0	0.04	0.02	0.08	0.8	0.13	0.03	0.07	0.08	0	80	Traffic	45
0	0	0.04	0	0	0.03	0.09	0	0	0.8	0.8	0	0.06	0	0.13	0.15	0	0	0.8	0.8	0.15	0	0	0	0	0	0	0.15	0.8	1.44	0	0	0.04	0.23	0.08	0.46	0.29	81	Traffic	60
0	0	0.05	0	0	0.06	0.3	0	0	0	0.03	0.04	0	0.13	0.13	0.6	0	0.8	0	0	0.8	0.46	0.04	0	0.1	0.04	1.32	0	0.02	0.02	0.08	0.82	0	0.04	0.03	0	0	82	Traffic	55
0.02	0	0	0	0.8	0	1.51	0.04	1.34	0	0.08	0.03	0	0.48	0.8	0	0	0.04	0	0.16	0.71	0	0.07	0	0	0.46	0.8	0.07	0	0.04	0.58	0.04	0	0	0	1.98	2.35	83	Traffic	50
0.02	1.5	0.07	0.15	0.8	0.8	0.88	0	0.5	0.95	0	0.03	0	0.01	2.04	2.36	0.06	0	0.02	0	0.06	0.31	0.33	0.34	0.89	0.07	0	0.03	0.02	0.32	0.8	0	0.8	0	0.05	0.14	0.01	84	Traffic	50
0.02	1.53	0	0.21	0.05	0.01	0.19	2.29	0.01	0.21	0.04	0.01	0.04	0	0.05	0.17	2.35	2.35	2.35	2.44	2.35	2.38	2.35	2.33	2.34	1.69	2.22	1.42	0.02	0.11	0.11	0.06	0.8	0.23	1.55	0.08	0.11	85	Traffic	65
2.17	0.8	2.4	2.5	2.25	1.58	1.35	2.5	2.5	2.35	2.35	2.35	2.38	1.95	2.26	2.31	1.58	0.78	1.25	0.11	0.27	0.59	2.04	2.24	2.41	1.97	0.81	0.54	0.27	0.21	1.94	0.8	0.75	2.16	0.82	0.23	0.05	86	Traffic	50
0.04	1.25	0.12	0.35	0.56	0.28	0.1	0.23	0.2	0.37	0.22	0.21	0.05	0.15	1.94	2.18	0.8	0.18	0.09	0.38	0.23	2.42	0.21	0.8	0.2	0.22	0.27	0	0.17	0	1.38	1.53	0.24	0.05	1.38	0.09	0.04	87	Traffic	45
0.21	0.28	0.06	2.39	0.35	0.23	0	0.8	1.71	0.8	0.01	1.22	0.08	0.29	0.48	0.1	0.06	0	0.11	0.05	0.47	0.08	0.34	0	0.39	0.65	0.91	0.06	0.11	0.09	0.01	0.8	0.12	0	0.18	0	0	88	Traffic	55
1.24	0.23	0.37	0	0.88	2.5	1.28	0.8	0.19	0.8	0.13	1.21	0.35	0.02	0.07	0.28	0.1	0.11	1.52	0.8	0.13	0.33	0	0.03	0.47	2.5	1.68	0	0.8	0.07	0.8	0.04	0.14	2.03	1.94	0.31	1.01	89	Traffic	50
0.04	0.04	0.69	0.04	1.16	0.08	2.35	2.35	2.35	2.35	2.48	1.6	1.14	0.13	0.8	0.32	2.43	0.42	1.28	0.32	0.37	0.53	1.25	1.12	1.78	2.5	0.8	0	0.31	0.29	0.8	0.07	0.14	1.14	0.53	0.59	0.37	90	Traffic	55
1.95	2.44	2.35	2.44	2.35	2.35	2.35	2.44	2.5	2.5	2.5	2.5	0.55	2.5	2.44	2.32	2.5	2.22	2.17	2.05	1.19	0.95	1.33	2.01	0.8	2.05	0.61	2.35	1.2	0.82	1.34	2.5	0.74	0.14	1.38	1.2	0.21	91	Traffic	65
0.8	2.28	2.22	2.28	0.63	1.17	0.8	0.42	1.2	0.8	2.42	1.56	2.2	1.14	2.24	1.79	2.19	0.53	0.9	0.4	1.63	0.95	0.71	1.26	1.12	1.05	1.89	0.3	0.12	0.56	0.29	1.23	2.5	1.23	1.95	1.48	1.14	92	Traffic	45
0.03	0.89	2.19	0.71	1.19	0.31	1.19	0.8	0.72	0.8	0.21	1.25	2.03	2.44	1.73	2.32	2.46	0.97	1.11	1.94	1.5	0.64	2.18	1.68	2.23	1.64	0.66	2.5	2.35									93	Traffic	60
1.33	0.43	1.11	0.28	0.1	0.07	1.07	0.53	0.59	0.04	0.29	2.27	0.52	0.21	1.51	0.54	1.11	0.16	0.52	1.38	0.86	1.55	0.78	1.8	0.74	0.8	1.05	0.35	0.8	0.8	0.8	0.8	0.63	0.08	0.26	1.21	1.39	94	Traffic	45
2.24	1.82	0.74	0.13	0.71	1.94	0.71	1.19	0.66	0.24	0.28	0.24	0.87	2.02	2.5	2.24	2.5	2.13	2.04	1.2	2.04	1.15	2.23	1.55	0.49	2.39	1.15	1.22	2.49	2.47	1.92	1.43	0.87	2.23	2.49	0.18	1.95	95	Traffic	55
2.46	1.47	2.44	2.36	2.11	0.87	2.25	1.04	0.18	1.96	1.46	0.27	2.29	0.79	2.46	2.17	1.91	0.74	0.56	1.12	2.18	1.6	0.8	1.34	0.63	1.81	1.88	1.72	0.92	0.81	0.92	0.74	0.74	2.39	2.46	2.49	2.38	96	Traffic	65
2.05	2.29	1.54	1.74	1.88	0.78	1.95	1.48	0.21	1.02	2.47	1.4	1.73	2.1	2.33	2.14	1.59	1.66	2.42	2.5	0.41	0.81	0.78	1	0.9	0.78	2.05	1.05	1.94	1.39	1.46	2.04	0.99	2.46	2.44	2.35	2.35	97	Traffic	60
1.17	1.95	2.24	0.56	2.23	0.63	0.64	0.85	1.2	1.48	0.79	0.74	2.42	0.78	1.97	2.34	1.95	2.44	1.5	2.05	0.78	1.05	0.73	0.85	1	0.28	0.67	1.19	0.2	1.26	0.16	1.67	0.74	1.51	1.11	0.37	1.31	98	Traffic	45
0.15	0.56	0.13	0.66	0.07	0.72	2.17	0.95	0.16	0.19	0.08	0.68	1.33	0.07	0.19	1.55	1.98	1.94	2.1	0.45	0.44	0.36	0.82	0.13	2.19	0.3	1.79	0.6	0.31	0.53	0.07	0.1	0.15	0	0.16	0.52	1.05	99	Traffic	50
																			2.5	1.83	0.9	1.82	2.25	1.88	2.24	2.22	0.5	1.04	0.17	2.35	2.35	2.4	1.15	1.3	1.95	0.53	100	Traffic	60
2.05	0.9	1.31	2.04	1.32	1.72	1.68	0.35	1.17	0.91	2.3	0.78	1.19	0.29	1.39	0.39	2.27	2.07	1.92	2.34	1.34	1.79	2.05	1.48	1.68	2.28	0.78	0.41	0.23	1	1.38	1.97	1.39	2.3	0.78	0.22	0.63	101	Traffic	45
2.04	2.23	1.97	0.81	1.22	0.28	0.29	1.27	0.4	1.12	1.79	0.96	0.8	2.35	1.67	1.67	0.31	0.78	2.06	1.72	1.47	2.35	2.35	2.42	0.53	0.42	0.9	0.66	0.81	1.22	1	2.38	0.68	0.09	0.8	2.21	0.91	102	Traffic	60
1.52	1.12	2.24	1.47	0.2	0.25	0.16	0.8	0.27	1.25	0.8	1.02	1.21	1.53	0.58	0.85	2.1	2.18	1.2	2.02	2.24	1.63	0.66	0.29	0.74	0.5	1.39	2.49	2.5	2.39	0.8	1.51	1.08	2.06	1.05	0.41	1.23	103	Traffic	50
0.66	0.53	1.2	2.02	2.28	0.78	1.4	1.2	2.28	0.81	0.78	0.48	2.02	2.2	2.32	1.95	0.97	1.23	1	1.79	1.67	1.68	2.07	1.4	0.56	1.03	0.63	1.22	1.67	1.4	1.95	1.64	2.14	2.13	1.84	0.86	1.19	104	Traffic	55
2.33	2.1	2.28	1.28	1.25	0.52	0.4	1.53	0.27	0.26	0.63	1.8	1.19	2.05	0.55	0.33	0.33	1.88	1.4	1.8	1.8	0.78	1.82	1.2	0.66	0.8	1.79	0.38	1.31	1.47	0.56	1.58	1.52	0.14	0.81	0.78	0.48	105	Traffic	65
0.47	1.75	1.97	0.74	0.8	0.49	1.18	1.14	2.01	0.97	0.52	0.16	1.95	1.53	0.24	2.33	0.11	0.81	0.71	1.48	1.06	0.52	2.46	1.72	1.82	0.78	0.29	0.72	2.15	0.9	2.35	2.5	2.5	2.35	1.98	2.5	2.46	106	Traffic	50
2.07	2.05	0.47	0.46	0	1.3	1.98	1.51	0.46	0.24	1.38	0.8	1.83	1.53	0.15	2.02	1.8	0.52	0.05	0.07	0.27	0.66	1.82	0.85	0.01	0.27	0.45	0.8	0.33	0.85	2.05	2.14	1.48	0.74	0.79	0.26	1.68	107	Traffic	65
0.46	0.38	0.21	0.21	0.38	1.64	2.04	1.68	1.43	0.52	0.65	0.74	0.78	1.46	1.91	0.52	0.47	0.63	0.47	0.38	1.67	1.47	0.57	0.9	0.97	0.24	0.8	0.47	2.47	0.85	0.8	2.42	1.15	0.81	2.13	2.02	1.39	108	Traffic	55
0.45	0.07	1.12	0.76	2.35	1.04	1.53	2.06	0.78	1.1	0.63	1.64	1.29	1.63	2.45	2.1	1.58	1.55	2.32	1.19	0.8	1.32	1.16	2.12	0.72	1.2	0.74	2.05	0.47	2.36	1.72	0.36	0.63	0.66	0.26	0.8	1.97	109	Traffic	45
1.47	2.39	2.05	1	0.58	1.51	1.48	1.37	1.33	1.6	2.32	2.07	0.78	2.13	0.63	0.92	0.95	1.34	0.29	0.97	0.24	1.9	0.32	0.52	0.15	0.24	0.81	0.85	1	0.8	0.29	0.16	1.17	1.68	1.67	0.27	0.8	110	Traffic	55
0.29	1.02	0.24	1.67	0.85	0.12	0.47	1.25	0.63	0.92	1.82	0.52	0.23	1.53	1.64	0.25	0.71	0.24	0.23	0.8	2.09	0.33	0.05	0.16	0.97	0.56	0.24	0.74	0.8	0.06	0.56	0.38	0.18	0.35	0.48	0.09	1.83	111	Traffic	55
0.17	1.94	0.27	0.31	0.97	2.6	0.27	0.36	0.64	0.39	0.87	0.8	1.2	0.79	0.38	1.39	0.8	0.81	0.85	1.56	1.02	2.44	2.35	2.35	2.35	2.34	2.24	1.19	1.25	0.14	0.93	0.18	0.16	0.96	0.58	2.4	0.82	112	Traffic	65
0.63	1.98	2.36	2.03	2.05	0.09	0.29	0.38	1.94	1.31	2.18	0.85	2.5	2.36	2.36	2.28	2.13	2.33	0.73	1.88	0.33	0.53	0.8	0.56	2.28	2.4	0.74	1.72	0.78	0.8	1.79	2.07	1.38	0.85	1.16	2.45	2.33	113	Traffic	65
1.03	2.07	0.63	0.43	2.1	0.55	0.06	0.97	0.49	1.55	0.23	0.17	0.13	1.51	1.23	2.3	2.36	2.32	0.48	1.19	1.52	0.78	0.23	0.46	0.11	0.11	1.23	0.06	0.6	0.69	0.14	0.28	0.13	1.14	2.28	0.24	1	114	Traffic	60
0	0.8	0.06	0.09	0.16	0.09	0.05	0.06	0.05	0.91	0.8	0	1.64	0.8	1.32	0.47	1.05	0.09	0.8	0.08	0.56	0.8	0.78	0.25	0	0.04	0.24	0.27	0.38	0.6	0.11	0.25	1.38	0.35	0.14	0.71	0.05	115	Traffic	60
0.08	0	0.03	0.19	0	0.12	0.17	1.77	0.35	0.03	0.39	0.59	0.86	0.55	0.8	0.42	0.36	0	0.63	0.53	0.02	0.01	0	0.02	0.05	0	0.21	0.8	0.93	0.52	0.21	0.12	0.57	0	0	0.03	0.02	116	Traffic	45
0.07	0	0	0.24	0.8	0	0.03	0.05	0	0.06	0	0.05	0	0.04	0.02	0.04	0.44	0.12	0	0.08	0.13	0.01	0.03	0.25	0	0.06	0.04	0.06	0.03	0.01	0	0.04	0.29	0	0.29	0	0.37	117	Traffic	55
0.34	0.09	0.02	0.04	0.1	0	0.05	0.01	0	0.14	0.06	0.39	0.09	0.03	0	0	0	0	0	0.13	0.22	0.01	0.04	0.02	0.04	0.16	0	0.71	0.05	0	0.03	0.14	0.03	0.22	1.45	0	0	118	Traffic	50
0	0	0.06	0.03	0.11	0	0.02	0.03	0.02	0.01	0.04	0.07	0	0.06	0.03	0.14	0.14	0.09	0.02	0.04	0.05	0.15	0.3	0.03	0.04	0	0.8	0.08	0	1.61	0	0	1.2	0	0.03	0	0	119	Traffic	50
1.79	2.26	2.5	2.35	2.38	2.5	2.3	2.35	2.5	2.05	1.79	0.8	2.5	1.45	0.65	1.76	1.47	1.47	2.19	1.76	2.5	2.36	1.6	1.68	0.24	1.8	2.31	0.73	2.28	2.5	1.93	2.31	2.27	1.45	1.78	2.46	0.37	120	Traffic	50
2.37	2.38	2.5	2.48	2.5	2.5	2.48	2.32	2.47	2.39	2.49	2.4	2.48	2.5	2.5	2.18	2.45	1.73	2.48	2.47	2.5	1.67	2.14	2.22	2.43	2.41	2.45	2.48	2.34	2.48	2.17	2.48	2.38	2.44	2.5	2.47	2.34	1	Hab	65
2.22	2.47	2.5	2.5	2.35	2.31	2.48	2.38	2.38	2.25	2.47	2.47	2.45	2.49	2.47	2.5	2.03	2.4	2.42	2.4	2.45	2.5	2.41	2.49	1.7	2.49	2.45	2.5	2.5	2.48	2.45	2.43	2.5	2.5	2.47	2.48	2.5	2	Hab	50
2.45	2.48	2.48	2.45	2.49	2.5	2.5	2.45	2.45	2.45	2.49	2.5	2.45	2.5	2.47	2.5	2.46	2.45	2.49	2.49	2.5	2.49	2.5	2.45	2.48	2.5	2.47	2.5	2.48	2.5	1.76	2.45	2.5	2.48	2.35	2.5	2.5	3	Hab	65
2.5	2.5	2.5	2.5	2.44	2.37	2.43	2.5	2.44	2.5	2.4	2.5	2.43	2.43	2.37	2.17	2.37	2.49	2.43	2.5	2.45	2.49	2.49	2.5	2.49	2.48	2.46	1.67	2.47	2.49	2.47	2.31	2.48	2.32	2.45	2.45	2.4	4	Hab	45
2.42	2.21	2.44	1.52	2.33	1.56	2.39	2.5	2.42	1.92	2.47	2.47	2.49	2.5	2.31	2.5	2.44	2.47	2.35	2.46	2.48	2.5	2.5	2.37	1.94	2.3	2.5	2.42	2.37	2.44	2.5	2.35	2.35	0.74	2.5	2.5	2.38	5	Hab	60
0.4	0.73	0.85	1.84	0.87	0.14	0.26	1.07	0.32	0.83	0.97	0.48	0.64	1.12	0.4	0.4	1.49	2.5	1.55	0.9	0.18	0.58	1	0.14	1.02	0.21	0.8	0.1	0.3	0.23	2.17	1.08	0.63	2.43	0.69	0.19	0.63	6	Hab	50
0.29	0.71	1.78	2.33	0.65	1.51	1.51	0.53	1.39	0.2	0.13	2.12	0.05	0.8	0.47	0.59	0.18	0.92	1.42	0.14	1.46	0.41	0.19	0.8	0.17	0.49	1.14	0.4	1.14	0.97	0	0.13	0.09	0.8	0.69	0.58	0.23	7	Hab	65
1.47	0.09	2.41	0.28	0.06	0.13	0.23	0.37	2.33	0.21	0.3	0.62	2.13	1.06	1.38	0.8	0.1	0.16	0.05	0.05	0.68	0.15	0.15	0.1	0.71	0.39	0.37	2.38	0.04	0.79	0.13	1.24	0.23	0.8	0	0.8	0.55	8	Hab	50
0.13	0.29	0.5	0.37	0	0	0.16	0.07	0.04	0.04	0.81	0.08	0.64	0.22	0.69	0.06	0.92	0.8	0	0	0.42	0.58	0.13	0	0.06	0.17	0.8	0	0	0.06	0.18	0	0	0.04	0.03	0	0.14	9	Hab	45
1.24	0.04	0.12	0.04	0.06	0.04	0.06	0.24	0	0	0	0.19	0.17	0.8	0.03	0.06	0	0.01	0.01	0.22	0.03	0.06	0.69	0.18	0.8	0.06	0.04	0.1	0.04	0.14	0.8	0	0.01	0.94	0	0	0	10	Hab	65
0.02	0.02	0.14	0.12	0	0	0	0.03	0.09	0	0	0.05	0	0.04	1.27	0	0	0	0.02	0.06	0	0	0	0.01	0.07	1.13	1.13	1.4	0.39	0.8	0.8	0.05	0	0.29	0.04	0.01	0.04	11	Hab	50
0.02	0	0.03	0	0.04	0.04	0	0.05	0.01	0.8	1.11	0	0.01	0.04	0.16	0	0.06	0	0.01	0.02	0	0.8	0	0	0.8	0	0.02	1	0.12	0	0.01	0	0	0.04	0	1.3	0.1	12	Hab	60
0.01	0	0.21	0.8	0.14	0.06	0.8	0	0	0	0	0	0.8	0	0	0.01	0.08	0	0	0.03	0.09	0	0.02	0	0.07	0.01	0.01	0.03	0	0.02	0.8	0.84	0.04	0	0.04	0.08	0.17	13	Hab	50
0.04	0	0.03	0	0.01	0	0.8	0.03	1.38	1.17	0	0	0	0	0.03	0.03	0.04	0	0.02	0.02	0	0	0.01	1.66	0.14	0.1	0.08	0.4	0.14	0.12	0	0	0.01	0.02	0.1	0.05	0.04	14	Hab	45
0.21	0	0.11	0	0.05	0	0.19	0.11	0.29	0.04	0.03	0	0.03	0.02	0.02	0.1	0	0.11	0.8	0.07	0.01	0.03	0	0.03	0	0.03	0	0.02	0	0.16	0.54	0	0	0.11	0.02	0	0.04	15	Hab	65
0	0.02	0.01	0.07	0.01	0.01	0.12	0.17	0	0	0	1.19	0.09	0	0	0.8	0.9	0.29	0.46	0.11	0	0.71	0.04	0.01	0.17	0	0	0	0.16	0	0	0	0.31	0	0	0	0	16	Hab	55
0.21	0.17	0	0.06	0	0.04	0	0	0	0.04	0	0.87	0	0	0	0.04	0.04	0.06	0	0.02	0	0.01	0.17	0	0.01	0	0.01	0	0	0.03	0.04	0.01	0	0	0.11	0.02	0	17	Hab	60
0	0	0	0.07	0.05	0	0.48	0.03	0.57	0	0.02	0.01	0.02	0.1	0.03	0	0	0.05	0	0	0	0.04	0.02	0.12	0.01	0.12	0	0	0.8	0	0	0	0	0.03	0	0	0.02	18	Hab	45
1.4	0	0.39	1.49	2.35	2.38	2.48	2.5	2.5	1.12	0.04	0.35	0.02	0.79	1.25	0.8	0.68	0.28	0	0.18	1.12	1.39	0.17	0.5	0.23	0	0.59	0.22	0.12	0.3	0.48	0.14	0	0.24	0.48	0.11	0.04	19	Hab	55
1.21	0.42	0.8	0.07	0.19	0.12	0.03	0.02	0.04	0.15	0.33	0.05	0.29	1.22	2.35	2.5	2.46	2.5	2.5	2.5	2.5	0.47	0.42	0.37	0.8	0.71	0.35	0	0.38	1.76	0.06	0.03	0.24	0.8	0.12	0	0.11	20	Hab	60
0.8	0	0	0.16	1.02	0.9	0.16	0.79	0.49	0.21	0	0.15	2.33	0.04	0	0.23	0	0.32	0.8	0.55	0.04	0.04	0	0.09	0	0.8	1.17	0.08	2.47	2.08	2.22	1.64	0.69	0.42	0.61	0.01	0.23	21	Hab	60
0.58	0.02	0.33	0	0.28	0.1	0.04	0	2.44	0.12	0.36	0.03	1.52	0.42	0.33	0.8	0.03	0	0.23	2.07	0.03	0.07	0.18	0.18	1.12	0.1	1.7	1.76	0	0	1.76	0.8	0.37	1.84	1.77	0.33	1.67	22	Hab	55
1.51	2.28	2.5	0.87	0.3	2.22	2.4	2.33	1.89	1.96	0.57	2.16	2.18	1.45	1.16	2.5	0.58	1.74	2.46	2.08	2.36	2.14	2.2	0.78	0.8	1.86	2.31	2.5	2.21	0.95	1.37	2.5	2.22	2.34	2.47	2.48	1.33	23	Hab	45
1.13	0.86	2.18	2.24	2.43	0.48	1.55	2.32	1.78	0.59	2.01	2.01	2.39	0.82	1.48	2.3	2.02	2.1	1.34	2.13	1.68	1.83	2.01	2.28	1.52	2.01	2.5	0.83	1.58	0.9	1.39	1.91	1.09	0.01	0.8	0.67	1.5	24	Hab	50
1.73	2.03	2.33	2.15	1.84	1.33	2.5	2.47	1.84	1.49	2.16	2.15	2.41	2.08	2.4	1.38	1.29	2.5	2.5	2.43	2.35	2.35	2.48	2.5	1.25	2.42	2.5	2.03	2.29	2.12	2.01	2.42	1.45	2.47	0.58	2.29	1.53	25	Hab	45
1	0.8	0.05	1.75	0.18	0.11	0.8	0.11	0.29	0.37	1.63	0.27	0.55	0.21	0.18	0.07	0.83	0.06	0.05											0.92	1.83	0.31	0.8	0.71	0.8	0.05	0.8	26	Hab	55
0.53	0	1.43	0.65	1.19	0.8	0.37	0.4	0.8	0.54	0.17	0.37	0.46	0.46	0.46	0.73	0.8	0.18	0.8	0.06	0.05	0	0.08	0.33	0	0.8	0.09	0.07	0.06	0.25	0.8	0.02	0.12	0.21	0.16	0.8	0.03	27	Hab	60
1.09	0.8	0.8	0	0.17	0.8	0.11	0.8	0	0.8	0	0	0	0.06	0.8	0.03	0.31	0.8	0.05	0.18	0.07	0	0.48	0.03	1.49	0.17	0	0.78	0.8	0.8	0.02	0.23	0.13	0	2.5	0.05	0.14	28	Hab	55
0	0	0.23	0.8	1.2	1.48	1.13	0	2.5	0.8	2.29	0	0.07	0.89	0.13	0.8	0	0.03	0.8	0.07	0	0	0.09	0.06	0.23	0.16	0.04	0.8	0.8	0.29	0.03	0.14	0.18	0.03	0	0.03	0	29	Hab	55
0.8	0	0.06	0.05	0	0.8	0.01	0.16	0	0	0.03	0	0	0.8	0	0	0.01	1.21	0.03	0	0	0.01	0.8	1.16	0	1.1	0.8	0.03	1.7	0.8	0.06	0.8	0	0.21	0	1.42	0	30	Hab	65
1.22	0	0.01	0.11	0.06	0.14	0.21	0	0	0.53	0.11	1.95	0.5	0	1.33	0.08	0.02	0	0.02	0.01	0.22	0.8	1.91	0.11	0.09	0.05	0	0	0.09	0	0	0.02	0.22	0.08	0	0	1.22	31	Hab	55
0.16	0.8	0.03	0	0.03	0	0	0	0	0	0.07	0.16	0	0	0	0	1.47	0.14	0	0	0	0	0	0	0	0	0	0	1	0	0	0.53	0.08	0	0.02	0.02	0.02	32	Hab	60
0.11	0.58	0.26	0.01	0.03	0.04	0	0.07	0.05	0.05	0.12	0	0	0.02	0	0	0.18	0.03	0	0	0	0.36	0.03	0	0.8	0	0	0.12	0.55	0	0	0	0.03	0.01	2.29	0	0	33	Hab	50
0.03	0	0	0	0	0	0	0	0	0	0.04	0	0	0.04	0.29	0.64	0.35	0	0	0.65	1.7	0	0.05	1.21	0	0.02	1.21	1.01	0	0	0.16	0	0	0	0.05	0.02	2.35	34	Hab	45
1.23	0.8	2.29	1.25	2.49	2.5	2.35	2.35	2.48	2.44	1.33	2.5	1.66	2.39	0.35	1.07	1.48	1.66	1.37	0.29	1.54	2.42	2.5	1.52	1.39	0.18	0.8	0.81	1.49	2.07	0.8	0.59	0.31	0.28	0.6	0.8	1.21	35	Hab	50
0.24	0.8	0.23	0.11	0.32	0.03	0	0.13	0.18	0.31	0.8	0.08	0.8	0.1	0.8	1.01	0	0.31	2.41	1.22	0.8	0.17	0.8	0.18	0.8	1.33	0	1.14	0.15	0.21	0.04	2.5	0.92	1.39	0.38	0.06	0.06	36	Hab	45
1.14	1.24	0.02	0.8	0	0.17	0.29	0.8	0.07	0.8	0.19	1.4	0.1	0	0	0.8	0	0.23	0.07	0	0.03	0	0.08	0.88	0.04	1.15	0.35	0.1	0.11	0.14	0.06	0.05	0.14	0.09	0.65	1.37	0.8	37	Hab	50
0.05	0.23	1.38	0.94	0	0.04	1.9	0.07	0	1.45	0	0	0	0.03	0.07	0	2.38	0	0.25	0.05	0.04	1.74	0.04	0.15	0.29	0.8	0.1	0.8	2.28	0.56	0	0.19	0.12	0.03	1.6	0.28	0.08	38	Hab	60
0.35	0	0	0.03	0	0.28	0.12	0	0.01	0.06	0.8	0.8	2.06	0.02	0.1	0	0	0.8	0.01	0.09	1.19	0.04	0.11	0.8	0.32	0.24	0.19	0	0.03	0.05	0.04	0.31	0.21	0.16	1.06	0.12	0.04	39	Hab	65
0	0	0	0.15	0.8	0.03	0.04	0.03	0	0.04	0.11	0	0.21	0.06	0.03	0	0.27	0.04	0	0.05	0.15	0.45	0	0	1.19	0	0.1	0.28	0	1.5	0.8	2.35	0	0.01	0.8	0.8	1.17	40	Hab	45
2.05	2.46	2.45	0.36	1.24	2.5	1.14	1.33	1.44	0.45	0.75	0.11	0.14	0.65	1.92	0.8	0.02	0.09	0.8	2.5	0	0.8	0.8	0	0.14	0.99	1.33	0.06	0.22	1.29	1.28	2.27	0.06	0.8	0.14	0.21	0.05	41	Hab	55
2.47	2.5	2.5	2.5	2.5	2.5	2.04	2.35	2.49	2.5	2.11	2.32	1.37	1.63	2.31	2.06	2.42	2.41	2.13	2.46	2.5	2.22	1.56	1.77	2.5	2.5	2.44	1.25	2.5	1.43	0.8	0.94	2.18	1.52	2.11	1.64	0.79	42	Hab	55
2.4	1.42	2.5	1.28	1.28	1.54	1.76	1.17	1.17	2.26	1.49	1.7	2.32	1.12	1.48	2.04	2.22	2.25	2.03	2.24	0.8	1.13	1.88	2.05	0.8	1.76	0.53	1.19	2.5	0.83	1.68	2.34	1.63	1.72	2.2	2.27	0.49	43	Hab	65
0.8	2.1	2.5	2.25	0.32	1.35	2.18	1.35	0.8	0.16	1.71	1.19	1.17	2.33	0.94	2.5	2.01	2.5	2.38	0.8	1.81	1.32	1.3	0.39	1.26	2.01	0.8	0.98	0.53	1.7	1.5	2.08	2.14	1.01	0.3	2.13	1.54	44	Hab	60
1.04	2.5	1.29	2.5	2.08	1.49	2.5	2.17	2.5	0.8	1.55	0	1.33	1.38	2.1	1.33	0.38	0.66	1.17	0.1	2.5	0.22	0.8	2.27	0	0.11	0.33	0.48	1.42	1.18	1.29	1.22	1.07	1.43	0.85	1.76	1.36	45	Hab	60
1.26	0.55	1.23	1.1	1.26	0.8	0.74	1.08	0.29	0.07	0.6	0.8	0.8	0.36	0.29	2.44	0.12	0.8	1.11	0.08	2.35	2.33	1.81	1.43	0.23	0.83	2.26	2.06	1.19	2.5	1.84	0.8	0.8	1.19	2.27	1.33	0	46	Hab	60
0.31	0.24	0.27	1.54	0.8	2.32	1.59	1.24	0.8	0.13	1.14	0.52	0.8	0.8	0.44	0.82	0.53	0.33	1.45	0	0	1.63	1.6	1.78	1.58	0	0.8	0.33	0.02	2.35	2.5	2.5	2.44	2.38	2.5	2.5	2.5	47	Hab	45
0.97	2.32	2.46	2.43	2.34	2.5	0.37	0.79	0.8	1.24	1.7	2.42	2.5	1.27	1.96	2.16	1.33	2.32	1.07	2.5	0.29	2.07	1.58	2.36	2.5	2.5	2.35	2.46	2.35	2.5	2.5	2.47	2.5	2.32	2.5	2.5	1.37	48	Hab	60
1.88	0.47	0.18	0.31	1.09	0.23	0.93	0.8	0.1	1.25	2.5	0.42	0.22	0.8	0.21	0.8	0.9	1.37	0.8	1.68	1.54	1.45	0.8	0.99	0.26	1.28	0.55	0.12	0	2.17	1.76	0.18	1.11	1.05	0.55	2.5	0.23	49	Hab	50
0.16	0.54	0	0	0.26	0.8	1.91	2.32	0.8	1.25	0.8	0.8	0.12	0.71	2.24	0.16	0.04	0	1.08	0.8	0.33	0.8	0	0.04	0.23	0.8	0.13	0.35	0.8	0.8	0.21	0.21	1.76	0.25	0.1	0	0	50	Hab	50
0.8	0.8	0.8	0.8	0.8	0.04	0	0	0	0	0.23	0	0.8	0.8	0.8	0.09	0.8	1.76	0.02	0.02	0.06	0	0.21	0.13	0.54	0.06	0.18	0.46	2.5	0.04	0	0	1.27	0.8	0.06	1.61	2.35	51	Hab	55
0	0.03	0.1	1.19	0.02	0.33	1.87	2.5	2.5	2.44	2.35	2.5	2.48	2.44	2.5	2.45	2.16	2.15	2.5	1.94	1.76	0.8	2.26	1.17	1.14	1.95	1.26	1.06	0.51	0.15	0.15	0.54	0.8	0.77	1.24	1.46	0.55	52	Hab	45
0.44	1.64	2.38	2.35	2.35	0.59	2.5	2.5	1.63	1.72	2.42	2.46	1.05	2.33	0.57	2.18	0.23	1.9	0.91	0.17	1.17	1.38	0.02	0.1	0.16	1.18	0.8	0	0.8	0.15	0.44	0.23	0.22	2.37	0.89	0	0.27	53	Hab	65
0	0.06	0.9	0.06	0.89	0.07	0.24	0.8	0.39	0.3	0.19	2.38	2.48	2.35	2.5	2.44	2.34	2.3	1.07	1.36	2.23	0.12	0.8	0.57	0.39	1.36	0.8	0.26	1.28	1.25	2.35	2.5	2.5	2.5	2.39	2.5	1.55	54	Hab	65
2.5	2.35	2.5	2.37	2.29	2.38	2.24	2.05	2.3	1.79	2.47	2.45	2.37	2.5	0.56	2.25	2.48	2.38	2.1	1.5	2.3	1.97	2.2	0.86	1.37	0.09	2.41	2.41	2.47	2.48	1.58	2.33	2.06	1.08	1.45	0.03	0.35	55	Hab	50
0.07	1.08	1.14	2.33	0.8	0.99	0	1.31	0.11	0.66	0.92	0.26	1.36	1.48	0.24	0.47	0.4	0.53	0.05	0.57	0.15	0.3	0.09	0.15	0.8	0.63	0.29	0.15	0.09	0.8	0	0.59	0.37	0.22	0.71	0.12	0.27	56	Hab	55
0.25	0.8	0	1.64	0.8	0.82	0.39	0	0.04	0.12	0	0.54	0.23	0.07	2.04	2.11	0.8	0.8	0.8	0	0	0	0.8	0.37	0	0.8	2.5	1.31	0	0.22	2.24	0.05	1.96	1.86	2.48	2.4	0.81	57	Hab	65
2.5	1.91	2.3	2.44	0.8	1.21	1.31	1.64	1.95	1.6	1.54	1.26	0.99	1.69	2.33	2.31	1.83	1.65	0.8	0.63	2.36	1.08	1.28	2.45	2.44	2.38	1.96	2.5	2.22	2.25	2.32	1.18	1.3	2.32	1.65	1.37	2.26	58	Hab	55
1.95	1.97	0.8	1.91	1.51	2.44	1.52	1.15	0.86	1.58	2.17	2.07	1.31	1.54	1.05	1.11	2.5	1.33	1.24	1.5	1.06	1.83	2	2.42	2.35	2.28	2.28	2.5	2.24	1.52	1.84	2.14	1.31	2.03	1.85	1.75	0.82	59	Hab	45
1.68	2.17	1.91	2.06	1.24	1.84	2.5	2.35	2.35	2.48	2.49	2.48	2.5	2.5	2.5	2.35	2.47	1.52	2.34	2.5	2.01	2.47	2.19	2.49	2.44	1.43	2.4	2.4	2.31	2.1	2.5	1.39	2.07	1.94	2.28	1.68	0.82	60	Hab	65
1.35	0.93	1.43	2.17	2.42	2.27	2.29	1.88	1.15	1.65	1.13	1.49	0.82	1.79	2.16	0.79	1.12	0.65	0.18	0.71	0.8	1.31	1.45	2.46	1.52	1.9	1.38	1.2	2.4	1.9	2.4	0.73	1.34	1.07	0.1	0.74	0.63	61	Hab	50
1.39	2.44	2.4	2.26	2.31	2.21	1.17	1.18	1.9	2.41	2.42	1.01	1.26	0.93	1.37	2.14	2.5	2.01	2.13	2.08	1.74	2.46	1.18	2.02	1.51	2.31	0.5	1.59	2.03	1.18	2.05	0.83	1.27	1.81	1.79	0.56	1.49	62	Hab	65
1.95	1.88	1.95	1.67	1.12	0.97	1.44	0.37	2.02	2.13	0.52	1.97	1.11	2.21	2.36	2.18	0.66	1.55	1.38	2.42	1.71	2.24	0.81	2.35	1.88	2.35	2.26	2.08	2.37	1.19	1.31	0.72	0.51	0.52	1.15	2.13	2.24	63	Hab	65
0.92	1.95	1.11	1.53	0.58	0.74	0.06	0.55	1.75	1	0.56	1.23	1.88	0.59	1.11	2.4	0.81	0.98	1.01	1.08	2.42	1.94	1.94	2.35	1.31	2.15	0.9	1.1	0.45	1.52	1.72	1.71	1.05	0.66	0.42	0.28	0.73	64	Hab	45
0.8	0.57	1.67	1.89	2.1	0.8	0.45	0.39	2.23	1	0.21	2.23	1.95	0.87	0.89	1.2	0.37	0.81	0.72	0.27	0.15	1.22	0.85	0.85	0.85	1.05	0.66	2.19	1.45	1.49	2.1	1.78	1.71	1.94	2.23	1.95	1.66	65	Hab	45
1.53	1.38	1.85	1.15	1.94	2.32	1.19	1.64	1.18	2.11	2.37	0.76	1.52	0.76	0.87	0.72	0.09	1.4	2.11	0.87	1.79	1.64	0.74	0.5	0.25	0.61	1.73	1.85	1.39	2.22	1.72	1.1	0.53	0.71	0.71	0.63	0.85	66	Hab	60
0.35	0.8	0.47	0.8	0.47	1.05	0.57	0.07	1.14	1.64	0.8	1.91	0.05	0.66	2.09	1.28	2.5	2.5	0.51	0.42	1.6	0.27	1.25	0.22	0.58	0.06	0.26	1.2	1.51	0.09	0.42	0.23	1.02	0.8	0.46	0.06	1.19	67	Hab	55
1.41	0.47	0.32	0.76	0.71	0.06	0	0.06	0.44	0	0.25	0.23	0.72	0.68	0.97	0.51	1.74	0.08	0.05	0	1.79	0.08	0	0.14	0.24	2.05	0.11	0.07	0.18	0.8	0.16	0.8	0.12	0.19	0.09	0.8	2.14	68	Hab	60
0.34	0.59	1.08	0.03	0.04	0	0.09	0.35	0	0.8	0.11	0.69	0.63	0.8	0	0	1.94	0	0.8	0.01	1.41	0.1	0.28	0.8	0.19	0	0.8	0	0.14	0.21	0.14	0	0.06	0.03	1.57	0.05	0.06	69	Hab	65
0.19	0.33	0.05	0.15	0.06	0.8	0.04	0	0	0.11	0.39	0.17	0	0	0.07	0.04	0	0	0.02	0.14	0.05	1.4	1.33	0	0	0	0.35	1.18	0.06	0.07	0.01	0	0	0	0	0.01	0	70	Hab	55
0	0.49	0.3	0.8	0.24	0.52	0.8	0.23	0.29	0	0.15	0.09	0	0.04	0.15	0.23	0.99	0.07	0.39	0.8	0.03	0	0.09	0.06	0.01	0.06	0.04	0	0	0.05	0	0	0.03	0.03	0.4	0	0.07	71	Hab	55
0.13	0.8	0	0.24	0.19	0	0	0	0.02	0	0.01	0	0	0.8	0	0	0	0	0.8	0	0.05	0.03	0.23	0.04	0	0.8	0	0.27	1.35	0	0.06	0.02	0.03	0.03	0	0.8	0.06	72	Hab	45
0	0	0	0.33	0.06	0	0.01	0.35	0.8	1.33	0	0	0.01	0	0	0	0.01	0	0.08	0.46	0.28	0.07	0	0.05	0.04	0.07	0	0.05	0	0.04	0.03	0.21	0.81	0.05	0	0	0.03	73	Hab	60
0.05	0	0.04	0	0.03	0.84	0.59	0	0.8	0	0.04	0	0	0.11	0.6	0	0.04	0	0.8	0	0.04	0	0.22	0.04	1.7	1.33	0	0.03	0	0	0	0	0.02	0.8	0	0.02	0	74	Hab	60
0.28	0.06	0.14	0.03	0.02	0	0.01	0.01	0	0	0.03	0	0.03	0.04	0.09	0.16	0.02	0.01	0	0.03	0	0	0.12	0.02	0.08	0.8	0.03	0.01	0	0.52	0	0.04	0	0.8	0	0.04	0	75	Hab	60
0	0	0	0	0	0.8	0.8	0	0	0.05	0.8	0.02	0.01	2.03	1.19	0.8	0	0.07	0	0	0.8	0	0	0	0.12	0.19	0.08	0.05	2.35	2.38	1.98	2.44	1.95	2.35	2.44	2.46	2.46	76	Hab	65
1.46	1.43	0.29	1.43	0.87	0.8	0.8	0	0.15	1.99	2.08	1.2	2.22	0.8	0.16	0.39	1.46	1	1.05	0	0.09	0.58	1.16	0.99	0.36	0.93	0	0.8	0.63	0.1	1.31	0.8	2.03	0.59	0.8	0.8	0	77	Hab	50
1.29	0.36	0.19	0.8	0.04	0.8	0.55	0.11	1.05	0.31	0.13	0.8	0.15	0.36	0.27	1.1	0	0	0.22	2.18	1.58	0.07	0.31	2.3	0.33	1.47	0.8	0.31	0.8	0.29	0.07	0.15	0.8	0.06	0.03	0.09	0.04	78	Hab	45
0.07	0.06	0.07	0.32	0.8	0.8	0.06	0	0.06	0.27	0.12	0.14	0.05	0.8	0.04	0.8	1.5	0.6	0	0.12	0	0	0.71	0.02	0.8	0.04	2.5	0.54	0.8	0.23	0.48	0.23	0.8	0.15	0.07	0.8	0.03	79	Hab	65
1.07	0.03	0.8	0.07	0.15	0.07	0.05	0	0	0.35	0.02	0.35	0.8	0.23	0.15	0.22	0	0	0.8	0.8	0.8	0.46	0	0.02	0.8	0.06	0.05	0.8	0.27	0.12	0.8	0	1.31	0.8	0.22	0.07	1.17	80	Hab	45
0.76	0.08	0.8	0	0.8	0.12	0.8	0.04	1.29	0.12	0.01	1.31	0	0.16	0.05	0.02	0	0	0	0.13	0.23	0.07	0.07	0.8	0.8	0.8	0.72	0.03	0	0.26	0.8	0	0	0	0.32	0.8	0.8	81	Hab	60
0.04	0.04	0.03	0.25	0	0	0.8	0.8	0.05	0	0.03	0.06	0	0.01	0.07	0.05	0.22	0.18	1.71	0.8	0.04	0.24	0.12	0.8	0	0	1.18	0.03	0.8	0	0.05	0.03	0.22	0.8	0	1.07	0.03	82	Hab	55
1.06	0.28	0.1	0	0.04	0	0.8	0	0.15	0.8	0.12	0.8	1.63	0.06	0.12	0.8	0.8	0.8	0.23	1.78	0.8	0.8	0.06	0.1	0.14	0.3	0.04	0.8	0.03	0	0.09	0.03	0	0	0.8	1.17	0	83	Hab	50
0.03	1.08	0	0.07	0.01	0.27	0	0	0	0.8	0.8	0	0.8	0.8	0.8	0.15	2.03	0.22	0.8	0	0.09	0.32	0.04	0	0.15	0.09	0.07	0.19	0.02	0.8	0.8	0.05	0	0	2.28	0	1.59	84	Hab	50
0.05	0.27	1.91	0.28	0.8	0.31	0	0.8	0.05	0.12	0	0.45	0	0	0	0.1	0.03	1.33	0.07	0	0.04	0.02	0.03	0	0.28	0.04	0.09	0.1	0	0.04	0.1	0.28	0	0.08	0	0.81	1.1	85	Hab	65
0.94	1.55	1.01	0.51	0	0.47	1.22	0	0	0	1.84	0.8	2.3	1.41	0.65	2.43	0.81	1.28	1.84	0.48	1.25	0.46	1.24	0	0.04	0.35	1.71	0.8	0.11	0.05	1.12	0.83	0.02	0.79	2.32	1.23	0.19	86	Hab	50
0.1	0.06	0	0.2	0.38	1.32	0.07	0	1.4	1.08	0.1	0.05	0.09	0.06	0.08	1.56	1.18	0.43	1.62	1.21	0.29	1.96	2.5	2.1	2.23	1.94	1.29	1.72	2.39	1.74	1.02	1.67	2.22	1.69	1.05	0.99	2.16	87	Hab	45
1	1.67	1.72	1.19	0.8	0.8	1.76	1.34	1.14	2.16	1.52	2.31	0.8	0.14	1.52	0.35	1.37	1.2	1.76	1.8	0.04	0.8	1.36	1.27	0.76	0.96	0.8	0.8	1.32	1.83	0.8	0.36	1.36	1.38	1.95	0.17	1.39	88	Hab	55
2.2	2.45	2.29	2.5	1.94	2.37	2.06	2.45	2.46	1.04	2.27	2.26	2.28	2.41	2.26	2.36	2.5	2.07	1.24	0.78	2.39	1.24	2.26	2.04	0.97	2.23	2.16	2.36	2.44	1.72	2.46	2.18	1.96	2.5	2.43	1.32	2.34	89	Hab	50
1.94	1.52	0.79	0.87	2.01	0.58	0.37	1.31	1.33	1.88	1.76	0.67	0.7	2.45	0.58	1.91	0.8	1.31	1.42	2.4	1.77	1.89	0.91	1.11	2.02	0.72	2.08	2.28	0.87	1.21	0.13	0.71	0.81	1	1.38	0.87	1.94	90	Hab	55
0.92	2.38	0.63	1.34	2.05	0.78	0.31	1.67	0.39	0.35	1.88	1.63	2.38	2.5	1.05	1.34	0.71	1.05	1.75	0.62	0.27	1.11	0.95	0.39	1.53	0.93	0.8	0.71	1.88	0.24	0.09	1.31	0.8	0.39	0.92	1.4	0.71	91	Hab	65
1.82	1.67	0.91	0.28	1.29	1.11	0.71	1.88	1.92	0.26	1.53	1.77	1.47	1.47	2.4	1.46	2.24	2.32	2.31	1.33	2.23	0.79	1.51	2.14	2.02	1.97	2.14	2.02	2.39	0.78	0.95	2.47	1.51	2.16	2.24	1.92	1.95	92	Hab	45
0.48	0.79	2.1	2.08	1.38	2.22	2.27	0.36	0.64	1.63	0.91	2.36	0.8	1.54	2.08	1.49	0.54	1.77	0.96	1.34	2.35	2.46	2.48	2.5	2.35	2.5	1.59	1.37	2.5	1.95	1.85	2.18	1.17	2.46	1.28	2.32	2.46	93	Hab	60
0.39	1.6	2	1.21	0.23	0.32	0.63	1.84	0.18	0	0.97	0.22	0.15	0.59	0	0.91	0.01	0.16	0.39	1.79	1.79	0.38	0.46	0.04	0.23	0.97	0.54	0	1.35	0.29	0.78	1.19	2.23	0.71	0.72	0.54	0.39	94	Hab	45
0.25	0.33	0.31	0.02	0.23	0.05	0.26	0.07	0.14	0.35	0.13	0.24	0.25	0.4	0.08	0.29	1.31	0.23	0.28	0.24	0.04	0.17	0.46	1.36	0.74	0.26	0	0.04	0.76	0.25	0.18	1.38	0.04	0.8	0.31	0	0.27	95	Hab	55
0.09	0.8	0.68	1.57	0.25	0.05	0.8	0	0.23	0.09	0	0.8	0.07	0.47	0.46	1.65	0.26	0.8	0.79	0.8	0.05	1.55	1.79	1.24	0.31	0.01	0.04	0.3	1.36	0.46	0	1.31	0.9	1.77	1.25	0.24	0	96	Hab	65
0.8	0.76	0.14	0.14	1.51	1.37	0.03	0.5	0.14	0.26	0.31	0.8	1.58	2.2	2.46	0.46	1.83	0.91	1.4	0.04	0.05	0.5	0.76	0.54	0.8	0.82	0.26	0.8	0.26	0.31	0.19	0.8	0.03	0.37	0.05	0.54	0.22	97	Hab	60
0.11	0.97	0.59	0.24	0.01	0.11	0.8	0.4	0.54	0.8	0.25	0	0.07	0	0.56	0.5	0.8	0	0.79	0.24	0.06	0.8	0.25	0.94	0.19	0.6	0.47	0.31	0	0.25	0.34	0.71	0.32	0.51	1.52	0.8	0.44	98	Hab	45
0.41	0.8	1.34	0.09	0.03	1.76	0.02	0.09	0.25	1.88	0.8	0.8	0.48	1.87	0.8	0.18	0.1	0.23	0	0	0.23	2.21	0.03	0.24	0.19	0.05	0.66	0.82	0.22	0.26	0.28	0.12	0.02	0	0.06	0.18	0	99	Hab	50
1.67	0.8	0.18	0.8	0.5	0.36	0.8	0.05	0.33	0.37	0.22	1.16	2.36	1.51	0.53	0.35	0.06	0.03	0.65	0.35	0.71	0.21	1.65	0.03	0.8	0.03	0.07	1.79	1.08	0.74	0.06	0.15	0.8	0	2.5	1.41	0.16	100	Hab	60
2.1	2.18	1.24	0.8	0.41	2.17	0.41	1.44	1.45	0.8	0.8	0.22	0.12	0.05	1.01	0.18	0.76	0.29	0.09	1.41	0.8	0.73	0.16	1.15	0.09	0.37	0.17	0.1	0.14	0	0.21	2.01	1.25	0.1	2.17	0.8	0.63	101	Hab	45
0	0.01	0.94	0.02	1.35	0.8	0.8	0.59	0.05	0	0.46	0.06	0	0.85	1.26	0.15	0.8	0.18	0.84	0.24	0.11	0.08	0.14	0.8	0	0.07	1.9	1.83	0.13	0.27	1.59	0.43	0.23	0	0.05	0.71	0.07	102	Hab	60
0.28	0.09	0.19	2.35	0.06	0.08	0.2	0	0	0.02	0.15	0.8	2.14	0	0.01	0	0.18	0.05	0.1	0.8	0.21	0.01	0	0.1	0.08	0	0.13	0	0.05	0.8	0.05	0.19	1.14	0	0.8	0.03	0.9	103	Hab	50
1.14	0.6	0.8	0.14	0.1	0.05	0.03	0.07	0.43	0	0.8	0.03	0	0	0.8	0	0.03	0.01	0	0.8	0.8	0.07	0	0	0.03	0.21	0	0.04	0.8	0		0.8	1.55	0.37	0	0	0.05	104	Hab	55
2.38	2.48	2.5	0.35	1.71	1.69	0.96	2.5	2.35	1.95	2.5	2.35	2.35	2.46	2.5	2.45	2.49	1.94	1.52	2.33	2.5	2.46	2.32	1.96	1.77	1.65	2.46	2.44	2.4	1.94	1.39	2.42	2.44	1.8	1.64	2.3	2.25	105	Hab	65
2.19	0.18	0.71	1.5	0.8	0.12	0.8	0.83	0.8	0.33	2.44	2.5	2.48	2.18	2.19	1.76	2.33	1.56	1.58	2.34	2.38	2.24	2.1	1.03	2.14	0.36	2.04	0.78	0.48	2.22	2.46	2.38	1.48	0.29	1.36	0.22	0.33	106	Hab	50
0.66	0.21	0.8	0.03	0.8	0.8	1.31	0.16	0.03	0.12	0	0.04	0.28	1.37	0.37	1	1.88	1.6	0.13	0.55	1.6	0.19	0.5	0.55	0.04	0	0.15	0.29	0.15	0.18	0.41	0.97	0.48	0.8	0.17	1.82	0.25	107	Hab	65
0.15	0.8	0.06	2.35	0.42	2.4	1.39	0.62	1.43	0.04	0.16	0.49	0.97	0.24	0.05	0	0.39	0.14	0.59	0.8	0.28	0	0.14	1.36	0.02	2.5	0.25	0.46	0.04	0	0	0	0	0.63	1.2	0.09	0.48	108	Hab	55
1.26	1.32	1	1.95	1.94	0.59	1.5	0.98	1.8	0.14	0.46	1.01	0.83	1.33	0.05	0.46	0.9	0.91	0.74	1.43	1.38	1.34	1.32	2.07	2.01	0.71	1.91	2.04	0.97	0.59	0.79	1.52	1.79	2.18	1.49	0.8	0.38	109	Hab	45
1.39	1.17	1.89	1.04	1.79	0.86	0.74	1.1	1.61	2.08	2.38	2.34	2.48	2.35	2.35	2.48	2.15	1.31	0.91	1.44	2.47	2.28	1.94	2.15	1.79	2.15	2.34	2.38	2.06	1.34	0.17	1.52	1.79	0.47	2.06	0.66	0.24	110	Hab	55
2.48	2.42	1.92	2.35	2.5	2.35	2.35	2.5	2.48	2.48	2.5	2.2	2.45	2.5	2.14	2.27	2.39	1.79	1.49	1.2	2.28	1.52	1.95	1.88	2.01	0.95	2.16	1.96	1.22	1.11	2.28	1.91	0.62	1.82	1.48	1.48	1.95	111	Hab	55
0.14	0.65	0.23	0.32	0.12	0.8	0.42	1.59	2.38	0.31	0.8	1	1.74	2.32	2.14	1.38	0.28	0.56	0.5	0.8	0.59	1.03	0.78	1.88	1.05	0.8	1.27	0.28	2.2	1.67	1.4	0.95	1.64	0.47	0.06	0.21	0.8	112	Hab	65
1.37	1.08	0.46	1.18	0.47	1.65	0.97	1.51	2.17	1.14	0.74	0.81	0.24	0.8	0.31	0.59	0.57	0.43	1.51	0.9	0.92	0.91	0.21	0.8	1.19	1.81	2.19	2.01	1.92	0.93	1.68	1.52	2.14	1.15	1.64	2.21	1.03	113	Hab	65
0.78	0.62	0.53	1.34	0.74	0.8	0.53	1.05	0.97	2.28	0.67	0.53	0.25	1.16	2.05	0.63	0.9	1.07	0.5	0.93	1.31	1.51	2.18	2.34	0.9	1.22	0.78	1.52	2.24	2.13	2.21	1.72	1.51	1.8	2.05	0.37	1.76	114	Hab	60
2.18	1.2	0.27	2.04	1.11	0.52	1.82	1.23	1.31	1.64	1.74	0.19	1.55	1.39	0.53	0.29	0.57	1.33	1.24	0.48	1.03	2.11	2.04	1.42	0.8	0.39	2.17	1.31	1.64	0.81	2.02	2.24	1.47	0.49	0.33	1.39	1.95	115	Hab	60
1	0.25	1.48	0.42	1.75	1.22	2.13	0.79	1.12	1.25	0.78	1.5	2.18	1.47	0.74	0.5	0.11	1.49	0.71	1.6	0.3	2.02	2.18	2.47	1.47	0.78	1.64	0.32	1	2.02	0.47	0.78	0.95	1.88	1.95	1.95	1.23	116	Hab	45
0.8	0.86	0.8	0.69	1.65	0.74	0.79	1.18	2.18	1.17	0.71	0.87	1.67	0.78	2.14	1.2	2.25	0.78	0.64	1.92	0.66	0.87	1.34	0.64	0.58	1.75	2.25	0.78	0.1	1.51	1.19	1.85	1.52	2.25	0.78	1.49	1.08	117	Hab	55
0.4	0.68	0.99	0.48	2.13	1.79	0.11	1.12	1	1	0.49	0.1	0.97	0.85	0.51	0.78	0.47	0.4	0.78	1.12	1.2	1	1.72	2.07	1.1	0.43	1.19	0.66	0.38	0.52	0.53	0.08	0.26	2.03	0.63	1.37	2.5	118	Hab	50
0.52	0.13	1.1	0.08	0.51	0.63	0.15	0.27	0.49	0.12	0.27	0.03	0.02	0.23	0.8	0.12	0.05	0.39	2.5	0.23	1.54	0.56	1.88	2.41	2.35	2.35	2.35	2.35	2.5	2.5	2.5	2.21	1	1.95	0.85	0.49	0.2	119	Hab	50
0.03	0	0.1	0.16	1.07	0.21	2.18	0.26	0.87	0.09	0.03	1.79	1.5	0.15	0	0.37	0.16	1.07	0.46	0.11	0	0.05	1.41	0.21	0.11	0.55	0.05	0.22	1.59	0.03	0.46	0.1	0.13	0.11	0.29	0.22	0.05	120	Hab	50
0.21	0.51	1.16	1.46	0.23	0.24	1.24	0.78	0.78	1.49	1.11	1.49	0.19	0.6	1.46	1.8	0.26	1.52	0.39	1.14	0.24	1.21	0.8	0.77	0.28	0.12	0.24	1.53	0.23	2.01	0.28	0.51	0.58	0.22	0.05	0.8	0.09	1	Pink	65
0.8	0.23	0.92	0.28	0.32	0.6	1.35	1.23	0.39	1.42	0.36	0.8	0.8	1.78	0.16	0.25	0.39	0.3	1.21	1.41	0.8	2.41	0.24	2.22	1.18	0.31	0.69	0.82	1.35	0.64	0.22	0.37	0.38	1.15	0	0.11	0.8	2	Pink	50
0.23	0.43	2.27	0.01	0.28	0.05	0.07	0.8	0.49	1.22	0.23	0.24	0.08	0.25	0.8	0.28	0.75	0.5	0.21	0.02	0.44	0.8	0.11	0.8	0.71	0.83	0.11	0.8	1.15	1.9	1.08	0.8	0.56	0.23	0.18	0.04	0.29	3	Pink	65
0.23	2	0.03	1.34	0.46	0.48	0.08	0.17	0.8	0.02	0.22	1.25	0.21	0.56	1.45	0.16	1.17	0.53	0.08	0.08	0.05	0.07	0.16	0.64	0.8	0.77	1.24	0.8	0.21	0.25	0.8	0.05	0.56	1.32	1.42	1.76	2.18	4	Pink	45
0.08	0.8	0.37	1.56	2.21	0.11	0.65	0.22	0.07	0.05	0.1	0.8	0.8	0	1.44	0	1.05	0	0.03	0	0.02	0.01	0	0.19	0.21	1.33	0.25	0.9	0.17	0	0.07	0.02	0.11	1.55	0.8	0.08	1.53	5	Pink	60
									2.05	0	0.43	1.36	0.8	1.88	0.8	1.21	1.23	0.52	0.6	1.33	0.8	1.09	1.35	0.21	1.52	1.35	2.24	1.62	0.8	2.24	1.28	0.77	0.38	0.8	0.97	0.32	6	Pink	50
0.17	0.8	1.53	1.66	0.54	0.29	0.1	1.19	0.04	1.11	0.17	0.28	0.01	0.8	0.81	1.04	0.16	0.62	0.95	0.05	0.37	1.22	0.17	0.81	0.44	0.48	0.6	1.09	0.78	0.46	0.07	0.04	0.62	0	1.41	1.02	0.02	7	Pink	65
0.07	0.36	1.6	0.62	0.65	0.5	0.16	0.12	0.54	1.66	0.17	1.2	0.2	0.11	0.16	1.13	0.48	0.17	0.85	1.65	0.14	0.48	0.05	2.32	0.05	0.1	0.64	0.16	0.43	0.07	0.64	0.04	0.04	0.53	0.84	1.09	1.42	8	Pink	50
0.04	0.6	0.12	0.85	1.39	0.03	0	0.16	0.04	0.62	0.5	1.17	0.05	2.47	0.29	0.16	0.29	0.16	0.29	0.04	0.04	0.07	0.17	0.21	0.11	0.16	0.13	2.14	0.05	0.05	0.5	0.55	0.59	0.02	0.12	0.5	0.16	9	Pink	45
0.81	0.04	0.5	0.19	0.05	0.05	0.84	0	0.1	0.8	0.65	0.26	0.04	0.17	0.29	0.5	0.05	0.05	0.19	0.04	0.6	0.5	0.64	0.85	0.64	0.16	0.21	0.04	0.02	0	0.1	0.07	1.09	0.04	0.05	0.54	0	10	Pink	65
0.13	0.02	0.26	0	1.09	0.04	0	0.5	0.07	0.05	0	0.64	0.26	0.01	0.29	0.16	0.03	0.26	0.05	0.17	0.16	1.11	0.5	0.21	2.22	0.19	0.16	0.5	0.13	0.16	0.21	0.29	0.16	0.21	0	0.29	0.16	11	Pink	50
0.1	0.84	0.62	0.26	0.19	0.02	0.07	0.54	0.26	0.11	0.16	0.07	0.29	0.29	0.07	0.55	0.16	0	0.1	0.13	0.07	0.64	0.07	0.04	0.07	0.02	0	0.04	0.17	0.04	0.65	0	0	0.26	0.53	0.04	0.16	12	Pink	60
0	0.46	0	0.02	0.13	0.62	0	0.78	0.21	0.6	0.02	0.16	0.16	0	0.05	0.02	0.05	0.04	0.17	0.05	0.17	0.54	0.5	0.16	1.03	0.05	0.16	0	0.05	1.02	0.07	0.04	0.5	0.07	0.04	0.85	0.05	13	Pink	50
0.02	0	0.16	0.05	0.01	0.04	0.04	0	2.22	0.48	0.55	0.05	0.21	0.05	0.02	0.62	0.5	0.07	0.1	0.26	0.47	0.02	0.07	0.85	0.17	0.03	0.85	0.07	0.19	0.62	0.19	0.07	0.77	0.02	0.04	0.21	0.19	14	Pink	45
0.8	2.4	1.44	0.15	0.44	0.04	1.13	0.39	1.17	0.46	1.23	1.15	0.09	1.11	0.29	0.55	0.8	1.04	0.48	0.65	1.17	0.97	1.47	0.85	0.14	0.04	0.25	2.13	1.15	0.96	0.04	0.29	0.8	0.56	1.14	0.21	0.15	15	Pink	65
0.1	0.13	1.3	0.65	0.97	0.11	0.18	0.36	0.14	1.25	1.41	0.23	0.58	2.18	2.34	1.41	1.53	1.79	1.61	0.5	2.03	0.38	2.5	2.5	2.41	2.22	2.5	2.5	2.41	0.72	0.62	0.17	1.73	2.41	0.82	0.48	0.26	16	Pink	55
0.52	0.8	0.04	0.8	1.5	0.15	2.5	0.6	0.72	1.49	1.38	0.12	0.16	1.2	0.13	0.15	0.8	0.16	0.93	0.35	0.53	2.5	2.34	1.84	1.6	0.15	0.53	0.8	0.05	0.25	1.47	0.28	0.08	1.41	0.14	0.46	2.16	17	Pink	60
0.94	1.19	0.16	1.13	0.48	1.05	0.23	0.71	1.01	0.49	0.8	0.53	0.73	0.08	0.39	0.8	1.62	0.8	1.35	2.4	1.04	0.46	0.22	1.04	0.69	0.34	0.21	1.04	1.86	0.28	1.24	0.31	0.15	1.06	1.61	1.22	1.31	18	Pink	45
0.96	1.05	0.1	0.3	0	0.8	0.03	0.36	0.8	0.14	1.34	1.63	1.12	0.62	0.28	0.25	1.32	1.12	0.6	0.53	0.02	0.32	0.57	1.24	0.4	0.28	1.17	1.39	0.64	1.2	0.5	0.8	0.13	0.06	1.05	0.07	1.53	19	Pink	55
0.8	1.34	0.03	0.08	0.17	0.07	0.14	0.15	0.04	0.08	1.04	1.17	0.8	0	1.13	1.19	1.43	0.04	0.06	1.32	0.01	0.37	0.57	1.51	0.31	1.49	1.25	0.15	0.15	0.1	1.41	0.1	0.41	0.04	1.2	1.19	0.8	20	Pink	60
0.16	0.07	0.05	1.86	0.8	0.49	0.47	0.17	1.51	2.01	0.05	0.25	0.13	0.15	0.16	0.25	0.31	0.56	0.04	0.07	0.04	0.09	0.13	0.65	0.21	0.12	0.22	0.65	0.11	0	0.16	0.07	0.16	0.28	0.08	1.32	0.09	21	Pink	60
1.45	0.23	1.5	1.57	2.39	2.47	1.95	2.5	0.23	0.28	0.4	1.29	0.14	0.8	1.24	0.11	1.35	0.8	2.5	1.4	1.94	0.29	0.53	0.49	0.65	0.38	0.73	0.07	0	0.56	1.22	2.48	0.12	0.02	0.15	0.13	0.09	22	Pink	55
0.63	0.36	1.32	0.24	1.32	0.06	0.19	2.27	0.8	1.36	1.17	0.8	0	1.33	0.05	0.27	0.07	1.31	0.07	0.28	0.1	0	1.41	0.23	0.1	1.33	0.77	0.16	0.37	0.05	0.08	0.25	1.07	0.59	0.8	1.41	0.18	23	Pink	45
0.16	1.41	1.24	0.24	0.18	0.29	0.63	0.28	1.15	1.16	0.15	0.37	0.8	0.47	0.09	0.94	0.22	1.41	0.8	1.11	0	0.41	0.48	2.38	0.25	0.32	0.8	1.4	1.2	1.11	1.35	0.8	0.15	0.59	0	0.36	0.16	24	Pink	50
0.37	2.34	1.73	0.78	1.53	0.11	0.8	0.15	0.16	0.16	0.96	1.13	0.05	0.11	2.5	0.54	0.71	0.14	0.46	0.28	1.17	2.36	1.87	2.18	0.18	2.5	0.8	0.06	0.16	1.4	0.16	1.33	0.39	0.02	0.8	0.8	0.63	25	Pink	45
0.1	1.35	2.13	0.8	0.71	0.8	0.65	1.04	0.8	0.15	0.6	0.82	1.2	0.8	0.42	0.04	1.43	1.04	0.69	0.28	2.27	2.43	0.32	2.17	1.18	2.23	0.48	0.27	1.6	0.65	0	0.48	0.38	0.96	1.19	1.15	0.45	26	Pink	55
0.65	1.11	0.8	0.27	0.01	0.11	0.19	0.29	0	1.04	0.58	0.65	0.5	0.04	0.07	0.41	0.16	0.07	0.04	0.1	0.55	0.46	1.27	0.04	0.37	0.29	1.11	0.71	0.5	0.11	0.16	1.4	0.64	0.05	0	1	0.81	27	Pink	60
0	0.13	0.07	1.91	2.48	2.44	2.31	1.49	0.08	2.43	1.6	2.35	1.49	1.25	2.38	2.5	0.45	2.24	2.5	2.5	2.33	1.49	1.49	1.18	2.03	0.73	1.25	1.32	0.97	0.13	1.11	0.18	0.13	2.43	2.5	1.3	0.8	28	Pink	55
1.54	1.51	1.23	1.07	1.54	0.53	1.19	1.67	2.29	2.34	2.5	2.44	2.44	2.36	1.61	2.46	2.34	2.5	0.97	0.74	1.43	2.45	1.06	0.94	0.48	0.97	0.22	0.82	1.52	0.17	2.44	0.7	1.07	0.51	1.54	1.78	1.25	29	Pink	55
1.34	0.25	0.44	1.25	0.8	2.47	1.17	0.23	0.8	0.69	0.69	0.16	0.16	0.64	0.29	2.19	1.41	0.23	1.21	0	0.25	0.23	1.08	0.19	1.29	0.04	2.01	0.04	1.31	0.53	0.38	0.37	0.65	1.18	0.37	0.41	0.1	30	Pink	65
0.22	0.19	0.29	0.11	1.41	0.44	0.08	0.22	0.38	1.23	0.08	0.8	1.21	0.14	1.45	0.24	0.28	0.05	0.17	1.99	2.36	1.81	2.44	2.48	2.4	2.5	2.5	2.46	2.34	2.5	2.45	2.44	2.11	2.4	1.85	0.82	2.22	31	Pink	55
0.52	0.15	2.3	0.56	1.4	0.39	0.63	0.17	2.5	0.8	0.8	0.8	0.47	1.37	2.43	0.92	2.26	1.4	1.35	1.28	2.32	0.36	0.8	0.8	1.49	1.35	0.8	0.36	1.09	1.41	0.8	2.43	0.8	1.53	1.51	1.41	1.5	32	Pink	60
2.5	1.23	1.53	1.87	0.18	1.15	1.08	1.13	1.31	1.2	0.16	2.22	1.04	1.22	1.17	0.29	1.22	1.31	2.05	1.16	1.42	0.17	1.09	2.29	0.14	1.32	0.47	0.77	2.32	1.23	0.23	1.37	0.85	0.8	1.98	1.32	2.17	33	Pink	50
1.62	1.33	0.38	0.31	0.45	0.8	0.55	1.18	0.8	2.05	0.16	0.65	2.25	1.41	0.11	0.28	1.19	2.33	2.13	0.07	1.1	1.4	0.8	1.32	0.19	2.4	1.25	1.05	0.8	2.5	0.97	1.4	0.8	0.7	0.34	1.41	1.28	34	Pink	45
0.29	0.65	0.5	0.84	1.06	0.78	0.5	0.5	1.18	0.31	0.8	0.84	2.14	2.38	0.5	0.14	0.27	1.05	0.85	1.21	1.2	2.27	0.14	1.69	0.9	0.8	1.38	1.26	0.05	0.29	1.34	1.02	1.53	0.16	1.42	0.16	1.2	35	Pink	50
0.85	0.44	1.02	0.29	1.32	1.39	1.49	1.17	2.01	0.38	1	0.8	0.48	0.97	2.44	0.85	0.8	0.8	2.46	0.81	1.36	1.25	0.28	0.8	1.37	1.57	0.54	0.64	0.8	1.25	1.35	0.8	0.92	0.85	0.5	0.65	0.44	36	Pink	45
0.41	1.2	0.88	0.85	0.8	0.34	0.71	0.21	1.13	0.05	0.28	0.04	0.16	0.47	1.22	2.4	0.59	0.6	0.71	0.84	0.03	0.29	0.16	0.16	0	1	0.05	0.07	0	1.15	0.84	2.5	0.37	0.34	0.04	0.11	0.6	37	Pink	50
0.17	0.17	0.16	0.05	0.16	0.16	1.49	0.33	0	0.63	2.49	2.5	2.47	2.34	2.43	2.5	1.63	2.3	2.48	2.5	2.48	2.46	2.46	2.46	2.38	2.5	2.46	1.72	0.8	0.74	0.17	2.31	2.22	2.36	2.36	1.31	1.99	38	Pink	60
2.5	2.5	2.36	2.48	2.36	2.18	1.87	2.5	1.57	0.8	2.39	2.44	2.12	2.18	2.18	0.8	1.63	2.39	2.31	1.95	1.48	1.73	1.97	1.26	1.02	1.73	2.35	0.93	0.31	0.8	1.42	1.53	1.7	1.5	0.8	0.93	1.17	39	Pink	65
0.17	0.78	0.71	0.59	0.8	2.5	0.69	0.8	0.97	1.07	1.4	0.8	1.41	1.96	0.95	1.05	0.23	0.07	1	0.96	0.07	0.25	1.27	1.12	2.5	0.39	2.28	1.11	2.25	1.2	0.53	0.17	0.62	0.46	0.72	1.35	0.09	40	Pink	45
1.25	0.73	0.8	0.37	2.08	1.74	1.5	1.08	1.28	1.55	2.08	0.55	0.91	0.74	0.63	0.19	1.51	1.31	0.57	0.97	1.86	1.24	1.51	0.36	0.25	1.12	1.26	0.8	0.9	0.74	1.27	0.25	1.38	2.07	1.11	1.17	0.85	41	Pink	55
0.8	1.29	1.19	0.5	2.36	1.02	1.32	1.43	2.5	2.32	1.71	0.8	0.12	0.15	1.14	1.26	1.27	2.16	0.78	0.12	1.32	1.14	0.82	0.32	1.43	1.88	2.38	0.86	0.86	1.36	0.69	1.8	0.44	1.95	1.05	0.36	1.34	42	Pink	55
2.38	1.33	1.39	0.66	0.8	0.23	0.38	1.48	1.74	1.38	0.25	0.56	0.71	1.33	0.29	0.46	0.26	1.14	1.19	2.1	1.38	0.29	0.36	1.55	1.15	0.53	1.61	2.48	2.5	2.21	2.24	2.1	2.4	2.45	2.1	2.12	1.89	43	Pink	65
1.25	2.42	0.85	0.5	1.23	0.9	2.36	0.25	0.56	0.3	0.23	0.1	0.28	0.65	0.76	2.37	0.13	2.19	0.53	0.71	1.23	1.12	0.26	0.8	0.2	0.95	0.2	0.51	0.29	0.79	1.22	0.97	0.8	0.56	1.72	1.23	0.31	44	Pink	60
1.04	0.4	1.38	0.48	0.58	0.44	1.41	0.37	0.28	0	0.29	0.71	1.16	0.05	0.09	0.71	0.29	0.17	2.1	1.57	1.11	0.66	0.97	0.37	0.8	2.22	0.56	0.66	0.46	0.23	0.41	0.87	0.56	0.71	0.01	0.08	0.29	45	Pink	60
0.15	0.38	0.03	0.08	0.36	2.23	1.44	1.91	0.32	0.15	0.76	1.55	1.02	1.12	0.45	1.14	0.78	0.63	0.2	1.22	0.6	1.08	2.09	1.48	0.8	1.1	0.33	0.5	0.27	0.82	0.46	0.07	0.8	0.56	1.22	0.14	1.9	46	Pink	60
0.8	2.25	0.63	0.46	1.44	0.36	0.8	0.07	2.23	0.43	0.6	2.47	2.5	1.76	1.33	0.86	1.23	0.52	0.79	0.26	0.73	0.19	0.17	0.3	0.48	0.8	0.19	0.17	0.82	0.8	1.3	2.01	0.08	0.13	1.12	0.56	1.48	47	Pink	45
0.63	0.56	0.5	0.8	0.73	0.97	0.5	0.28	0.65	0.3	0.48	0.73	2.44	0.8	1.3	1.17	0.2	1.25	1.72	2.33	0.83	1.47	1.94	1.42	0.27	0.21	1.1	0.65	0.17	0.58	1.63	0.29	0.72	1.3	0.97	0.8	1.64	48	Pink	60
0.26	0.4	0.2	0.11	0.3	0.23	0.78	0.72	0.14	0.29	1.3	0.48	0.5	0.11	0.72	0.32	0.04	0.44	0.4	0.1	0.78	0.09	0.04	0.23	0.13	0	1.33	1.08	1.33	0.11	0.36	0.39	0.06	0.18	0.91	0.35	0.29	49	Pink	50
0.46	1.37	0.56	0.09	0.07	1.28	0.06	1.05	1.26	0.74	0.8	1.21	0.36	1.17	0.8	0.15	0.04	0.71	1.08	0.24	0.6	0.59	0.07	0.36	0.25	0.14	0.47	0.25	0.74	0.23	1.56	0.17	0.36	0.23	2.41	0.5	0.46	50	Pink	50
0.18	1.35	0.08	0.8	0.24	0.8	0.11	0.33	1.17	1.2	1.33	0.48	0.4	1.46	0.8	0.13	0.8	0.16	0.21	1.15	0.02	0.07	1.48	0.8	0.8	1.54	0.8	0	0.23	0.05	0.02	0.8	0.11	2.27	0.53	0.8	0.54	51	Pink	55
2.4	1.11	0.11	0.22	0.9	0.17	0.8	0.23	1.15	0.8	0.02	0.81	1.52	0.31	0.15	0.14	1.62	0.02	0	0.46	0.21	1.2	0.55	0.19	0.8	0	0	2.5	0.03	0.22	1.35	0.04	0.05	0.46	1.39	0.09	0.05	52	Pink	45
0.04	2.5	0.8	0.11	1.4	0.25	0.04	0.05	0.14	0.96	1.92	1	0.11	0.11	0.09	0.65	0.8	0.04	0.1	0	0.96	0.29	0.96	0.83	0.87	0.8	0.29	0	2.5	0.28	0.8	0.8	0	0.81	0.08	0.59	1.55	53	Pink	65
0	1.02	0	0.16	0	0.12	1.35	0.04	0.07	0.03	1.2	0.97	0.15	0.71	0.64	0.26	1	0.03	0.96	0.08	0.21	0.32	0.46	0.02	0.8	0.16	0.04	0.53	1	0.29	1.02	0.25	0.47	1.6	2.13	1.7	0.76	54	Pink	65
0.3	0.03	0.03	1.39	0.41	1.01	0.95	0.14	0	0.08	0.9	0.01	0.14	0.39	0.04	0	1.07	1.09	0.54	1.2	0.21	0	0.28	0.94	0	0.04	0.02	1.69	0.65	0	0	0.85	0.81	1.04	0.03	0	0.8	55	Pink	50
0	1.17	0.8	0.88	0.13	0.28	1.4	0.8	0.76	1.23	0.04	0.1	0	0.48	0.09	0	0.17	0	1.11	1.41	0.97	0.07	0	0	1	0.64	0.22	0.62	0	0.6	0.59	0.35	0.42	0	0.8	0	0.14	56	Pink	55
0.47	1.39	0	0.16	0.07	0.14	0.12	0.04	0.04	0.04	0.04	0	0.02	0.03	0	0.89	0.53	0.21	0.17	0	0.16	0.21	0.13	0	0.21	0	0.8	0	0.21	0.12	0.03	0.6	1.07	0.91	0.15	0.35	1.19	57	Pink	65
0	0	0	1.21	0.65	0.73	0	0.21	0.05	0.54	1.3	0.7	0.84	0.17	0	0.21	0.71	0.16	0.24	0.03	0.04	0	0.24	0.21	0.06	0	1.09	0.94	0.87	0	0.65	0.5	0.16	0.1	0.8	0.09	0.14	58	Pink	55
1.35	2.5	1.45	1.21	0.51	1.37	1.26	0.45	1.18	2.28	1.45	1.25	1.21	2.5	1.4	0.8	0.39	1.33	1.24	0.8	1.94	2.18	0.93	1.51	0.41	1.41	1.73	0.8	1.93	2.31	1.31	0.8	1.16	1	1.94	1.33	0.39	59	Pink	45
1.57	0.8	1.4	2.31	2.35	1.53	0.38	1.52	1.48	1.4	1.5	2.37	0.8	1.41	1.25	2.5	0.16	2.5	1.17	1.4	2.4	1.4	0	1.5	1.11	1.88	1.02	1.7	2.42	2.21	2.5	2.32	2.29	1.42	0.45	2.32	1.26	60	Pink	65
2.5	2.44	1.23	0.57	1.7	1.59	1.4	0.65	2.32	2.37	2.44	2.5	1.4	0.8	0.39	2.23	2.44	2.5	2.23	1.03	2.4	1.4	1.26	2.35	0.65	1	1.36	2.5	1.05	0.63	1.17	1.4	0.34	1.12	2.5	1.52	2.31	61	Pink	50
1.43	2.5	0.6	2.46	1.4	2.5	2.03	1.4	1.94	1.4	0.97	2.24	2.5	2.5	1.62	1.4	0.45	0.36	1.33	0.63	0.56	1.36	0.8	1.51	0.39	0.58	2.23	0.8	1.2	2.33	2.5	1.36	1.62	0.97	1.4	1.38	1.04	62	Pink	65
0.8	0.8	0.8	1.18	2.32	2.48	1.42	2.43	0.8	1.94	0.46	0.65	0.8	1.4	0.16	2.5	0.8	1.23	2.33	2.14	2.38	2.18	2.32	1.15	1.49	1.93	0.81	1.42	0.27	1.33	0.93	2.04	2.47	2.48	2.48	2.24	1.63	63	Pink	65
1.24	0.92	1.35	0.8	0.53	0.38	0.44	0.44	2.25	0.56	0.32	0.8	1.57	0.73	0.16	1.16	1.27	0.5	1.19	1.55	0.49	0.27	1.35	2.29	0.6	0.8	0.39	0.16	1.35	0.21	1.4	0.23	0.3	1.31	1.43	0.72	0.38	64	Pink	45
0.46	0.8	0.17	0.28	0.05	0.35	0.09	0.26	0.04	0.39	2.18	1.18	0.8	1.4	0.2	0.8	0.11	1.15	0.19	0.21	0.15	0.05	0.21	1.59	0.06	0.49	0.12	0.05	0.1	0.27	0.74	0.62	0.23	0.5	0.8	0.13	0.15	65	Pink	45
0.44	0.9	0.32	0.45	0.53	0.02	0.07	0.12	0.32	2.07	2.22	2.5	1.13	0.31	0.8	0.49	0.53	0.8	1.06	0.25	0.1	0.1	0.69	0.05	0	0.27	1.52	0.33	0.04	0.69	1.11	0	0.12	0.16	1.32	0.25	0.28	66	Pink	60
									0.48	0.8	1.44	0.63	1.19	0.8	2.29	0.65	0.75	1.62	0.8	0.47	0.8	1.79	0.82	0.03	1.22	0.39	1.52	1.49	2.5	1.51	1.06	0.19	0.23	1.2	0.12	1.59	67	Pink	55
1.91	0.36	0.69	0.63	0.38	2.23	2.5	2.5	2.42	2.38	2.5	2.07	1.19	0.44	0.97	2.03	1.9	2.03	2.4	1.96	0.93	2.01	1.1	0.8	0.26	1.44	2.15	1.26	0.35	2.28	0.64	1.58	0.93	1.33	1.33	0.15	1.33	68	Pink	60
0.73	0.43	0.43	1.14	0.8	0.8	1.49	2.39	2.2	1.8	1.3	0.63	2.06	0.64	0.9	0.86	1.17	0.36	0.17	0.4	0.76	1.46	2.5	2.33	1.63	0.8	2.04	2.44	2.26	1.21	1.37	1.59	1.24	1.39	1.43	0.78	0.86	69	Pink	65
2.5	2.48	2.48	2.46	1.34	0.49	1.65	0.8	2.1	1.08	0.5	0.66	1.19	0.57	1.91	1.74	0.56	1.1	2.14	0.57	0.29	0.06	0.57	0.23	0.1	0.38	1.64	0.29	0.78	0.85	0.85	0.2	0.8	0.8	0.71	1.19	2.5	70	Pink	55
0.5	0.8	0.12	0.8	0.83	1.38	0.47	1.4	0.87	1.11	2.19	1.83	2.08	2.04	2.34	1.81	0.29	0.27	0.83	1.5	0.58	1.34	1.74	1.49	2.26	0.74	0.82	0.8	1.33	0.78	0.12	0.9	0.21	0.85	1.84	1.25	0.48	71	Pink	55
0.8	2.5	1.98	2.35	2.49	2.48	2.4	2.5	2.38											1.92	0.79	0.73	1.37	2.02	2.08	1.11	0.98	0.5	1.24	2.09	0.82	0.8	2.22	0.85	0.71	0.29	0.8	72	Pink	45
0.9	1.37	0.31	0.24	1.49	1.14	1.49	2.33	2.31	0.82	1.39	1.18	1.55	0.8	0.55	1.49	0.3	1.72	0.51	0.31	0.77	0.76	1.64	0.41	0.3	0.3	0.08	0.8	0.73	0.82	0.59	0.8	0.71	2.4	0.25	1.34	0.4	73	Pink	60
0.11	0.74	0.57	0.4	0.17	1.27	0.17	1.41	1.41	0.13	0.77	0.21	0.17	0	0	2.3	0.12	2.16	0.58	1.27	0.8	0.8	0.38	1.9	0.29	0.22	0.59	0.74	2.4	1.04	0.82	1.19	1.7	0.17	1.05	0.8	0.17	74	Pink	60
2.28	0.08	0.8	1.05	1.38	1.05	0.2	0.8	2.5	1.56	0.73	1.18	0.53	0.37	0.37	0.28	0.27	0.36	0.4	0.25	0.27	0.8	0.8	2.43	0.17	2.5	0.73	0.04	0.8	0.8	0.25	0.36	1.27	0.14	1.04	1.46	2.16	75	Pink	60
0.4	0.1	0.47	0.15	0.04	0.62	0.04	2.36	1.14	0.15	0.71	0.48	0.44	1.16	0.52	1.79	0.17	0.52	0.05	0.1	0.2	1.16	0.37	2.5	1.51	0.72	0.8	0.23	0.72	1.3	1.42	2.43	0.74	0.29	1.22	1.19	0.05	76	Pink	65
0.8	0.1	0.36	0.8	0.15	1.19	0.8	0.16	0.02	0.62	1.37	0.48	1.2	0.36	1.4	0.8	0.73	1.56	0.64	1	0.5	0	0.74	1.05	2.4	0.71	1.02	0.13	0.75	1.39	0.3	0.12	0.94	0.08	0.42	0.58	1.41	77	Pink	50
0.56	1.35	1.41	0	2.4	0.5	0.13	0.3	0.6	0.48	1.29	0.1	0.24	0.8	0.42	0.83	0.8	0.23	1.48	0	0.8	0.44	1.9	0.37	0.53	0.44	0.2	0.8	0.8	0.27	2.27	0.8	0.08	0.23	0.19	0.14	0.23	78	Pink	45
0.15	1.68	0.8	0.3	0.19	0.33	0.24	1.67	0.8	2.38	0.26	0.05	0.12	0	0.8	1.19	0.8	0.41	0.24	0.7	0.4	0.08	0.48	0.36	2.19	0.16	0.97	0.69	0.37	1.68	0.53	1.8	0.5	0.8	0.09	1.4	2.33	79	Pink	65
1.51	2.38	0.08	0.44	0.17	0.05	0.19	0.22	1	0.89	0.35	0.8	1.77	0.07	0.25	0.14	1.31	0.46	0.8	0.06	0.25	0.51	1.35	0.8	1.26	2.5	0.1	0	0.8	1.08	0.8	0.95	0.04	0.05	0.24	0.14	0.15	80	Pink	45
0.14	0.32	0.39	0.56	0.8	0.14	0	0.16	0.12	0.8	0.07	0.25	0	0.31	1.39	0.13	0.1	0.12	0.11	0.05	0.23	0.14	0.77	0.03	0.8	0	0.37	0	0.14	0.35	0.13	0.1	1.81	0.44	0.14	1.66	2.29	81	Pink	60
0.43	0.04	0.15	1.26	0.02	0.24	0.77	1.41	0.06	0	0.8	0.16	0.8	0.02	0	0.21	0.07	1.41	0.47	0.5	1.13	0.27	1.93	0.31	0.8	0.31	0.49	1.67	0.02	0.17	0.8	0.08	0.09	0.11	2.5	0.8	0.08	82	Pink	55
0.16	0.5	0.07	0.18	0.13	0.1	0.31	0	0.22	0.46	0.17	0.85	2.07	0.14	0.47	0.22	1.48	1.63	0.38	0.44	1.04	1.35	0.13	1.2	0.96	0.11	0.8	0.14	0.21	0.31	0.13	0.19	0.65	1.62	1.13	0.47	1.19	83	Pink	50
0.06	0.21	0.8	0.16	0.49	1	0	0.02	0.11	0.12	0.12	0.21	1.4	0.81	2.14	2.3	0.13	1.15	0.22	0	0.08	0.37	1.35	0.08	0.25	0.96	1.33	0.46	0.08	0.23	0.06	0.28	0.18	0.38	0.8	0.04	0.65	84	Pink	50
0.61	0.32	1.53	0.69	0.45	1.35	0.8	1.53	0.73	2.37	2.27	1.43	0.25	1.39	0.32	2.38	2.45	1.24	0.3	1.44	0.45	0.37	0.28	0.38	1.94	2.5	2.38	1.17	0.17	1.64	0.39	0.25	0.8	0.74	0.63	2.46	1.16	85	Pink	65
0.29	1.55	0.07	0.41	0.48	0.99	0.17	1.21	0.52	0.03	1.7	0.12	1.06	0.24	0.29	0.82	0.05	1.11	0.36	0.07	0.5	1.68	0.16	0.54	0.25	0.06	0.8	0.27	0.19	2.24	0	1.05	0.07	0.4	0.4	0.08	0.8	86	Pink	50
0.8	1.41	0	0.82	0.49	2.4	1.39	0.89	0.11	0.14	0.17	0.12	0.38	1.44	0.28	0.59	0.04	0.65	1.15	0.74	0.36	1.19	0.07	0.1	0.3	1.7	2.49	2.44	1.4	1.14	2.17	2.34	2.04	0.33	0.1	0.44	1.15	87	Pink	45
0.57	0.8	1.7	1.14	0.82	0.07	1.42	1.11	0.23	1.33	0.24	0.47	0.17	0.37	0.65	2.24	1.11	0.23	1.19	0.07	0.39	2.48	0.82	0.38	0.78	0.32	0.72	0.58	0.59	0.48	0.62	0.31	0.38	0.23	0.58	0.28	0.15	88	Pink	55
0.11	0.04	0.23	0.07	1.2	0.39	0.31	0.8	1.45	1.07	0.23	1.33	1.08	0.35	0.9	0.2	1.33	0.57	0.13	2.27	1.39	0.8	2.44	0.7	0.49	0.37	0.15	1.19	0	0.8	0.8	0.36	1.72	0.5	0.23	0.19	1.79	89	Pink	50
1.29	0.12	1.39	0.41	0.4	0.32	1.44	0.02	0.99	1.13	0.33	0.34	0.21	0.48	0.03	0.44	1.16	0.22	0.8	1.11	2.5	0.45	0.33	2.38	2.38	2.5	2.47	1.52	0.38	1.32	1.43	1.44	1.49	1.61	1.93	1.99	2.49	90	Pink	55
0.58	0.49	1.38	0.51	1.52	1.24	0.06	1.31	2.5	0.35	0.48	2.01	2.1	2.02	0.94	1.16	0.8	2.32	1.69	2.32	0.72	2.31	2.46	2.3	1.59	1.55	2.5	0.74	2.2	1.33	1.43	1.33	1.78	0.78	0.45	0.8	1.3	91	Pink	65
2.48	2.5	2.48	2.5	2.33	1.8	2.14	0.71	1.49	1.11	1.19	0.82	1.31	1.14	0.63	1.3	1.94	0.59	0.13	0.97	0.72	2.23	1.63	1.65	1.14	2.27	0.15	1.32	1.47	0.9	1.06	0.08	0.8	0.53	0.29	0.25	0.85	92	Pink	45
0.17	0.5	0.46	0.71	0.38	0.85	0.53	0.25	1.33	0.46	1.85	0.79	1.59	1.3	0.19	1.37	0.29	0.82	1.24	0.8	1.26	0.21	1.32	1.32	1.25	0.85	2.36	1.24	0.47	1.38	0.85	0.47	1.58	0.71	1.38	0.97	0.46	93	Pink	60
0.8	1.64	0.51	0.31	1.3	0.36	1.14	1.95	0.48	1.12	0.95	0.58	1.12	0.65	0.69	0.82	2.11	0.8	1.19	0.78	1.9	1.04	0.49	1.2	1.24	1.34	0.97	0.97	1.36	0.74	0.66	0.98	0.51	2.29	2.39	0.41	0.25	94	Pink	45
2.5	0.38	0.56	1.16	0.41	0.72	1.61	0.56	1.38	0.65	0.36	0.49	0.41	0.45	0.69	0.17	0.56	2.28	1.95	2.03	2.31	2.44	2.48	2.44	2.35	2.28	1.63	0.72	0.83	0.44	1.78	0.13	1.91	0.55	0.58	2.27	1	95	Pink	55
2.5	1.2	2.33	1.22	0.23	0.5	0.79	0.29	0.58	1.47	0.62	0.35	0.07	0.26	2.36	0.25	0.14	0.82	0.73	0.74	0.4	1.31	2.33	1.08	0.8	0.85	0.74	1.08	1.35	0.56	0.72	0.74	0.8	0.15	0.97	0.5	1.83	96	Pink	65
0.57	0.8	0.26	0.48	1.1	0.72	1.14	0.46	0.23	1.41	0.21	2.21	1.14	0.38	0.46	0.17	0.63	0.8	0.74	1.14	2.33	2.43	2.5	2.46	2.5	0.13	0.38	0.64	1.33	0.74	0.15	1.55	0.74	0.73	0.59	0.25	1.12	97	Pink	60
0.79	0.14	1.11	0.19	2.5	0.8	0.28	0.1	0.34	2.28	0.74	0.85	0.57	0.27	0.13	0.8	1	0.4	0.97	0.23	2.5	0.29	0.97	0.17	0.15	0.41	0.28	0.83	0.07	0.26	2.5	0.8	0.23	0.44	0.19	1.18	1.5	98	Pink	45
0.15	2.1	2.17	0.25	1.2	1.05	0.28	0.77	0.26	0.3	0.32	0.1	0.79	0.39	2.5	1.23	1.4	2.28	2.48	2.33	1.51	0.62	0.8	0.44	0.18	1.48	0.5	1.47	0.8	2.14	2.27	0.3	0.19	0.63	2.1	0.49	0.43	99	Pink	50
1.05	0.09	1.64	1.49	0.8	0	2.32	0.29	0.79	0.23	0.32	0.09	0.19	0.82	0.28	1.25	0.41	0.09	0.12	1.35	0.15	1.38	0.13	0.15	0.28	0.87	0.04	0.05	0.29	0.8	0.72	0.36	0.48	1.46	1.56	0.16	0.63	100	Pink	60
0.36	0.13	0.8	0.22	0.05	1.23	1.04	0.53	2.36	1.43	0.8	0.13	1.88	2.38	1.78	0.8	0.37	0.24	0.08	0.15	1.34	0.06	0.24	0.86	0.58	1.35	0.82	0.47	0.3	0.29	0.22	0.17	0.34	0.06	1.51	0.39	1.05	101	Pink	45
0.07	0.49	0.07	0.31	0.74	2.1	1.05	0.8	0.09	0.03	1.31	0.54	0.37	1.46	0.32	0.4	0.49	0.23	0.28	0.08	0.83	0.8	0.46	1.42	1.05	0.17	0.15	0.43	0.16	0.49	0.57	0.17	0.25	0.19	0.33	0.3	0.22	102	Pink	60
0.8	1.49	1.73	0.17	1.96	0.21	0.09	0.41	0.07	1.43	0.19	0.19	0.8	0.23	0.32	0.12	0.24	1.05	0.74	0.71	0.59	1.42	1.3	0.8	0.21	0.4	0.11	0.03	2.07	0.09	0.1	0.8	1.42	1.2	2.38	0.37	0.07	103	Pink	50
0.23	0.08	0.37	0.07	0.28	2.22	1.64	0.14	1.33	0.44	0.1	0.41	1.62	0.11	0.06	0.16	0.25	0.57	1.43	0.97	1.4	0	0.29	0.96	0.36	0.5	0.58	1.4	1.24	0.04	0.01	1.4	0.38	0.17	0.13	1.22	0.15	104	Pink	55
0.08	0.31	1.04	0.31	0.74	0.8	2.26	0.97	0.09	0.41	0.04	0.11	0.8	0.48	0.19	0.29	0.05	0.94	0.15	0.96	1.63	2.5	0.8	0.23	0.14	0.16	0.25	1.12	0.23	0.28	0	0.81	1.23	0.1	0.51	0.13	1.23	105	Pink	65
0.11	0.02	0.06	0.01	0.18	0.04	0.44	0.09	0.11	0.16	0.19	0.15	0.36	0.06	0.05	2.35	0.85	0.8	1.1	0.7	1.05	0.71	0.25	0.39	0.81	0.07	0.11	0.24	0.8	0.12	0.03	0.12	0.17	1.21	0.09	0.16	0.23	106	Pink	50
0.05	0.56	0.22	1.11	0.41	0.19	0.38	0.06	2.31	0.58	1.01	0.02	0.29	0.06	0.14	0.33	0.14	0.4	0.62	0.18	0.11	0.11	1.35	0.65	1.22	1.32	0.33	0.21	0.8	1.35	0.8	0.53	1.32	0.15	1.37	1.02	1.17	107	Pink	65
0.47	0.14	0.8	0.21	0.78	0.19	0.65	0.65	1.1	0.8	0.14	0	0.06	0.09	0.29	0.62	0.38	0.8	0.04	0.03	1.79	0.48	0.32	0.06	0.19	0.8	0.55	1.53	0.08	0.22	0.11	0.8	0.07	0.17	0.29	0.21	0.32	108	Pink	55
0.21	0.14	1.12	0.14	0.48	0.09	1.35	2.36	0.09	0.02	2.5	0.8	0	0.8	0.88	0.16	0.08	0.8	1.33	1.32	1.04	1.21	0.28	1.19	1.3	0.8	0.9	1.34	0.23	0.45	0.27	0.08	1.49	2.35	2.35	2.45	2.48	109	Pink	45
2.4	1.78	2.5	2.5	2.11	1.13	2.5	1.77	1.42	1.79	1.77	1.73	2.06	2.44	2.44	2.43	2.5	2.43	2.5	2.5	2.43	1.72	2	1.78	0.78	1.96	1.63	0.94	1.29	1.16	1.6	0.25	1.06	1.67	0.73	1.63	1.77	110	Pink	55
0.41	1.12	1.35	0.31	2.43	1.35	2.21	0.72	1.04	1.11	1.05	0.8	0.37	1.28	1.2	0.82	0.8	0.28	1.25	1.8	0.47	2.5	0.15	0.8	1.15	1.88	0.5	0.25	0.49	0.62	1.26	0.48	0.56	0.25	0.25	1.53	0.8	111	Pink	55
2.06	0.8	0.29	0.28	0.29	1.49	0.17	0.16	0.15	0.53	0.65	0.23	0.38	1.07	0.51	0.17	0.9	0.97	0.72	0.85	1.23	0.33	0.8	0.85	1.15	1.56	0.6	1.3	1.1	0.2	0.86	0.8	0.74	0.66	0.74	0.56	0.65	112	Pink	65
0.46	0.29	0.85	0.65	0.31	0.71	0.52	0.36	0.29	0.28	0.29	2.18	2.2	1	0.16	0.38	0.18	0.63	0.07	1.19	0.4	0.37	0.74	0.71	0.5	1.44	2.25	1.21	0.5	0.3	0.13	1.21	1	0.8	0.23	1.92	0.74	113	Pink	65
0.8	1.34	0.66	0.74	1.53	0.15	0.21	0.72	0.78	1.48	0.25	1.25	0.07	1.07	1.15	0.82	0.21	1.64	0.31	1.44	0.52	1.47	0.97	0.29	0.5	0.63	0.98	0.9	0.33	1.19	1.22	1	0.64	0.71	1.72	1.12	1.19	114	Pink	60
1.32	0.46	1.21	2.39	2.18	0.32	1.07	0.56	1.22	0.51	2.26	0.8	1.49	1.33	2.46	0.65	1.9	0.29	0.33	0.76	0.64	0.25	0.79	2.34	0.77	0.41	1.46	2.45	0.3	0.74	1.5	0.78	0.56	0.35	0.2	1.49	0.8	115	Pink	60
0.3	0.85	0.21	1	1.15	1.08	0.5	1.29	0.53	1.23	0.36	0.93	1.3	0.28	0.79	2.08	2.06	1.39	1.95	0.23	0.56	0.41	0.8	0.56	0.85	0.45	1.35	0.13	0.48	1.1	0.43	1.11	0.72	1.25	1.31	0.18	0.8	116	Pink	45
0.56	0.25	0.2	0.38	0.29	0.08	0.17	0.56	1.96	0.2	0.3	0.05	0.49	0.8	0.8	1.14	0.05	0.48	0.8	0.33	0.13	0	0.74	1.51	0.72	0.26	0.31	0.4	1.95	1.19	2.06	2.2	1.11	0.3	0	0.28	0.8	117	Pink	55
0.27	1.47	0.97	0.15	0.25	0.29	0.8	1.52	0.63	0.53	2.24	2.09	1	0.74	1.19	0.8	1.21	0.07	0.56	0.85	0.04	2.01	2.24	0.29	0.18	0.13	0.31	0.77	0.44	0.25	2.04	1.38	0.48	0.56	0.49	0.72	0.8	118	Pink	50
2.38	1.51	2.03	1.68	2.28	0.56	0.56	1.14	1.77	0.78	0.29	0.4	0.36	1.33	0	0.3	0.07	0.4	0.49	0.87	0.86	0.37	1.27	0.74	0.31	0.95	2.35	2.46	1.11	0.5	1.3	2.5	0.79	0.18	0.52	0.3	0.17	119	Pink	50
0.8	0.8	0.14	0.7	0.08	0.06	0.57	1.51	0.97	0.62	1.1	0.85	0.9	2.46	1.48	1.37	2.32	1.99	1.73	0.73	0.63	0.27	1.08	0.46	0.17	0.85	0.97	0.65	1.92	1.25	0.07	0.63	0.27	1.31	1.76	1.59	0.07	120	Pink	50
2.5	2.5	2.5	2.35	2.44	2.42	2.4	2.48	2.5	2.5	2.5	2.5	2.45	2.5	2.28	2.23	2.4	2.36	2.5	2.5	2.5	2.5	2.5	2.5	2.5	2.5	2.5	2.5	2.5	2.42	2.42	2.41	2.5	2.5	2.43	2.49	2.49	1	Traffic	65
2.5	2.42	2.5	2.5	2.5	2.5	2.5	2.5	2.49	2.5	2.5	1.94	1.54	2.5	2.41	2.5	2.49	2.5	2.5	2.5	2.49	2.5	2.5	2.49	2.5	2.5	2.5	2.47	2.41	2.48	2.48	2.5	2.5	2.41	2.5	2.5	2.5	2	Traffic	50
1.78	1.76	2.01	2.5	2.01	2.41	2.5	2.5	2.5	2.5	2.5	2.5	2.5	2.5	2.47	2.01	2.5	2.5	2.42	2.5	2.5	2.5	2.5	2.5	2.5	2.5	2.5	2.5	2.5	2.5	2.5	2.5	1.94	2.5	2.5	2.5	2.5	3	Traffic	65
2.21	1.95	1.43	2.27	1.17	1.25	0.56	0.76	2.33	2.3	1.73	1.47	2.33	2.28	1.8	2.5	2.41	2.17	2.24	2.12	2.37	2.08	2.08	2.3	2.25	1.94	0.63	1.15	1.15	1.97	2.13	2.26	2.47	1.64	1.97	1.24	1.39	4	Traffic	45
0.4	2.05	0.56	1.94	1.1	0.64	0.12	0.15	0.06	2.39	2.2	0.15	1	2.04	0.63	1.35	2.35	2.41	2.32	1.38	1.33	2.1	1.47	0.56	1.68	0.63	0.49	0.48	0.56	1.11	0.42	0.8	0.3	0.64	0.28	1.4	1.25	5	Traffic	60
0.29	0.02	0	0.16	0.04	0.05	0.23	0.25	0.14	0.8	0.05	0.1	0.15	2.31	1.02	1.42	1.24	0.25	0.23	1.16	1.55	0.32	1.29	0.74	0.38	0.38	0.56	0.46	0.1	0.12	0.01	1.64	0.38	0.19	0.02	0.45	0.13	6	Traffic	50
0	0.04	0.29	0.32	0.23	0.36	0.04	1.26	0.08	0.08	1.24	0.05	1.18	0.2	0.35	0.14	0.8	0.33	2.38	2.49	2.5	0.98	0.38	0.38	1.54	1.33	1.39	1.51	2.48									7	Traffic	65
1.65	0.98	0.38	0.27	0.15	0.21	0.48	0.07	1.94	2.28	2.48	2.35	2.44	2.5	2.46	2.5	2.5	2.43	2.41																			8	Traffic	50
																																					9	Traffic	45
0.48	1.51	0.31	0.8	0.45	0.38	0.44	0.8	1.55	1.66	0.16	0.77	1.41	0.8	0.47	1.25	2.36	2.02	0.57											0.8	1.26	1.56	0.8	0.8	1.4	0.8	1.33	10	Traffic	65
0.03	0.5	0.1	1.2	0.21	0.16	0.8	0.37	0.46	0.39	0.13	0.35	0.04	0.21	0.28	0.1	0.04	0.03	1.56	0.08	0.06	1.13	0	0.03	0.11	1.11	0.11	0.16	0.04	0.14	1.17	0.4	0.76	0.37	0.07	0.09	0.05	11	Traffic	50
0.13	0.08	1.22	1.15	0.04	1.17	0.09	0.33	0.05	0.29	0	0.03	0.8	0.02	0.07	0.05	0.04	0.04	0.07	0.29	0.04	0.08	0.82	1.76	2.35	0.11	0.53	1.24	0.19	0.62	0.04	0.13	0.5	0.05	1.47	0.03	0	12	Traffic	60
0	0.21	1.63	0.16	0.8	0.09	1.69	1.7	0.8	0.01	0.5	2.22	0.01	0	0.08	0.65	0.05	0.16	1.28	1.51	0.55	0.22	0.1	0.17	1.23	0.33	0.6	0.8	0.39	0.24	0.06	0.22	0.46	0.19	0.23	0.44	1.18	13	Traffic	50
1.18	1.18	0	1.98	0.14	0.8	0.15	0.01	0.08	0	0.46	0	0.8	0.34	0.03	0.81	0.59	0.24	0.8	0.74	0.09	0.97	2.5	2.47	2.28	2.34	2.47	2.5	2.5	1.63	2.21	1.43	0.84	1.04	0.92	1.42	1.41	14	Traffic	45
0.8	1.23	0.37	2.4	1.04	1.94	2.41	1.41	0.98	1.18	0.67	2.1	0.28	1.06	1.04	0.5	0.39	1.12	0.8	0.78	0.41	0.8	0.51	2.17	1.86	1.73	0.81	1.42	1.63									15	Traffic	65
									2.41	1.17	0.8	2.35	2.47	2.43	2.46	2.46	2.5	2.29											2.3	1.72	1.69	0.8	0.8	0.8	1.59	2.44	16	Traffic	55
2.45	2.5	2.46	0.8	2.38	2.31	0.8	1.11	1.78	0.76	0.56	0.71	1.14	1.84	1.37	1.27	0.25	1.73	0.52	1.33	2.4	0.6	1.96	2.03	1.61	1.63	2.01	2.36	2.33	0.82	2.41	0.3	0.73	1.21	0.8	0.8	0.8	17	Traffic	60
0.59	0.36	0.23	0.25	0.26	0.46	0.12	0.82	0.73	0.21	0	0	0.14	0.03	0.04	0.14	0.04	1.92	0.5	0.21	0.1	0.33	0.03	0.03	0.58	0.07	0.02	0.49	0.26	0.53	0.12	0.04	0.23	0.04	0.05	0.16	0.57	18	Traffic	45
0.02	0	0.04	0.29	0.46	0.11	0.03	0.09	0.07	0.41	0.02	0.09	0.23	0	0	0.95	0.85	0	0.8	0.8	0.42	0.35	0.11	0.42	1.35	0.04	1.74	0.07	0.04	0.38	1.21	0.21	1.06	0.37	0.29	0.29	0.07	19	Traffic	55
2.03	0	0.05	0.2	0.87	1.74	0.31	2.1	2.5	1.26	0.85	0.21	0.31	1.18	1.53	0.28	0.58	0.21	0.19	0.27	0	0.97	2.44	0.1	0.58	0.2	1.92	0.59	0.05	0.17	0.33	0.06	1.08	0.71	0.17	0.81	0.18	20	Traffic	60
0.39	0.69	0.11	1.64	0.07	1.95	0.66	0.37	0.49	0.76	0.39	1.22	0.4	0.58	0.06	1.39	0.31	0.02	0.66	0.07	1	2.12	1.02	1.06	0.58	0.5	2.03	0.07	0.46	0.38	2.11	0.96	2.5	2.5	2.5	2.5	2.21	21	Traffic	60
0.54	0.41	0.24	2.38	0.07	1.94	1.2	0.05	0.19	0.23	2.24	0.23	0.8	0.13	1.75	1.33	1.24	2.33	2.1	2.24	1.95	0.5	0.47	1.95	0.72	2.05	1.88	2.13	2.5	2.47	2.27	1.5	0.71	1.06	0.45	0.38	0.2	22	Traffic	55
0	0.79	1.92	0.08	0.02	0.04	0	0.01	0.08	0.11	0.07	1.58	0.06	0	0.21	0.59	0.36	0.01	0.8	0.02	0.37	0.27	0.12	0.09	0.04	0.24	0.32	0	0.17	0.11	0	0	0.23	0	0	0.09	0.08	23	Traffic	45
0.3	0	0.07	0.74	0.8	0.04	0.8	0.8	0.04	0.82	0	0.02	0.12	0.15	0.11	0.23	0.14	0.03	0.16	0.11	0.13	0.07	1.14	1.04	0.46	0.08	0.07	0	0	0.8	0	0.8	0.11	0.05	0	0.48	0.02	24	Traffic	50
0.02	0.03	0.16	0.09	1.33	0	0.04	0.03	0	0.8	0	0.06	0.02	0.34	0.04	0.17	0.16	1.49	0.39	0.03	0.17	0.06	0	0.8	0.21	0.05	0.15	0.01	0.07	1.06	1.72	0.5	0.19	0.1	0.08	1.18	0.05	25	Traffic	45
1.66	1.7	0.8	0.12	0	0.08	0.38	0.12	0.81	0.15	0.08	0.09	1.15	0.11	0.33	0.05	0.21	0.14	0.02																			26	Traffic	55
1.04	2.34	1.2	1.93	2.32	2.31	1.37	1.33	2.26																													27	Traffic	60
																			2.02	0.38	2.5	1.36	2.43	2.44	2.5	2.48	2.27	2.41	1.64	0.8	1.53	1.88	0.7	0.8	1.9	1.41	28	Traffic	55
																																					29	Traffic	55
1.57	0.56	0.5	0.41	0.82	0.34	1.23	1.31	1.34	0.6	0.64	0.65	1.43	0.94	1.2	1.43	2.39	1.48	2.43	2.5	2.41	2.42	2.21	1.78	2.1	1.96	2.26	2.26	0.97	1.11	0.33	1.21	2.32	1.84	0.3	0.73	2	30	Traffic	65
0.13	0.14	0.55	0.25	0.17	0.8	0.78	1.25	0.37	0.1	0.12	0.02	0.23	0.63	1.72	0.9	0.19	0.8	0	0.25	0.08	1.39	0.17	0.25	0.12	0.74	0.69	0.22	1.23	1.35	0.11	1.53	0.39	0.09	0.08	0.46	0.06	31	Traffic	55
0.09	0.8	0.03	0.12	0.12	2.36	0.46	0.39	0.04	0.8	0	1.73	0.08	0	0	0.12	1.33	0.05	0	0.31	0.1	0	0.09	0.08	0	0.07	0.25	0	1.5	0.29	1.15	0.8	0.29	0.8	0.11	0.25	0	32	Traffic	60
0.86	0.14	0	0.48	0.8	0.04	0.31	0.16	0.96	0	0	0.8	0	0.8	0	0.54	0.18	0.07	0.8	0.04	0.11	0	0.3	0.71	0.7	0.14	0	0.2	0	0.81	0	0	0.16	0	0.11	0.28	1	33	Traffic	50
0	0.02	0.04	0.14	0.36	0.17	0	0.8	0.16											0.68	1.39	1.4	2.5	0.39	2.47	2.35	2.38	0.8	2.36									34	Traffic	45
																																					35	Traffic	50
																																					36	Traffic	45
									0.81	1.41	2.18	1.12	2.4	2.14	2.31	2.04	2.35	2.5	2.28	0.81	0.8	1.22	1.25	1.33	2.24	2.48	2.38	2.44	1.81	1.45	0.44	0.51	0.12	0.6	0.36	0.8	37	Traffic	50
0.35	0.03	0.11	0.07	0.8	0.12	0.07	0.8	0.03	0.02	0.14	0.01	0.07	0.27	0	0.02	0.33	0.18	0.22	0.71	0.12	0	0.01	0.06	0.1	0.8	0.16	0	0.11	0.49	0.8	0.15	0.81	0.02	0	0.22	0.09	38	Traffic	60
0.02	0.1	0.02	0.09	0.03	0	0	0.17	0.01	0.13	0.9	0.09	0.02	0	0.02	0.04	0.92	0.15	0.02	0	0.21	0.8	0	0.8	0.09	0.08	0.36	0.27	0.02	0	0	0.05	0.02	0.12	0.25	0	0.8	39	Traffic	65
0.03	0.05	0.49	0.05	0.78	0.21	0.8	0.05	0.05	0.11	0	0.04	0.52	1.67	0	1.09	0.29	2.17	2.18	0	0.82	0.02	0	0.1	0.8	0.18	0.1	0.53	0.07	0	0.18	0.04	0	0.02	0.17	0	0.1	40	Traffic	45
2.4	1.5	0.79	0.69	0.28	0.38	1.15	0.27	1.11	0.2	0.12	1.95	0.4	0.74	0.85	0.85	0.66	1.26	1.48	2.02	1.48	0.22	0.21	1.92	0.66	1.08	1.92	2.33	0.85	0.05	0.5	0.37	0.76	0.66	1.01	0.54	1.33	41	Traffic	55
1.6	2.12	2.19	1.64	0.55	1.82	1.16	0.22	0.8	1.01	0.35	0.8	2.18	0.39	0.61	2.5	0.8	0.39	0.69	0.59	2.06	0.5	0.8	1.72	0.25	1.07	0.28	0.93	0.53	1.73	0.53	1.11	0.21	0.5	1.2	0.85	1.23	42	Traffic	55
1.88	2.28	0.8	0.52	2.1	0.11	1.18	1.72	0.17	0.8	0.97	0.26	0.23	1.11	1.11	0.47	0.95	0.45	0.28	2.42	2.18	1.64	2.13	2.1	2.26	1.75	1.72	0	0.8	1.64	1.88	0.39	0.02	2.05	0.67	0.02	0.8	43	Traffic	65
0.35	2.24	0.42	1.67	0.23	1.07	0.66	0.9	0.33	0.24	0.1	0.17	0.24	0.27	0.35	0.39	1.48	2.34	0.67	0.17	0.45	0.09	0.92	1.18	0.5	0.8	0.06	0.5	0.25	0.5	1	0.02	0.08	0.11	0.49	0.23	0.25	44	Traffic	60
0.45	0.2	0.31	1.11	0.26	1.05	0.8	0.04	2.23	2.5	2.27	0.88	0.21	0.47	0.06	0.24	0.55	0.8	0.06	0.71	0.12	0.8	1.08	0.89	0.13	0.08	0.01	0.08	0	0.1	0.27	1.14	0.8	0.09	0.66	0.02	0.55	45	Traffic	60
0.73	0	0.06	1.09	2.5	2.5	2.2	2.27	0.1	0.38	0.26	2.05	0.52	0.79	1.22	0.71	1.53	2.5	2.5	1.31	0.33	0.24	2.23	2.26	1	0.47	1.66	2.5	2.5	2.5	2.5	1.38	0.78	0.85	2.01	0.35	1.21	46	Traffic	60
0.94	1.23	1.39	0.11	0.33	0.03	0.11	2.33	0.07	0.07	0.87	0.04	1.06	2.01	0.04	0.12	0.33	1.52	0.21	0.06	0.39	0.04	0.03	0.04	0.25	0.21	0.02	0.19	0.8	0	0.04	0.13	0.46	0	0.01	0.07	0.01	47	Traffic	45
0.12	0	0.02	0.11	0.06	0.35	0	0.01	0.05	0.07	0.15	0	0	0.02	0.08	0.21	0	0	0.8	0.05	0.8	0.19	0.07	0.03	0.37	0.21	0.07	0.05	0.04	0.02	0.1	0.02	0.8	0.58	0.15	0	0	48	Traffic	60
0.07	0.05	0.12	0	0	0	0	0.8	0	0	0.25	1.51	0.04	0	0.12	0.86	0.01	0	0.01	0	0.06	0.01	0	0.02	0	0.04	2.27	0.09	0.26	0	0.03	1.58	0.06	0.11	0.03	0.02	0	49	Traffic	50
0	0	0	0.02	0	0	0.09	0	0.04	0.07	0.16	0	0.04	0	0.07	0	0	0	0.8	0.36	1.67	0	0.12	0	0.16	0	0.4	0	0	0.96	0.16	0.14	1.6	0.47	0	0	0	50	Traffic	50
0.54	0.48	0	0	0	0.1	0	0.07	1.21	0.14	0	0.53	0	0.27	0.8	0	0	1.86	0.97	1.02	0.08	0.16	0.14	0.06	0.13	0.01	0.02	0.04	0.14	0.28	2.47	1.91	2.46	2.5	1.64	1.33	1.42	51	Traffic	55
1.35	1.36	1.5	1.58	2.31	0.8	0.98	2.41	1.35	1.72	0.8	1.4	2.07	0.8	2.5	2.34	0.65	2.01	1.42											0.8	0.71	1.24	2.38	2.5	2.5	2.48	2.33	52	Traffic	45
																			2.41	2.44	2.45	2.15	2.43	2.44	2.5	2.47	1.99	2.5	1.77	2.14	0.8	2.03	1.4	2.41	1.78	1.29	53	Traffic	65
1.5	0.64	0.73	1.24	1.35	0.16	0.65	0.14	0.15	0.96	1.33	1.55	0.37	2.03	0.69	0.13	1.25	1.05	1.25	0.17	1.33	0.36	0.15	0.45	0.35	0.8	0.28	1.24	0.8	1.46	1.29	0.82	0.05	1.04	0.18	0.08	0.07	54	Traffic	65
0.05	0.55	0.2	0.29	0.14	0.62	1.24	1.6	1.01	1.05	0.92	0.01	0.24	0.15	0.1	1.15	1.17	0.83	2.38	0.99	0.04	1.5	0.26	0.04	0	0.61	0.8	0.8	0.53	0.58	0.02	1.36	0	0.1	2.5	0.21	0.21	55	Traffic	50
0	0.06	0	0.16	0.8	0	0.02	0.8	0.04	0.01	0.8	0	0.02	0.8	0.05	0.05	0.4	2.46	1.05	0.57	2.5	2.5	2.35	2.44	2.28	2.5	2.5	2.4	2.45	2.41	2.29	2.24	2.5	2.3	2.35	2.24	2.36	56	Traffic	55
2.03	1.53	0.31	2.38	0.8	1.5	0.56	0.25	1.92	1.25	1.71	2.5	2.5	2.36	2.45	2.03	2.08	2.34	2.13	2.5	1.71	2.17	2.24	2.3	2.4	2.37	2.5	2.5	2.5	2.42	2.41	2.41	2.41	2.5	2.5	2.37	2.41	57	Traffic	65
									2.5	2.13	2.38	2.41	2.21	2.35	2.41	2.19	2.09	2.2	2.5	2.41	2.26	2.5	2.5	2.6	2.36	1.89	2.26	2.36	2.31	2.2	2.39	2.22	2.4	1.7	2.21	2.05	58	Traffic	55
1.76	0.53	1.88	0.63	1.33	1.33	1.41	0.44	0.54	0.8	0.4	0.44	0.8	1.33	2.38	1.12	1.85	0.07	0.51	1.96	0.8	1.51	1.04	0.58	0.16	1.02	0.64	0.31	0.25	0.5	1.16	1.33	1.34	0.46	0.41	1.5	0.64	59	Traffic	45
1.31	0.96	1.33	1.69	0.41	0	1.05	0.21	0.17	0.21	0.81	0.85	1.13	1.23	2.5	2.48	2.47	2.5	2.5	2.5	2.36	2.1	1.64	2.25	2.13	2.45	2.5	2.23	2.31	2.26	1.85	1.82	2.14	2.08	1.52	1.34	2.5	60	Traffic	65
1.63	0.64	1.22	2.5	1.9	0.64	2.16	1.76	1.44	0.48	1.85	1.4	0.17	0.04	0.36	0.03	0.8	2.5	0.65	2.35	0.8	1.39	0.51	2.31	1.33	0.53	2.03	1.18	0.5	0.6	0.28	0.41	0.44	0.63	1.31	0.8	1.32	61	Traffic	50
0.65	0.43	0.31	1.34	0.8	0.04	0.8	0.31	1.06	1	1.6	0.28	1.1	0.11	0.5	0.05	0.8	2.37	2.14	2.44	0.81	2.02	1.32	0.24	0.74	1.79	1.31	1.5	0.49	0.66	1.48	1.72	0.74	2.2	2.21	0.39	2.01	62	Traffic	65
0.33	0.92	0.06	0.8	1.12	1.47	2.18	0.24	0.72	0.92	0.19	1.11	1.59	0.46	1.88	0.71	0.39	0.48	0.92	0.52	1.39	1.64	1.79	1.74	2.1	0.39	0.5	0.24	1.4	0.13	0.45	1.23	0.92	1.95	0.8	0.76	0.24	63	Traffic	65
0.55	0.23	0.26	1.06	2.07	0.18	1.05	0.54	0.08	2.12	0.66	0.8	0.69	1.05	1.02	1.01	1.79	1.95	0.66	1.64	1.18	2.19	0.55	0.45	0.31	1.92	1.19	0.8	1.02	0.38	0.21	1.02	1.36	0.8	1.14	2.3	0.5	64	Traffic	45
1.04	2.21	0.4	0.17	0.78	0.93	1.76	1.08	0.07	0.11	0.11	0.8	0.28	2.01	0.5	0.49	0.09	0.92	0.8	1.25	0.35	1.07	2.05	1.39	1.4	1.95	0.05	0.8	1.08	0.8	1.71	0.8	1.07	1.82	0.8	0.76	1.48	65	Traffic	45
0.8	0.47	0.47	2.07	1.4	0.8	1.19	1.11	0.66	1.4	1.02	0.24	0.45	0.35	1.4	2.2	2.32	0.47	0.63	1.18	0.71	0.31	0.78	1.49	1.48	0.16	0.15	0.66	1.39	1.4	0.17	0.39	0.23	0.18	0.9	1.4	1.07	66	Traffic	60
0.24	0.39	0.8	0.06	1.34	0.38	1.01	1.34	0.72	0.25	0.47	0.55	0.92	0.17	1.72	1.88	0.85	2.39	2.2	2.09	2.48	1.95	1.5	2.02	2.31	1.51	2.4	2.29	1.72	2.38	2.21	1.8	2.14	1.4	1.48	1.8	1.82	67	Traffic	55
0.11	0.23	1.53	2.13	1.06	0.1	0.45	0.47	0.31	0.35	0.07	0.66	0.45	0.11	0.03	0.11	0.06	0.01	0.08	1.39	1.97	1.68	1.74	1.4	0.23	0.05	1.92	0.47	0.73	0.78	0.05	0.21	0.39	1.88	0.51	1.82	0.16	68	Traffic	60
1.31	1.25	1.47	1.4	0.47	0.17	1.22	1.48	1.48	1.29	0.8	0.8	1.04	1.02	0.05	2.3	0.47	1.72	0.33	0.09	0.71	0.17	0.09	0.24	0.13	0.31	0.21	0.13	1.16	1.02	0.47	0.38	0.38	0.59	0.58	0.39	0.05	69	Traffic	65
0.53	0.39	0.85	1.47	1.48	0.47	0.81	0.06	0.58	0.8	0.21	0.8	0.8	0.21	0.45	0.85	1.19	1.18	0.13	1.18	0.24	1.2	1.55	0.11	1.95	0.47	2.28	1.8	0.27	2.05	0.8	0.04	0.1	1.25	0.54	0.92	1.8	70	Traffic	55
1.4	2.13	0.52	1.8	0.26	0.52	0.31	0.52	1.95	1.88	0.54	0.52	1.06	1.75	1.24	0.47	1.4	0.92	1.6	1.26	2.07	0.08	1.07	1.24	2.04	0.39	0.35	0.45	1.4	0.3	0.54	0.66	1.4	1.4	0.5	1.92	1.4	71	Traffic	55
1.4	1.4	1.67	0.09	1.48	0.71	0.54	1.8	1.18	1.4	1.18	0.14	0.74	2.19	2.44	1.9	1.7	0.39	0.31	0.24	0.23	1.23	0.24	1.55	0.56	0.33	0.39	1.71	0.24	0.21	1.2	1.97	0.44	0.29	0.47	0.81	0.06	72	Traffic	45
0.5	0.8	1.34	0.66	0.17	0.38	0.21	0.52	0.39	1.88	1.01	0.94	1.09	0.39	0.35	1.34	0.23	0.52	2.38	0.47	0.71	0.18	1.74	0.63	0.31	1.95	0.78	0.63	0.11	0.47	0.53	1.74	0.45	0.55	0.47	1.8	0.66	73	Traffic	60
0.85	1.31	0.58	0.8	0.21	0.92	0.63	0.25	1.23	0.07	1.48	0.07	0.12	0.81	2.4	0.63	0.52	1.2	1.36	1.06	0.78	0.71	0.23	0.39	0.71	0.05	0.11	0.33	0.63	0.31	0.02	2.1	2.01	2.12	0.47	0.53	0.26	74	Traffic	60
0.2	0.05	0.22	0.55	0.14	0.11	0.05	0.8	0.72	2.5	0.26	0.07	0.07	0.21	0.11	0.2	0.04	0.47	0.27	0.23	0.16	0.06	0.21	1.95	0.11	1.64	0.28	0.24	0.08	2.07	2.13	0.23	0.47	0.47	0.11	1.72	0.24	75	Traffic	60
1.01	1.79	0.13	0.04	1.05	0.03	0.23	0.22	0.09	0.23	1.51	1.02	0.72	0.8	0.94	1.02	2.5	2.31	0.52	1.88	0.5	0.05	0.16	0.03	0.05	0.17	0.05	0.09	0.07	0.05	0.74	1.19	1.71	0.5	0.21	0.08	2.25	76	Traffic	65
0.04	0.31	0.76	0.06	0.05	0.14	0.02	0.29	0.29	1.63	2.44	2.44	1.71	0.21	0.4	0.8	0.8	1.05	0.07	0.29	0.13	0.05	0.68	0	0	0.65	0.07	0.45	0.43	0.08	0	0	0.23	0.28	0.35	0.8	0.13	77	Traffic	50
0.12	0.01	0	0.06	0	0	0.21	0.32	0.03	0.38	0	0.8	0.07	0.07	0.18	0.21	0.11	0.03	1.29	0.05	0	0.14	0.01	0.02	0.14	0.49	0	0	0.58	0.87	0	0.02	0.05	0.43	2.03	1.12	0.08	78	Traffic	45
0.04	0.16	0	0.21	0.07	0.02	0.1	0.1	1.33	0	0	0.05	0	0.03	0.8	0.8	0.17	0.32	2.08	2.13	2.18	0.93	2.31	1.56	2.25	0.56	0.82	0.05	0.11	0.8	0.29	1	0.25	0.17	0.8	0.38	1.24	79	Traffic	65
0.8	0.42	0.29	1.2	0.21	0.29	1.46	1.05	0.71	0.04	0.73	0.13	0.29	0.18	0.8	0.07	0.13	0.07	0.25	0.36	0.04	0.23	0.05	0.12	0.13	1.73	0.02	0.13	0.23	0.71	0.36	0.07	0.09	0.02	0.21	0.07	0.02	80	Traffic	45
1.11	0.09	0.07	0.06	0.15	0.07	0	0.92	0.31	0.23	1.06	1.59	0.17	0.06	0.8	0.05	0.14	0.16	1.05	0.25	0.46	0	0.03	0.44	0.02	0	0.8	0.15	0.63	0.15	0	0.08	0.8	0.04	1.02	0.24	0.15	81	Traffic	60
0.08	0.07	0.8	0.48	0	0.16	0.8	0.06	0.08	0.14	0	1.29	0.03	0.16	0	0.48	0.12	0.15	0.01	0.31	0	0.8	0.07	0.31	0.11	0.94	0.08	0.16	0	0	0	0.16	0.15	0.03	0.8	1.7	0.8	82	Traffic	55
0.29	0.8	0	0.1	0.35	0.11	0	0	0	0	0	0.16	0.05	0.8	0.65	0.31	0.2	0	0.09	0.8	0.2	0.03	0	0.34	0	0.26	0.15	0.01	0.05	0.04	0.8	0.43	0.15	0.64	0.6	0.06	1.18	83	Traffic	50
0.09	0.28	0.09	0.04	0.82	0.09	0.04	0.62	0.11	0.62	0.08	0.33	0.43	0.31	0.81	0.27	0.44	0.07	0	0.94	0	0	0.41	0.96	0.4	2.5	0	0	0.14	0.43	0.12	0.8	0	0	0	0	0.03	84	Traffic	50
0	0	0	0.83	0	0.8	0	0	0	0.03	0.62	0.16	0.1	0	0.8	0.86	0	0	0	1.16	0	0	0.3	0.39	0	0.98	0.09	0	0.22	0.48	0	0.16	0	1.01	1.41	0.35	0.07	85	Traffic	65
0	0	1.36	0.8	0.8	0	0.16	0.07	1.02	0	0	0.02	0.8	0.09	0.81	0	0	0	0	0.55	0.8		0	0	0	0.03	0.33	0	0	0.1	0.03	0.1	0	0	0.65	0.8	1.18	86	Traffic	50
1.44	1.4	1.57	2.4	1.17	1.49	2.22	2.23	2.4	0.8	1.41	1.8	0.8	1.46	1.41	0.64	0.58	1.66	1.41	2.43	1.17	1.42	1.41	0.8	1.12	1.21	1.4	1.07	2.14									87	Traffic	45
									1.21	1.21	1.25	2.33	1.49	2.22	0.66	2.02	1.7	0.8																			88	Traffic	55
																																					89	Traffic	50
1.6	0.5	0.37	0.45	0.36	0.49	1.41	1.53	1.18	0.48	2.33	0.46	1.41	0.58	1.4	2.5	1.64	0.94	2.35	2.29	1.32	2.48	1.92	2.3	2.23	1.44	1.49	0.8	1.11	1.49	1.18	1.62	2.23	2.45	2.46	1.49	1.05	90	Traffic	55
1.33	0.58	0.08	0.23	0.05	0.12	0.09	0	0.07	0.38	1.05	0.78	0.72	2.45	2.28	0.27	1.32	2.5	0.98	2.42	2.5	2.5	2.35	2.5	2.5	2.21	2.5	2.36	1.97	1.95	2.04	2.17	2.18	0.78	1.58	1.51	0.85	91	Traffic	65
0.05	1.95	0.09	0.04	0.21	0.18	0.22	1	1.35	1.15	0.03	0.01	0	0.21	1.25	0.42	0.48	0.56	0.06	0.3	0.26	0.21	0.21	0.21	1.14	0.21	0.29	0.3	0.01	0	0.21	0	0.54	0	1.06	2.12	0.21	92	Traffic	45
0.21	1.29	0.35	1.92	0	0.55	2.07	2.34	0.35	0.8	0.12	0.05	0.1	0.26	0	0.02	0.02	1.45	0.8	0.17	0.08	2.02	2.13	0.08	0.07	0.01	1.2	0.29	0.39	0.52	0.48	0.05	0	2.41	0.95	0.02	0	93	Traffic	60
0.07	1.14	0.52	0.66	0.58	0.47	0.8	2.5	2.5	2.5	2.31	0.8	0.45	0	0.39	1.25	0.08	0.47	0.28	0.38	0.45	0.05	0.39	0.13	0.11	0.23	1.74	0.15	0.76	0.72	0.79	0.81	0.42	0.37	0.11	0.33	1.23	94	Traffic	45
1.31	1.05	0.8	1.1	0.92	0.29	0.24	1.64	0.63	0.38	0.85	0.78	0.66	1.92	0.81	0.31	0.28	1.38	2.1	0.54	0.17	0.47	1.74	0.31	2.13	1.02	0.39	0.23	1.74	0.11	0.66	1.18	0.31	1.29	0.85	2.22	2.22	95	Traffic	55
0.21	0.24	0.28	0.55	0.67	1.4	0.55	0	0.53	1.06	2.05	2.27	1.39	0.66	0.26	0.81	1.18	2.22	2.24	1.64	1.33	0.29	0.05	0	0.72	0.11	0.8	1.48	1.19	0.6	0.71	0.5	0.92	0.39	0.74	1.48	1.47	96	Traffic	65
1.72	0.16	0.53	0.72	0.8	1.89	0.35	0.31	1.95	0.39	1.11	1.73	0.39	1.82	1.04	1.24	0.31	0.92	2.3	0.29	0.68	0.79	0.11	0.21	0.16	1.8	0.85	1.15	1.4	0.47	0.76	1.64	0.17	0.78	0.31	0.14	0.8	97	Traffic	60
0.53	1.48	0.5	1.4	1.6	0.28	0.94	1	0.52	0.74	2.03	2.5	2.48	2.35	2.35	2.21	2.35	0.47	0.25	0.11	1.47	1.75	0.12	2.05	0.12	0.19	0.79	0.47	0.52	0.28	0.53	0.5	1.18	0.19	0.78	0.47	1.72	98	Traffic	45
0.17	0.23	1.49	1.1	1.48	1.48	2.07	0.92	1.32	2.06	0.52	0.42	1.95	1.48	0.47	0.52	2.02	0.28	0.23	0.71	0.29	1.39	2.29	1.36	0.66	1.47	1.48	0.8	1.79	0.76	2.36	0.11	0.47	0.17	0.56	0.05	0.39	99	Traffic	50
0.47	0.47	0.47	1.4	1.8	1.48	0.31	0.45	1.4	0.8	0.52	1.48	1.64	0.8	1.8	1.11	1.72	0.92	0.67	0.55	0.29	0.05	0.02	0.47	1.48	0.22	0.2	0.16	0.04	1.1	0.25	0.53	0.27	0.19	0.66	0.53	0.67	100	Traffic	60
2.13	2.02	0.45	1.18	0.16	0.23	0.11	1.12	1.07	1.18	1.18	1.73	1.06	1.25	1.95	0.8	2.5	1.96	2.08	0.8	0.78	0.63	0.53	2.21	0.52	0.23	0.26	0.66	0.05	1.72	0.22	0.72	0.21	0.33	1.81	0.27	0.56	101	Traffic	45
0.15	0.54	0.5	0.29	0.17	1.79	0.24	2.07	0.45	0.27	0.38	0.26	1.8	0.03	2.07	0.78	0.8	0.03	0.56	1	2.46	0.81	0.35	1.36	1.33	0.19	0.02	0.31	0.11	0.35	1.48	0.72	0.2	1.95	0.72	0.05	0.67	102	Traffic	60
0.27	0.19	0.8	1.39	2.18	0.39	0.63	0.67	1.8	1.18	0.92	0.92	0.21	0.74	0.05	0.39	2.41	1.48	0.48	0.05	0.11	0.47	1.4	0.72	0.81	0.17	0.23	0.05	0.04	2.21	1.14	2.37	2.5	2.35	1.34	1.72	1.11	103	Traffic	50
0.63	0.8	0.37	0.45	0.45	0.55	0.07	0.09	0.74	0.25	0.05	0	0.04	0.35	0.26	1.48	1.3	2.46	0.38	0.63	0.05	1.14	0.12	0.55	0.5	0.17	0.05	0.06	0.04	0.08	0.2	0.05	0.11	0.05	0.02	0.1	2.03	104	Traffic	55
0.29	2.18	0.38	0.76	2.45	2.46	2.35	2.44	2.5	1.21	0.52	0.23	0.28	0.25	0.26	0.16	1.82	0.27	0.07	0.11	0.21	0.74	0.6	0.38	0.19	0.29	0.02	0.05	0.06	0.46	0.24	0.13	0.01	0.17	0.56	0.43	0.25	105	Traffic	65
0	1.25	1.25	0.25	0.5	0.26	0.14	0.2	0.85	0.5	0.38	0.78	0.2	0.27	0.47	0.23	0.07	0.33	0.25	0.8	0.24	0.16	0.48	0.05	1.08	0.45	0.53	0.66	1.11	2.07	0.16	0.47	0.53	0.03	0.42	0	0	106	Traffic	50
0.19	0.05	0	0.29	0.02	1.32	0	0.29	0.45	0.11	0.29	0.15	0.17	0.11	1.43	0.25	0.15	0.29	0.05	0.43	0.66	0.56	0.08	0.03	0.23	0.18	0	0.13	0.35	0.09	0.31	0.28	1.22	2.26	0.59	0.18	0.06	107	Traffic	65
0.16	0.47	0.04	1.08	0.28	0.03	0.08	0.15	0.11	0.22	0.05	0.8	0.07	0.8	0.1	0.28	0.33	0.8	0.01	0.8	0.1	0.29	0.03	0	0.02	0.13	0.4	0.29	0.04	0.21	0.2	0.21	0.5	0.23	0.8	0.03	0.09	108	Traffic	55
0.09	0.23	0.47	0.6	0	0.1	0.23	0.05	0.8	0.11	0.22	0	0	0.9	1.47	0.04	0.02	0.21	0.21	0.26	0.24	0.14	0.31	0.06	0.8	1.47	0.03	0.13	0.47	0.03	0.01	0.85	0.01	0.22	0.07	0.02	0.58	109	Traffic	45
0.14	0	0.28	0	0.04	0.5	0.22	0.07	0.03	0.06	0.06	0	0.09	1.33	0.05	0.14	0.07	0	1.05	0.06	0.17	0.04	0.12	0.12	0.02	0.1	0.08	0.07	0.13	0	0.07	0.11	0.73	0.23	0.8	0.8	0	110	Traffic	55
0.25	0	0.07	0.29	0.71	0.39	0.03	0.14	1.2	0.21	0.44	0.37	0.01	0.04	0.29	0	0.01	0.03	0.07	0.08	0.16	0.07	0.13	0.21	0.92	1.16	0	0.43	0.1	1.11	0.02	0	0.49	0.23	0.07	0.01	0	111	Traffic	55
0.08	0.15	0.27	0.11	0.09	0.08	0.04	1.01	1.56	0.04	0.07	0.06	0.24	0.66	0.29	0.07	0.91	0.05	0.22	1.31	0.12	0.39	0.55	0.23	0.03	0.08	0.07	0.08	0.01	0.07	0.46	0.1	0	0.07	0.12	0.8	0.22	112	Traffic	65
0.06	0.13	0.06	0	0.04	0.24	0.01	0.07	1.53	0.08	0.01	0	0.01	2.22	1.06	0	0	0.06	2.5	2.5	2.5	2.5	2.5	2.45	1.54	1.49	2.22	2.21	2.41	2.34	2.44	2.39	2.36	1.88	2.14	1.78	1.6	113	Traffic	65
1.17	1.83	0.36	2.09	0.3	1.04	1.12	0.21	0.78	0.24	0.48	0.81	0.64	0.26	0.05	0.17	1.76	0.8	2.38	2.5	2.21	2.27	2.05	0.22	1.11	0.23	0.25	0.38	0.15	0.52	0.44	0.84	1.3	0.26	0.56	0.52	0.47	114	Traffic	60
0.07	0.05	1.28	2.5	0.08	0.87	0.05	0.18	0.5	1.11	0.07	0.01	0.31	0.06	0.05	0.49	1.75	1.9	1.48	1.18	0.8	0.09	0.38	0.03	0.21	0.09	0.05	2.5	0.28	0.52	0.07	0	0.8	0.53	0.24	0.5	0.9	115	Traffic	60
0.58	0	0.06	0.14	0	0.19	0.22	0.1	0.23	0.11	2.02	0.23	0.17	0.08	1.25	2.03	0.95	0.43	0.27	0.05	0.01	0.16	1.21	0.1	0.26	1.92	0.14	1.1	0.37	0.21	1.43	0.6	0.23	0.8	0.08	0.05	0.03	116	Traffic	45
0.71	0.05	0.13	0.76	0.01	0.09	0.06	0.31	2.3	0.85	0.06	0.19	0.54	1.2	1.39	0.18	1.47	2.21	2.41	2.42	1.72	0.74	0.31	0.28	0.13	0.25	1.04	0.14	0.44	0.5	0.21	0.21	0.33	0.74	0.35	0.53	2.35	117	Traffic	55
0.76	0.09	0.8	1.52	1.97	2.38	2.5	1.18	0.74	0.54	2.06	0.5	0.8	0.56	1.25	2.22	0.8	1.06	0.47	0.91	2.33	0.92	1.19	0.23	0.16	0.23	2.06	0.45	0.17	1.3	0.12	0.09	0.11	1.11	0.28	1.29	0.45	118	Traffic	50
0.24	0.53	0.79	2.22	0.19	0.55	0.11	2.02	0.33	0.47	0.52	0.23	0.26	0.17	0.19	1.47	0.71	1.07	0.28	1.48	0.24	0.8	0.31	0.54	1.25	0.35	1.39	0.81	0.31	1.26	0.13	0.53	0.05	0.8	0.32	1.08	2.05	119	Traffic	50
0.8	1.25	0.45	0.21	0.21	0.02	1.01	0.48	0.53	0.8	0.85	0	1.07	0.87	1.22	1.33	0.1	1.53	0.52	0.03	0	0.8	0.76	0.97	0.13	0.58	0.11	0.46	2.5	1.92	0.58	0.92	0.78	0.78	0.47	0.47	0.47	120	Traffic	50
																																					1	Hab	65
																													2.5	2.44	2.47	2.11	0.97	2.5	2.05	2.43	2	Hab	50
																			2.48	2.35	2.38	2.45	2.36	2.44	2.5	2.46	2.36	2.35	2.5	2.5	2.41	1.95	2.48	2.44	2.35	2.35	3	Hab	65
1.78	2.18	1.8	1.16	2.36	2.36	2.43	2.41	2.43	2.24	1.59	2.21	2.45	2.25	1.98	2.25	2.25	2.23	1.45	2.32	2.35	1.51	2.3	1.81	2.16	2.45	2.26	2.19	1.71	1.51	2.49	1.28	1.99	0.8	1.94	0.62	2.42	4	Hab	45
0.97	2.47	1.52	0.8	1.44	1.33	1.94	2.22	2.06	0.48	0.49	2.32	0.16	0.29	0.3	2.25	1.16	1.73	0.63	1.22	1.95	0.82	1.47	0.8	0.38	0.39	2.5	2.35	2.35	2.35	2.35	1.95	1.82	2.34	2.5	2.27	1.45	5	Hab	60
0.8	0.63	2.36	1.78	0.39	1.03	0	0.98	0.3	0.07	0.18	1.18	0.07	0.16	0.06	0.52	0.12	0.13	0.21	0.28	0.45	0.8	1.37	1.71	1.25	2.5	2.5	2.5	1.61	2.5	1.05	0.4	0.23	0.22	0.19	0.06	0.98	6	Hab	50
0.73	1.33	1.2	0.2	0	0	1.5	1.63	1.15	0.13	1.18	2.11	0.64	0.3	0.16	0.01	0.21	0.16	0.43	2.22	0.81	0.5	0.1	0.13	0.37	0.4	0.28	0.04	0.18	0.12	0.03	1.92	0.44	0.48	0.1	0.23	0.02	7	Hab	65
0.14	0.49	0	0.2	0.23	0	0	0.05	0.01	0.39	0.04	0	0.18	0.07	0.07	1.63	1.3	0	0	0	0	1.18	0.07	1.58	0	0.21	0	0.63	1.06	0.1	0.14	1.24	0.1	0.04	0.04	0.35	0.16	8	Hab	50
0.16	0.19	0.02	0.07	0.01	0.15	0.17	0	0	0.46	1.27	0.16	0.01	0.14	0.32	0.56	0	0	1.22	0.07	0.8	0	0.8	0	0.26	0.05	0	0.18	0.09	0.18	0.18	0.84	2.4	0	0.03	0.57	0.29	9	Hab	45
0.09	0	0.03	0.02	0.12	0.18	0.09	0.09	0.01	0.02	1.22	0.02	0.11	2.5	1.53	0.02	0.01	0.11	0.12	1.21	0.2	0.18	0	0.09	0.1	1.41	0.17	0	0.02	0	0	0.07	0.01	0	0	0.09	0.02	10	Hab	65
0.11	0.8	0.03	0.16	0	0.95	0.03	0.14	0.01	0	0.8	0.04	0.64	2.27	0.03	0.05	0	0.29	0.11	0.29	0.04	0.07	0.03	0.02	0	0.12	1	1.07	0.16	0.1	0.5	0	0.1	0.8	0.02	0	0.09	11	Hab	50
0	0.03	0	0.21	0	0.62	1.19	0.03	0	0.8	0	0.21	0	1.62	0.21	0.14	0.02	0.05	0.03	0.1	0.11	1.2	0	2.29	0	0.12	0	0.58	0	0.04	0.62	0.02	0	1.41	0	0.03	0.12	12	Hab	60
0.16	0.59	0.18	0	0	0.3	0.07	0.14	0.14	0.04	0	0	0.01	0.04	0	0.71	0.8	0	0.04	0	0.55	0.62	0.35	0.8	0	0.07	0	0.14	0	0.02	0.04	0	0.02	0.12	0	0.47	0	13	Hab	50
0	0.8	2.5	0.5	0.29	0.42	0.14	0.12	0.07	1.3	0.03	0.05	0.04	0.07	0.05	0	0.23	0	0.38	1.17	0.16	0.12	1.09	0.68	0	0.21	2.35	1.12	0.1	0	0.04	0	0.1	0	0.09	0	0.02	14	Hab	45
2.35	0.16	0	0.94	0.21	0	0.03	1.14	0	0	0	0.01	0	0	0.16	0.47	0.1	0	0.17	0.64	1.5	0.03	0.77	0.16	0.16	0.03	0	0.05	0	1.3	0	0.53	0.45	0.16	0.09	0.21	0	15	Hab	65
0	0.03	0	0.1	0	0	0.1	0	0	0	0.01	0.32	0.08	0.04	0.82	2.5	0	0.05	0	0	0.38	0	0.03	0.04	0.07	0.14	0.05	0.08	0.21	0.95	1.18	0.19	0	0	0.35	0.12	0	16	Hab	55
0.02	0	0	0.03	0.02	0.64	0.03	0.07	0	0	0	0.03	0	0.04	0.07	0.14	0.58	0	0	0.02	0	0.8	0.35	0.03	0	0.05	0.27	0	0	0.8	0.05	0.03	0	0.77	0	0	0	17	Hab	60
0.65	0	0.71	0.7	0.12	0	0	0	0	0.07	0	0.64	0	0	0.01	0.08	0	0.8	0.34	0.04	0.1	0.07	0.05	0	0.65	2.35	2.35	2.35	2.35									18	Hab	45
0.06	2.38	1.31	0.07	1.29	0.8	0.11	0.8	0.8	0.04	0.1	2.44	2.02	2.45	1.62	0.8	0.27	0.08	0.15	0.04	0.06	0.04	1.3	0	0.12	0.24	0.1	1.53	0.07	0	1.49	0.8	0.1	0.2	1.17	1.29	1.91	19	Hab	55
1.42	0.19	1.29	0.02	0.08	0.44	0.1	0.02	0.1	0.22	0.37	0.8	0.29	0.39	0.33	0.31	0.06	0.15	0	0.23	0.02	1.02	0.29	0.09	2.27	1.24	0.08	0.33	0.05	0.8	2.14	1.23	0.29	0.8	0.47	0.35	1.4	20	Hab	60
0.15	0.56	0.17	0.83	0.14	0.8	0.15	0.08	0.63	0.75	0.17	0.23	0.64	0.57	2.32	1.18	0.15	0.46	0.35	0.16	0.13	0.53	0.1	0.14	1.29	0.47	0.37	0.37	1.31	0.78	0.1	0.13	1.26	1.18	0.15	0.38	0.62	21	Hab	60
1.29	0.9	0.96	0.8	0.37	0.91	0.17	0.32	0.23	0.37	0.5	0.45	0.33	0.17	0.48	0.15	0.71	0.07	0.19	0.8	0.21	2.33	1.59	0.24	0.16	0.64	2.47	0.91	0.8	0.9	0.52	0.51	0.04	0.29	0.28	0.79	1.36	22	Hab	55
0.58	0.28	0.23	0.15	0.24	0.2	0.49	0.28	0.88	0.8	0.8	1.05	0.25	0.42	0.97	0.83	1.41	1.52	0.37	1.31	0.27	0.73	1.27	0.08	0.29	0.29	0.36	0.09	0.23	0.8	1.64	0	0.6	0.27	0.39	0.8	0.8	23	Hab	45
0.8	0.1	0.5	0.13	0.04	0.8	0.8	0.07	1.06	0.05	0.8	0.17	2.44	2.47	1.95	2.35	2.5	2.49	2.5	0.8	0.5	0.15	0.78	0.06	0.15	0.4	1.06	1.19	1.93	2.34	0.8	2.35	2.35	2.44	0.8	2.5	2.5	24	Hab	50
0.21	0.07	2.37	2.36	0.83	1.33	0.46	0.11	0.94	1.22	0.8	0	1.08	1.77	0.8	0.19	0.03	0.51	0.11	0.06	0	0.8	0.06	0.63	1.42	0.38	0.12	0.62	0.12	1.18	0.39	0.38	0.2	0.24	0.15	1.05	0.37	25	Hab	45
0.06	0.23	1.46	0.86	0.35	0.18	0.21	0.36	0.03	0.03	1.3	0.22	0.8	1.59	0	0	0	0.05	0	0.24	0.18	0.49	0.8	0.1	0.04	0.8	1.53	0.25	0.8	0.04	0	1.32	1.13	0.14	0	0.8	1.15	26	Hab	55
0.07	0.11	0.8	1.33	0	0.07	0.16	0	0.02	0.8	0.08	0.08	1.16	0.02	0	0.03	0	0	0	0.04	0.46	1.41	1.43	0.07	0.03	0.03	0.08	0	0	0.12	1.69	0.03	2.29	0.41	0.09	0.03	0.03	27	Hab	60
0.12	0	0.18	0.14	0	0.12	0.04	0	0.15	0.21	0.03	0	0.09	0.05	0.08	0.03	0.32	0.48	0	0.05	0.07	2.35	0.02	0	0	0.33	0.1	0.33	0.07	0.12	0	0.12	0.21	0.03	1.26	0	0.8	28	Hab	55
0.8	0.8	0	0	0.68	0.05	0.03	0.19	0	1.39	0.16	0	0.03	0.06	1.06	0.8	0.35	0.03	0.21	2.23	0.09	0	2.5	1.13	2.17	0.04	0.09	0.14	1.26	0.04	0.01	0	0.33	1.29	0.04	0.12	0.06	29	Hab	55
0.02	0	0.14	0.46	1.27	0.17	0.04	0.02	0.02	0.02	0.15	0.08	0.45	0.03	0.06	0	1.19	0	0.1	0.07	1.29	0.02	0	0.94	0	0	1.31	0.09	0.86	0.03	0	0.01	0	0	0	0	1.49	30	Hab	65
0	1.44	1.37	0.21	0.03	0.06	0.29	0.12	0	0.19	0.01	1.63	0	0.1	0.02	0	0.12	0.06	0.8	0.17	0.11	0.8	0.01	0.1	0.16	0	1.98	1.65	2.44	0.22	0.75	2.44	1.09	0.01	0	0.99	0.07	31	Hab	55
2.4	0.57	0.27	0.8	1.93	2.5	2.41	0.8	1.5	0.8	0.3	0.1	1.34	0.65	1.48	2.5	0.48	0.36	0.13	0.37	2.5	2.5	2.4	1.16	2.26	0.12	1.32	0.1	2.5	0.37	0.18	0.17	0.07	0.8	1.35	0.21	0.04	32	Hab	60
2.47	1.63	0.72	0.35	0.19	0.49	0.23	2.06	0.35	1.47	1.34	1.6	2.5	1.72	0.13	0.46	0.32	0.04	1.41											0.11	0.5	0.35	0.04	0.8	0	0	0.8	33	Hab	50
0.38	0.51	1.08	0	0.8	0.79	2.47	2.46	0.23	0.16	0.14	0.06	0.39	0.32	0.06	0.21	0.32	0.13	0.15	0.04	0	0	0.3	0.36	1.63	2.44	2.43	0.59	0.48	2.43	2.37	2.5	0.31	0.17	1.49	0.07	0.14	34	Hab	45
2.5	2.44	0.27	0	0.8	0.92	0.25	0	0.11	0.24	2.29	1.19	0.41	0	0.47	1.16	1.36	0.05	0.07	0.03	0	0.57	2.5	2.5	0.69	0.28	0.07	0.54	0.53	0.8	0.8	0.29	0.17	0.01	0.12	0	0	35	Hab	50
1.82	2.42	2.45	2.3	2.5	2.01	0.2	0.21	0.8	0.26	0.17	0.08	0.8	1.29	2.08	2.38	1.32	0.29	0.8	0.11	1.02	0.8	1.27	0.02	0.03	0.01	0	0.05	0.14	1.27	0.8	0	0.04	0.46	0.25	0.37	0.32	36	Hab	45
0.35	0.35	0.07	0.39	1.49	2.02	2.39	2.17	0.04	0.8	0.25	0.25	1.23	2.5	1.21	1.19	0.8	1.93	1.12	0.23	1.83	0.11	0.47	0.03	0.12	0.07	0.8	2.32	0.03	0.56	1.09	0.09	0.32	1.37	0.8	2.17	2.34	37	Hab	50
0.15	0.07	0.8	1.29	0.58	0.25	0.04	0.1	1.29	0.29	0.49	1.22	0.41	0.71	0.47	0.12	0.05	0.8	1.13	0.92	0.02	0.02	0	0.8	2.5	0.37	0.12	0.07	0.8	0.89	0.63	2.43	2.22	1.38	0.78	1.79	0.8	38	Hab	60
0.18	0.03	0.23	0.36	0.25	0.11	1.04	0.09	0.12	0.25	0.21	0	0.21	0.16	0.87	2.02	0.38	1.37	0.09	0.07	0.39	0.09	0.23	1.72	0.35	1.35	1.29	0.15	2.29	2.5	0.01	0.35	0.05	0.25	0.14	0.07	0.19	39	Hab	65
0.07	1.17	1.29	0.27	2.5	0.15	1.7	0	0.56	0.58	2.5	2.4	0.24	0.41	1.45	0.27	0	0.32	0.71	0.69	1.52	2.31	1.6	0.05	0.07	0.8	1.66	0.26	0.8	0.07	0.73	2.5	1.98	2.44	2.5	2.5	0.28	40	Hab	45
1.24	0.52	0.19	1.36	0	0	0.03	0.05	0	1.18	0.1	1.51	1.16	1.86	2.35	0.8	0.58	0.03	0.26	1.51	1.34	2.41	1.31	2.43	2.48	2.28	2.5	2.38	2.47									41	Hab	55
0.14	0.1	1.3	0.04	0.03	0.14	1.54	0.13	0.8	1.15	2.4	0.96	0.92	0.34	0.12	0.27	0.45	0.17	1.57	1.84	2.14	1.6	1.11	0.05	0.11	0.65	0.8	0.32	0.28	0.09	0	0.24	0.03	0	0.08	0.29	0.8	42	Hab	55
0.05	0.12	0.27	0.8	0.15	1.33	0.04	0.41	0.05	0.31	0.25	0.15	0.24	0	0.8	0.33	0.1	0.8	1.19	1	0.49	0	0.17	0.8	0.23	0.8	0.37	0.59	0.12	0.8	0.88	1.48	1.53	2.38	2.5	2.5	1.92	43	Hab	65
2.09	2.43	2.5	2.25	2.5	2.14	2.5	2.5	2.5	2.5	1.72	2.5	1.28	2.5	2.5	0.97	2.31	2.39	2.43	2.15	2.5	2.28	2.4	2.5	2.28	2.5	2.5	2.35	2.49	2.44	2.5	2.33	2.23	2.44	2.39	2.44	2.43	44	Hab	60
2.01	2.07	2.5	2.36	2.24	2.02	2.5	1.78	1.85	2.5	2.18	2.5	2.5	1.36	2.34	2.3	1.92	2.5	1.98	2.4	2.29	1.63	1.43	1.99	1.33	2.28	1.68	2.16	2.17	2.41	2.34	2.5	2.45	2.32	2.23	1.74	2.38	45	Hab	60
1.18	1	0.82	0.38	1.41	0.83	0.37	0.8	1.33	0.36	1.18	0.39	0.1	0.71	0.19	1.53	0.57	0.24	0.23	0.42	1.33	0.91	0.2	0.56	2.41	2.5	2.23	2.5	2.32	2.35	1.25	0.4	1.38	0.42	0.28	0.05	0.23	46	Hab	60
0.29	0.13	0.23	0.06	0.13	0.29	1.47	0.8	0.19	1.38	1.51	0.12	1.59	0.09	0.46	0	0.4	0.59	2.5	2.33	2.5	2.5	0.82	1.68	1.08	0.21	2.38	2.45	2.35	2.5	2.5	2.46	2.5	2.46	2.44	2.5	2.44	47	Hab	45
2.42	2.38	2.36	2.5	2.47	2.5	2.38	2.42	2.5											2.41	2.36	2.35	2.38	2.48	1.82	2.35	2.5	2.36	2.46	2.5	2.5	2.25	2.33	2.28	0.92	2.5	2.37	48	Hab	60
2.16	2.5	1.68	2.42	1.47	1.65	2.31	1.07	2.46	2.02	1.23	2.21	2.39	0.58	0.63	1.94	1.61	1.97	2.3	2.27	2.5	2.07	0.16	2.48	2.5	2.5	1.61	2.31	2.5	2.5	2.35	2.38	2.5	2.46	2.44	2.46	2.35	49	Hab	50
2.27	0.56	1.3	1.43	2.08	1.64	1.18	2.15	2.5	2.5	2.5	0.74	0.63	0.04	0.97	0.33	0.38	0.17	1.49	0.86	0.51	1.74	0.19	0.42	0.97	0.12	0.8	0.09	0.11	0.12	0.31	1.21	0.29	0.3	0.1	0.97	0.82	50	Hab	50
1.71	0.29	0.18	1.35	1.23	0.04	1.65	0.03	0.08	0.48	0.21	0.04	0.17	0.39	0.05	0.28	0.24	0.13	0.12	1.33	0.8	1.31	0.18	0	1.11	0.8	0.94	0	0.19	0.07	0	0.8	0.15	0	0.11	0.36	0.06	51	Hab	55
2.5	2.5	2.35	2.35	0.55	1.21	2.14	1.75	0.29	1.14	0.17	0.48	0.03	0.08	0.48	0.07	0.4	1.22	1.5	2.03	0.64	1.38	0.53	0.13	0.69	0.48	0.49	0.02	0.06	0.12	0.72	0.25	0.14	0.12	2.5	2.5	2.34	52	Hab	45
1.26	0.23	1.19	1.05	0.23	0.13	0.06	0.69	1.06	1.4	0.07	0.62	1.88	2.35	2.5	0.56	0.15	0.4	0.24	0.25	2.27	0.23	0.1	0.15	0	0.06	0.32	0.16	0.38	1.36	0.04	0.05	1.26	1.3	0.06	0.27	0.06	53	Hab	65
1.61	2.5	2.5	0.8	0.45	0.15	0.24	0.17	0.37	0.08	0.06	0.15	0.21	0.11	0.41	0.8	0.13	0.8	0.05	0.07	0.8	0.41	0.8	0.23	0.16	0.18	0.09	0.04	1.66	0.8	0.06	0.55	0.24	0.37	0.12	0.09	0.06	54	Hab	65
0.54	1.02	0.14	0.05	0.21	0.01	0.07	0.05	0.96	0.16	0.8	0.14	0.1	0.29	0.02	0.31	0.46	0.91	0.28	0.28	0.23	0.07	0.04	0.02	0.06	0.38	0.44	0	0.11	0.07	0.17	0.08	0.5	0.19	0.8	0.27	0	55	Hab	50
0	0.06	0.1	2.29	0.8	0.15	0.08	1.43	0.19	0.35	1.08	0.23	0	1.1	0.05	1.09	0.45	0.21	0.8	0.17	1.65	0.19	0.16	0.8	0.12	0.09	0	0.07	0.59	0.8	0.28	0.27	0.5	0.12	0.58	0.46	0.8	56	Hab	55
0	0.18	0.05	0.22	0.8	0.37	0	0.06	0.03	1.16	0.06	0.45	1.22	0.04	0.32	0	0	0.16	0.03	0	0.08	0.23	0.8	0.02	0	0.22	0.02	0.03	0.3	0.28	0.23	0.01	0.33	1.37	0.23	1.68	0.49	57	Hab	65
0.04	0.8	0.75	0.8	0.8	0.25	0.05	0.8	1.41	0.53	0.12	1.07	0.8	1.4	0.22	0.03	0.01	0	0.47	0.16	1.74	1.88	0	0.16	1.31	0.84	0.16	0.88	0.8	0	0.22	0.8	2.35	2.38	2.44	2.35	2.28	58	Hab	55
0.12	0.29	0.23	0.1	0.05	0	0	0.03	0.31	0.11	0.11	0.07	0.8	0.51	0.8	0.8	1.13	1.6	1.62	0.36	0.53	1.69	0.35	1.32	0.05	0.78	0.53	0.1	0.16	0.35	0.13	0	0.03	0.8	0.1	0.03	0.8	59	Hab	45
1.17	0.5	1.28	0.12	0.8	0.35	1.55	0.15	0.49	0.23	0.23	1.02	0.8	0.36	0.42	0.5	0.07	1.25	0.69	0.36	0.72	0.14	1.52	1.26	1.23	0.28	0.48	0.56	0.49	0.35	1.24	0.23	0.53	0.82	0.17	1.27	0.82	60	Hab	65
0.56	0.52	0.1	0.51	0.4	0.5	0.5	0.55	0.85	0.07	0.38	0.28	0.21	0.02	0.46	0.8	1.23	0.15	0.23	0.31	1.94	0.66	0.14	0.53	0.21	0.55	0.74	0.45	0.56	0.8	0.05	0.22	0.53	0.14	0.04	0.21	0.8	61	Hab	50
0.8	1.49	0.31	0.21	0.63	0.5	0.4	0.59	0.23	1.08	0.76	0.51	0.58	0.18	0.8	0.42	2.44	1.49	2.5	1.67	1.55	1.68	0.31	1.49	0.5	0.29	1.25	1.52	0.8	0.93	1.94	0.1	0.29	0.25	0.33	0.4	0.05	62	Hab	65
1.65	2.02	0.3	1.38	0.35	1.69	0.97	0.95	1.68	1.37	0.69	0.51	0.61	0.25	1.11	1.58	0.11	0.9	1.51	0.36	0.56	0.53	0.27	0.07	0.13	0.18	0.23	0.74	0.17	1.25	0.25	0.09	0.29	0.3	0.74	1.08	0.79	63	Hab	65
0.23	1.23	0.26	0.72	0.69	0.76	0.27	0.17	0.19	0.13	0.11	0.38	0.25	0.28	0.13	2.12	0.17	0.19	1.92	0.21	0.58	0.74	1.12	0.07	0.14	0.29	0.4	1.12	0.52	0.71	0.45	1.96	0.66	0.5	0.56	0.23	0.21	64	Hab	45
2.01	2.4	2.09	2.45	1.24	0.31	0.8	0.72	0.34	0.76	0.85	0.36	1.58	2.5	0.31	1.78	2.38	0.51	0.58	1.08	1.08	0.14	0.63	1.47	0.56	0.16	0.04	0.1	0.3	0.91	1.26	1.68	0.8	1.25	1.22	0.36	0.21	65	Hab	45
0.23	0.23	0	0.6	0.11	1.34	1.8	0.52	0.27	0.29	1.31	0.56	0.23	0.49	0.26	0.29	0.23	2.01	0.8	0.23	0.25	0.15	0.15	0.74	1.49	0.63	0.23	0.37	1.89	0.31	2.09	0.46	0.13	0.59	0.18	0.08	0.15	66	Hab	60
1.68	0.36	0.85	0.79	0.29	0.09	0.36	0.28	0.09	0.16	0.4	1.1	0.15	2.22	0.29	1.06	0.21	0.21	0.21	0.47	0.59	0.56	0.21	0.69	0.42	0.15	0.03	0.21	0.23	0.11	0.94	0.23	0.28	0.25	1.33	0.03	0	67	Hab	55
0.8	0.37	1.11	1.05	0.11	0.3	0.66	0.26	0.1	0.75	0.8	1.9	0.8	2.05	0.23	0.18	0.74	0.8	1.49	0.33	0.21	0.21	1.04	0.23	0.27	1.08	0.41	2.01	1.55	1.3	0.53	0.56	1.49	0.65	0.25	0.19	1.05	68	Hab	60
0.07	1.38	2.33	1.52	1.77	2.02	2.48	2.44	1.95	2.35	2.38	0.71	2.29	2.44	2.38	1.58	0.44	0.53	2.22	0.3	0.81	0.05	0.56	0.38	1.08	0.53	0.48	0.13	1.94	0.45	1.36	0.13	1.5	0.33	1.25	0.1	0.18	69	Hab	65
0	0.8	0.32	0.23	1.76	1.8	0.49	0.03	0.8	0.97	0.8	0.33	0	0.76	0.46	0.09	0	0.11	0.07	0.01	0.27	0.28	0.22	0.07	1.05	0.28	0.69	0.17	0.23	0.35	0.14	0.1	2.16	1.25	0.07	0.18	1.3	70	Hab	55
0.59	0.01	0.97	0.78	0.18	0.06	0.2	0.1	0.8	0.13	0.45	0.23	0.18	0.19	0.1	0.03	0.12	0.07	0.23	0.8	0.8	0.07	0.24	0.45	0.22	0.13	1.72	0.37	0.22	0.05	0.13	0	0.5	0.8	0.25	0.07	0.02	71	Hab	55
0.08	0.15	0	0.8	0.03	0	0.21	0.35	0.15	1.23	0.24	0.13	0.13	0.22	0.23	0.28	0.8	0.05	0.03	0	0	0.08	0.06	0.06	0.08	0.11	0.13	0	0.8	0.19	0	0.02	0.18	0	0.16	2.5	0.02	72	Hab	45
0.02	0.27	0.18	0	0.45	0.56	0.29	0.8	0.14	0.03	0.1	0.03	0.1	0.32	2.5	0	0	0.08	0.01	0.06	0.01	0	0.04	0.1	0.81	0.03	0	0.14	0.08	0	0.8	0.23	0.03	0.05	0.01	0.8	0.09	73	Hab	60
0.02	0	0.04	0.16	0.01	0	0.02	0.03	0.48	1.24	0.8	0	0	0.12	0	0.04	0.03	0	0.04	0	0	0.18	0.07	0.8	0.6	0.02	0.18	0.09	0.03	0.08	0.8	0.18	0	0	0.01	0.03	0	74	Hab	60
0	0	0.14	0	0.95	0.03	0.04	1.66	0	0.09	0.2	0.29	0.08	0.14	0.28	0.35	0.22	0.16	0.04	0.09	0	0.12	0	0	0.65	1.28	0.21	0	0.38	0.02	0.04	0.16	0.16	0.09	0.08	1.46	0.62	75	Hab	60
0.47	0.05	0.02	0.04	0	0.41	0.07	0.5	0.1	0.08	0.76	0.04	2.27	0.14	2.12	1.29	0.1	0.03	0	0.14	0.8	0.08	1.17	0.8	0	0.11	0.04	0	0.03	0.46	0	0	0.27	0.4	0	0.58	0.08	76	Hab	65
0	0	0.02	0	0	0.12	0	1.08	0.4	2.35	0.16	0.03	0	0.01	0.55	0.01	0	1.07	0.16	0.01	0.03	0.24	0.03	0.8	0	0.8	0.04	0	0.04	0	0.19	0.23	0.8	0.97	0.8	0	1.55	77	Hab	50
2.34	1.76	1.95	2.38	2.44	2.35	2.38	2.49	1.98	1.13	1.13	1.51	1.15	1.42	0.37	2.35	0.14	1.21	0.07	0	0.63	1.18	1.95	2.46	2.28	2.48	2.35	0.16	1.25	1.35	0.8	0.21	2.05	0.13	0.12	0.06	0.56	78	Hab	45
0.04	0	0.07	0.18	1.24	0.1	0.9	0.38	0.48	0.11	1.79	2.37	1.39	0.21	1.19	1.48	0.8	0	0.23	1.41	1.13	0.42	0.03	0.08	0.23	0.24	0.16	0.14	1.19	0.01	0.56	0.13	0.8	0.8	1.24	0.25	0.53	79	Hab	65
0.8	1.25	0.13	0.53	0.1	0	0.08	0.8	0.04	0.09	0.12	1.48	0.42	0.06	0.47	1.23	0	1.4	0.27	1.26	1.34	0.18	1.19	1.99	2.41	2.5	0.5	0.07	0.23	0.09	0.13	0.16	1.31	1.41	1.51	1.16	0.13	80	Hab	45
0.18	0.09	0.04	0.08	1.17	0.14	0.12	0.12	0.32	0.63	1.18	0.27	1.37	0.07	0.5	0.15	0.07	0.12	0.15	0.11	0.1	1.25	0.08	1.34	0.03	0.05	0.21	1.16	0.8	0.5	0.38	0.1	0.11	0.97	0.15	0.71	0.33	81	Hab	60
0.07	0	0.1	0.03	0.21	0.22	0.1	0.28	1.11	0.48	1.76	0.04	0.39	2.34	1.29	0.03	2.35	2.44	2.21	2.41	2.5	2.37	2.5	1.51	2.29	1.14	0.25	1.88	0.37	0.1	1.08	0.07	0.8	0.07	0.29	0.21	0.37	82	Hab	55
0.15	1.39	1.55	0.46	0.17	0.37	0.29	0.87	0.11	0.01	0.37	0.23	1.52	0.26	0.8	0.04	0.05	0.14	0.31	1.62	0.8	0.53	0.8	0.29	0.19	0.37	0.27	0.17	1.11	0.11	0.29	2.5	1.9	0.08	0.15	1.27	1.26	83	Hab	50
0.5	0.63	0.26	0.16	0.36	0.25	0.8	0.49	0.27	0.36	0.49	0.06	1.45	0.95	1.18	0.25	1.22	0.1	0.38	0.17	0.23	0.17	1.27	0.8	0.53	1.24	0.06	0.26	0.06	1.37	0.11	0.06	0.48	0.05	0.8	0.45	0.18	84	Hab	50
2.38	0.8	0.16	0.6	1.24	0.09	0.28	1.13	0.63	0.94	0.8	0.14	0.4	0.29	0.8	0.58	0.65	0.16	0.5	0.63	1.33	0.04	0.22	0.08	0.95	1.02	0.8	0.17	0.8	0.8	0.18	0.81	0.88	0.35	0.77	0	0.58	85	Hab	65
0.8	1.43	1.68	1.87	0.17	0.9	0.97	0.33	0.19	0.03	0.39	1	1.21	0.8	0.1	0.25	0.31	0.05	0.09	1.42	0.89	0.56	0.06	0.03	0.04	0.6	1.51	1.24	0.19	0.08	1.17	0.38	0.8	1.39	0.53	0.63	0.8	86	Hab	50
1.37	0.38	0.03	0.63	2.35	2.04	1.39	0.06	0.21	0.46	1.14	0.28	0.12	2.2	0	0.38	0.29	0.36	0.03	0.1	0.1	0.8	0	0.06	0.5	0.24	0	0	0	0.08	0	1.71	0.8	0.21	0.14	0.23	1.69	87	Hab	45
1.63	2.47	0.07	0.34	1.21	0.69	0.12	1.71	0.8	1.17	0.08	0.12	0.04	0.98	0.16	0.8	0.41	0.53	0.16	0.08	1.03	0.06	0.11	0.28	0.16	0.15	0.17	0.28	2.15	0.8	0.62	0.8	0.69	0.23	0.09	0.06	0.39	88	Hab	55
0.36	0.23	0.64	0.29	0.2	0.13	1.12	0.53	0.53	1.42	0.05	0.69	0.25	1.06	0.25	0.11	1.33	1.31	1.58	0.56	1.08	0.2	0.35	0.29	0.23	0.37	0.4	0.29	0.8	0.21	0.87	0.77	0.72	1.9	2.5	2.41	0.3	89	Hab	50
0.1	0.04	0.05	0.71	0.25	0.8	0.12	0.8	0.71	0.24	0.21	0.12	0.13	0.28	0.4	0.74	0.12	1.47	1.25	0.62	0.48	0.1	0.1	0.23	0.05	0.09	0.11	0.13	0.06	0.28	0.12	0.21	0.29	0.11	0.26	1.2	1.43	90	Hab	55
0.53	0.56	0.38	1.72	0.42	0.38	1.96	0.29	0.07	0.33	0.32	1.1	0	0.43	0.21	0.38	0.18	0.06	0.06	0.92	1.05	0.38	0.93	0.56	0.04	1.1	1.05	0.15	1.5	0.76	0.21	0.18	0.4	0.07	0.53	0.38	0.57	91	Hab	65
0.05	0.21	0.82	1	0.5	1.15	0.63	0.13	0.14	2.31	0.38	0.71	0.42	0.29	0.5	0.8	2.27	0.3	0.26	1.14	0.45	0.38	0.38	0.56	1.1	2.26	0.18	0.3	0.21	0.87	0	0.17	0.21	0.08	2.39	1.47	1.58	92	Hab	45
1.24	0.8	2.27	0.38	0.53	0.13	0.1	0.83	0.42	0.05	0.41	0.32	0.82	0.12	0.42	0.26	0.46	0.8	0.43	0.47	0.1	1.58	0.33	0.24	0.26	0.48	2.5	0.38	1.5	0.45	1.67	1.35	0.87	0.58	0.48	0.07	1.08	93	Hab	60
0.08	0.4	0.35	0.18	0.06	0.05	0.32	0.1	1.2	0.8	0.74	1.26	0.08	0.8	0.8	2.27	1.75	1.32	1.44	0.24	1.51	0.39	2.35	0.07	0.06	0.21	0.63	0.44	0.24	1.16	2.27	0.8	0.03	0.04	2.35	0.05	0.8	94	Hab	45
0.18	0.03	0.04	0.32	0.57	0	0.08	0.5	0.04	0.57	1.18	1.14	0.8	0.06	0	0.15	0.19	1.18	0.48	0.23	0.21	0.74	0.29	1.3	0.18	0.18	0.09	0.33	0.42	0	0.15	0.9	1.96	0.62	0.19	1.28	0.15	95	Hab	55
0.29	0.18	0.05	0.8	0.8	0.04	1.45	0.12	0.6	0.8	0.04	0.2	0.05	0.52	0.55	0.37	0	0	0.16	0.47	0.89	0.01	0.21	2.29	0.8	0.45	0.12	0.5	0	0.04	1.35	0.12	0.28	0.97	0.03	0	0.04	96	Hab	65
0.43	2.01	0.18	0.63	0.04	0.37	0.8	0.16	1.07	0.8	1.62	0.16	0.14	1.22	1.48	0.45	0.45	0.04	0.29	0.46	1.33	0	0.49	0.17	1.4	1.41	0.49	1.3	0.76	0.13	0.15	0.1	0.23	0.44	0	1.5	0.94	97	Hab	60
0.08	0.17	1.95	0.13	0.19	0.4	0.26	0.25	0.1	2.5	0.26	0.06	0.4	0.06	0.37	0	0.04	0	0	0	0	0.72	0.38	0.77	0.3	0.56	0.23	0.03	0.5	0.05	0.17	0.06	0.8	0.32	0.28	1.37	0.07	98	Hab	45
0.32	0.17	1.11	1.49	0.45	1.05	2.32	0.79	0.13	0.8	0.03	0.05	0	0.04	0.24	0.04	0.09	0.07	0.07	0	0	2.35	2.42	0.23	0.13	0.17	0.19	0.08	0.13	0.42	0.21	0.8	0.89	0.16	0.23	0.45	0.18	99	Hab	50
0.07	0.07	0.8	0.05	0.35	2.03	0.8	0	0	0.12	1.37	0.62	0.47	1.49	0.23	0.06	0.16	0	0.17	0	0	0.8	0.8	0.36	0.03	0.53	0.8	1.22	0.46	0.33	0.5	0.12	1.34	0.1	0.26	0.04	0.02	100	Hab	60
0	0.07	0	0.1	0.1	0.07	0.25	0	0.04	0.03	1.6	0.12	0.8	1.09	0.03	0.14	0.04	0.04	0.06	0.06	0.1	1.17	0.12	0	0	0.48	0.12	0.39	0.52	1.32	1.07	0.9	0.59	0.13	0.14	0.21	0.1	101	Hab	45
0.27	0.08	1.81	0.12	0.05	0.23	2.13	2.35	2.5	2.35	0.24	0.44	0.1	0.08	0.8	0.13	0.1	0.82	0.09	0.01	0	0.22	0.27	0.02	0.8	0.23	1.07	0.11	1.21	1.09	2.35	1.95	1.82	2.29	1.39	0.57	0.72	102	Hab	60
0.03	0.02	1.4	1.5	0	0.24	2.38	2.44	1.98	2.48	2.35	1.98	2.4	2.02	0.38	1.13	2.34	0.17	0.14	2.02	0.77	0.25	0.23	0.8	0.04	0.02	0.52	0	0.32	0.37	0.4	0.03	0.28	2.07	1.02	0.28	0	103	Hab	50
0.39	0	0.12	0.19	1.25	1	1.44	0.06	0.15	0.8	0.21	0.25	0	0.03	1.09	0.06	0.06	0.09	0	0.04	0.29	1.2	0.68	0.18	0.4	0.47	0.08	1.49	0.38	0.37	1.15	2.14	2.42	0.36	1.25	0.23	1.35	104	Hab	55
0.09	0.05	2.5	0.28	0.3	0.06	0.27	0.04	0.05	1.19	0.77	0.29	0.21	0.14	0.18	1.12	0.8	1.39	0.03	0.51	0.78	0.15	1.22	0.13	0.12	0.69	0.31	0.07	2.4	0.41	2.05	0.01	0.91	0.25	1.41	0.62	0.09	105	Hab	65
1.14	0.8	0.37	1.94	1.45	1.41	0.86	1.64	0.46	0.21	0.8	0.2	1.17	2.39	0.8	0.35	1.08	1.05	0.43	0.29	0.09	0.8	0.29	0.8	0.97	0.08	0.14	0.04	1.45	0.46	0.05	0.45	0.06	0.11	0.8	0.29	0.59	106	Hab	50
0.15	0.16	0.17	0.04	0.02	0.21	0.07	0.8	1.18	0.28	0.3	0.8	0.29	0.23	0.31	0.1	0.61	0.21	0.46	0.85	0.09	0.03	0.5	0.09	0.51	0.25	1.24	0.24	0.23	0.24	0.13	1.33	1.1	1.5	1.43	2.38	1.3	107	Hab	65
1.06	0.2	0.11	1.85	0.8	1.11	0.04	0.1	1.25	0.36	0.53	0.25	0.15	0.21	0.35	0.06	0.11	0.38	0.72	0.28	0.18	0.04	0.13	0.23	0.38	0.15	2.5	0.31	1.04	0.85	0.15	0.46	0.28	1.19	0.74	1	0.1	108	Hab	55
0.5	0.32	0.8	0.95	0.91	0.07	0.38	0.1	0.46	1.05	1.25	0.42	0.63	0.11	0.03	0.1	0.38	1.11	0.02	0	0.07	0.31	0.85	0.15	1.21	0.21	1.96	0.38	1.12	0.31	0.23	0.8	0.23	0.5	0.12	0.43	0.02	109	Hab	45
0.02	0.14	1.6	0.07	0.58	0.07	0.38	0.46	0.46	0.29	1.44	0.21	0.86	0.76	1.05	0.76	1.04	0.16	1.64	2.33	0.13	0.1	0.18	0.07	0.29	1.1	0.31	0.8	0.14	0.06	0.09	0.29	0.38	0.79	0.06	0.09	0.08	110	Hab	55
0.25	0.4	0.14	1.84	0.5	0.46	0.08	1.04	0.16	0.5	0.51	1.92	0.25	0.37	0.59	0.89	0.15	0.1	0.15	0.29	0.04	0.39	0.8	0.8	0.05	0.9	1.27	0.13	0.38	0.47	0.8	0.32	0.07	2.33	0.28	0.78	0.51	111	Hab	55
0.02	0.16	0.44	1.22	1.11	2.22	0.08	0.13	1.34	0.23	1.94	0.89	0.45	0.8	0.8	0.21	0.52	1.05	0.04	0.03	0.02	0.93	0.8	0.08	0.14	0.29	0.04	0.33	0.35	0.05	1.27	1.08	0.05	0.25	0.71	0.57	0.8	112	Hab	65
0.92	1.27	0.8	0.28	0.4	0.46	0.4	1.04	1.43	0.25	0.07	0.28	0.31	0.29	1.33	2.12	2.06	0.16	0.14	0.04	0.98	1.06	0.15	0.55	0.38	2.41	2.4	1.21	0.25	2.27	0.25	0.19	0.13	0.4	0.21	0.01	0.09	113	Hab	65
0.72	0.25	0.08	0.56	0.53	0.39	0.26	0.09	0.29	0.07	0.56	0.81	0.9	2.23	0.07	0.23	0.07	0.6	0.8	0.21	0.72	0.2	0.21	0.25	1.05	0.08	1.21	0.74	0.23	0.56	0.8	0.07	0.11	0.27	2.5	1.25	0.39	114	Hab	60
0.21	0.13	0.49	0.58	0.14	0.46	0.27	0.14	0.05	0.8	0.21	0.07	0.12	1.04	0.13	0.27	0.13	0.09	2.18	0.13	0.85	0.07	1.05	1.29	1.11	0.57	0.46	0.04	0.58	0.23	1.48	0.07	0.53	0.14	1.5	0.26	0.06	115	Hab	60
0.74	1.19	0.8	0.31	0.35	0.59	0.04	0.71	0.07	1.25	0.07	0.37	0.24	1.5	0.07	0.35	0.23	1.59	0.07	0.76	1.23	1.74	0.11	0.49	2.02	0.76	1	0.14	0.46	0.14	0.57	2.07	0.71	0.8	0	0.05	0.09	116	Hab	45
0.23	2.4	1.49	0.21	1.24	0.23	0.12	0.17	0	0.09	0.8	0.91	0.06	0.06	0.19	0.8	0.08	0.09	0.07	0.22	0.03	0.31	0.04	1.89	0.78	0.18	0.2	0.12	0	1.16	0.07	0.25	0.25	0.55	0.38	0.28	0.36	117	Hab	55
0	0.07	0.13	0.3	0.04	0.07	0.25	0.27	1.18	0.8	0.47	0.72	0.48	0.15	0.46	0.8	0.14	0.1	0.53	0.83	1.5	0.13	0.35	0.46	1.53	2.1	2.12	1.16	1.38	0.25	0.82	0.25	0.11	0.26	0.22	0.39	0.82	118	Hab	50
0.1	0.39	0.11	1.23	0.2	0.14	0.11	1.04	0.53	2.38	0.8	0.09	0.29	1.92	0.1	0.25	0.07	0.09	0.71	0.11	0.21	0.8	0.23	1.49	0.45	1.05	0.12	0.38	0	0.8	0.14	0.96	0	0.16	0.1	0.06	0.09	119	Hab	50
0.02	0.19	1.55	0.29	0.09	0.28	0.8	0.36	0.63	1.43	0.18	0.8	0.79	0.59	0	0.15	1.2	1.83	0.3	0.5	0.38	0.8	1.64	0.8	2.28	2.35	2.35	2.38	2.35	2.35	1.8	0.57	0.46	0.8	0.95	0.38	0.23	120	Hab	50
																																					1	Hab	65
																																					2	Hab	50
																																					3	Hab	65
																																					4	Hab	45
									2.45	2.46	2.5	2.46	2.18	2.44	2.5	2.5	2.28	2.46	2.46	2.41	1.36	1	2.5	2.2	2.37	1.22	0.97	2.32	2.5	2.34	2.01	2.21	2.46	2.03	2.5	2.33	5	Hab	60
1.94	1.85	1.38	1.94	0.72	0.71	1.88	2.02	2.05	2.3	1.4	1.6	1.5	0.85	2.32	1.49	0.11	1.1	0.32	2.05	0.53	1	0.66	1.2	0.56	2.3	0.63	0.47	0.85	0.24	2.3	1.03	0.38	1	1.47	1.95	0.8	6	Hab	50
2.5	1.08	0.53	1.39	0.3	0.85	1.11	0.27	0.08	1.46	1	2.16	1.49	0.07	0	0.71	0.04	0.02	0	0.31	0.08	0.23	0.59	0.8	0.54	1.3	0.03	0.2	0.21	2.4	0.13	0.5	0.8	0.5	0.07	0.11	0	7	Hab	65
0.59	0.64	0.69	1.18	1.43	0.07	0.24	0.6	0.57	0.03	0.23	1.27	0.8	0.02	0.03	0.14	0.8	0.8	0.8	0.23	0.07	0.71	0.07	0.03	0.48	0.1	0.45	0.25	0.03	0.8	0.03	1.52	0	0.16	0.19	0.23	0.8	8	Hab	50
0	0	1.5	0.39	0.28	0.59	0.13	0.19	0.11	0.26	1.31	0.1	0.09	0.8	0.1	1.5	0.19	0.03	1.03	0.4	0.04	0.8	0.39	0.33	0.8	0.07	0.35	0.07	0.24	0.8	0.1	0.39	1.13	0.04	0.04	0.03	0	9	Hab	45
0.1	0.11	0.04	0.06	0.37	0.08	0.05	0.8	0.28	0.01	0.19	0.05	1.3	0.35	0.02	0.15	0.03	1.2	0.17	0.04	0.54	0.04	0	0	0	0.07	0.1	0.05	0.12	0.15	0	0.01	0.16	1.1	0.04	0.27	0	10	Hab	65
0.08	0.03	0.05	0	0	0.01	0.04	0.01	0	0.05	0	0	0.08	0.11	0.04	0.77	0.04	0.12	1.37	0.8	0.28	0.02	0.07	0.07	1.02	0.17	0	0.84	0.02	0.01	0	0.01	0.6	0.31	0	0.01	0.08	11	Hab	50
0.02	0.08	0.45	0.04	0	0.8	0.14	0	0	0	0.8	0.82	0	0	0.41	0.08	0.14	0.07	0.17	0	0.8	0.07	0	0.77	0.48	0.03	0	0	0.03	0.09	0.8	0	0.04	0.04	0.45	0	0.08	12	Hab	60
0.07	0.16	0.09	0.05	0	0	0.01	1	0.08	0.03	1	0.8	1.29	0.34	0.91	0.01	0	0.8	0	0.04	0.76	1.3	0.03	0	0	0	0.03	0.8	0	0	0	0.45	0.02	0.04	0	0	0	13	Hab	50
0	0	0.01	0.07	0.01	0	0.27	0	0	0	0.27	0.81	0.17	0.07	0.05	0	0.03	0.03	0.1	0	0.04	0.65	0.1	0.03	0.04	0.05	0	1.91	1.62	0.17	0	0.02	0	0	0.26	0	0.29	14	Hab	45
0.02	0.01	0.07	0	0.12	0.15	0.29	0.12	0.17	0.21	0.14	0.14	0.16	0.8	0.53	0.25	0	0	0.08	0	0.17	0.01	0.33	0.02	0.02	0.06	0.1	0.11	0.09	0.03	0.27	0.17	0.15	0	0.09	1.25	1.67	15	Hab	65
0.37	0.46	0.36	0.5	0.3	0.05	1.33	0.23	0.01	0.03	0.16	0.43	0.3	1.04	0.21	0.14	0.21	1.51	0.98	0.11	0.46	1.23	0.71	0.55	0.12	0.46	0.19	0.15	0.25	0.5	0.25	0.8	1.4	0.78	0.24	0.57	0.89	16	Hab	55
1.35	0.24	0.05	0.57	0.1	0.28	0.23	0.32	1.28	0.04	0.8	0.29	1.72	0.15	0.02	0.39	1.17	0.8	0.18	0.06	1.12	0.29	1.3	0.04	0.15	0.3	1.55	0.06	1.14	0.8	1.66	0.6	0.8	0.28	0.13	0.09	0.04	17	Hab	60
0.02	0.08	0.9	0.19	0.14	0.23	0	0.28	0.39	0.01	1.42	0.1	1.27	0.05	2.5	0.42	0.04	1.67	0.11	0.11	0.04	0	0.1	0.08	0.07	0	0.92	0.02	0.95	0	1.29	0.92	0.17	0.04	1.22	2.11	0.04	18	Hab	45
0.16	0	0.18	0.11	0	0.02	0.15	0.03	0	0.59	0.05	1.18	0	0	0	0.01	0.1	0.8	0	0.16	0.28	0	1.07	0.09	0.45	0.03	0	0.04	0.05	0.74	0.03	0.04	0.03	1.13	0.19	0.02	0.8	19	Hab	55
0.56	0.4	0.17	0.5	1	0.07	2.3	0.62	0.82	1.61	1.3	0.63	2.31	0.8	0.21	1.14	1.04	2.3	0.36	0.17	0	0.3	0.26	0.48	0.04	0.15	0.74	0.13	1.33	0.56	0.97	0.56	0.63	1.95	1.4	1.23	0.15	20	Hab	60
1.28	0.27	1.72	1.11	2.01	0.18	1.5	0.8	1.85	0.64	1.8	1.24	0.5	0.27	0.53	0.63	1.48	1.02	1.21	1.58	0.58	1	0.78	0.21	0.03	0.29	1.8	0.63	0.62	1.05	0.18	1.17	0.36	0.15	0.73	1.68	1.41	21	Hab	60
0.8	1.4	2.5	1.22	0.8	0.27	1.53	0.36	0.56	0.3	0.5	1.51	0.04	0.8	0.25	0.3	2.3	0.8	2.33	0.01	2.04	2.24	1.56	0.8	0.26	0.56	0.02	1.39	0.27	0.06	0.23	0.75	1.05	1.06	0.37	0.25	0.05	22	Hab	55
0.45	0.45	0.8	1.98	1.21	0.89	0.46	0.73	1.95	0.85	0.91	1.3	0.51	0.82	0.42	0.36	0.07	0.35	1.05	2.1	2.22	1.69	1.51	0.87	0.23	1.62	0.36	0.46	0.8	0.64	2.03	0.3	0.71	1.23	1.06	0.8	0.73	23	Hab	45
0.58	0.11	0.38	1.03	0.51	1.3	1.31	1.01	1.08	0.56	0.74	0.46	0.03	1.25	1.6	0.14	0.1	0.02	0.8	0.19	1.73	0.23	0.22	0.48	0.03	0.97	0.16	0.15	0.01	1.05	0.22	0.13	0.03	1.43	0.11	0	2.25	24	Hab	50
0.28	1.93	1.77	0.71	1	0.52	1.11	1	0.3	0.8	2.34	2.01	0.31	0.52	1.19	1.57	0.8	2.31	1.63											1.21	1.67	1.21	1.17	1.22	2.38	0.71	0.8	25	Hab	45
0.18	0.46	0.74	0.09	0.12	0.56	0.37	0.14	0.21	0.8	2.09	0.38	0.36	0.3	0.8	0.38	0.03	1.18	1.19	1.12	1.52	0.13	1.41	0.22	0.01	1.56	0.06	0.81	0.2	0.1	1.34	0.23	0.69	0.8	0.14	0.02	0.36	26	Hab	55
0.65	0.67	0.8	0.8	0.8	2.38	0.16	0.02	0.8	0.82	0.57	0.23	0.06	0.8	2	0.08	0.03	0.01	0.25	0.8	0.07	0.8	1.19	0.65	0	1.37	0.45	0.56	0.8	0.33	0.26	0.15	0.15	0.84	0.5	0.12	0.24	27	Hab	60
0.63	0.05	0.1	0.24	0.8	0.23	0.03	0.29	0.07	1.13	0.8	1.07	0.51	0.48	0.07	0.05	1.03	0.1	0.17	0.08	0.03	0.08	0.8	0.12	0.12	0.04	0.97	0.32	0.28	0.71	0.03	0.07	0.04	0	0.78	0.02	0.08	28	Hab	55
0.8	0	0	0	0.27	0	0.33	0.1	0	0.02	0.02	0.77	0.47	0	0.8	0.01	0	0.8	0.8	0.28	0.04	0.5	0.8	0.8	1.31	0.94	0.17	1.39	0	0.08	0.06	1.58	0	0	0	0.15	0.06	29	Hab	55
0	0.02	0	0.04	0.59	0.14	0	0	0.04	0.11	0	0.02	0	0	0	0	0	0.45	0	0	0	0	0	0	0.03	0	0	0.02	0.02	0.17	0.04	0	0.02	0	0.14	1.47	0	30	Hab	65
0	0	0	0.01	0	0.04	0.35	0.03	0.25	0.01	0.03	0	0	0	0.07	0	0	0.14	0.17	0.02	0	0.29	0.77	0	0.85	0	0	0.21	0	0	0.8	0	0	0	0	0.02	0	31	Hab	55
0.04	0.03	0	0	0.16	0.28	0.8	0	0.65	0.13	0.07	0	0.16	0.01	0.62	0.07	0.16	0	0.02	0.53	0.07	0.05	0.8	0	0.09	0.01	0.31	1.08	0.5	0.25	0.8	0.06	0.03	0	0.17	0.12	0.5	32	Hab	60
0.23	0.43	0.8	0.04	0.35	1.17	0.98	0.17	0.28	0.78	0.17	0.55	0.21	0.11	0.29	0.04	0.22	0.29	0.32	0.04	0.01	0.17	0.25	0.14	0.8	0.12	1.02	1.02	0.14	1.05	1.07	0.07	0.07	1.45	0.8	0.48	0.09	33	Hab	50
0.11	0	0.12	0.11	0.08	0.23	0.15	0.46	0.07	0.23	0	0	0.14	1.09	0.07	0.77	0.07	0.1	0.8	0.16	0.47	0.11	0.02	0.14	0.07	0.07	0.07	0.5	0.16	0.31	0.59	0.6	0.8	0.06	0.03	0.8	0.06	34	Hab	45
1.62	1.25	0.13	0.42	0.35	1.23	0.07	0.12	0	0.8	0.04	0.45	0	0.58	0.11	0.23	0.15	0.12	0.07	0.05	0.11	0.25	0	0.28	0.07	0.24	0.02	0.8	0.03	0.01	0.03	0.03	0.03	0	0.29	0.07	0.8	35	Hab	50
0.16	0.21	0.07	1.22	0.58	0.03	0.04	0.16	0.1	0	0.04	0	0	2.38	1.95	2.29	2.05	1.38	0.3	0.69	0.07	0.7	0.29	2.33	1.94	0.56	0.1	0.38	2.41	2.5	2.5	2.38	2.05	2.5	0.97	1.31	2.17	36	Hab	45
1.33	0.82	1.17	1.12	0.3	1.1	0.71	1.33	2.4	0.52	0.16	0.3	0.73	1.19	0.53	0.8	1.08	1.12	0.36	0.8	1.07	0.78	0.71	0.96	1.94	2.12	1.84	0.97	1.56	1.23	1.12	0.63	0.08	0.25	0.25	0.76	1.08	37	Hab	50
0.27	0.44	0.9	0.29	0.57	0.44	0.8	0.07	0.28	0.8	0.8	0.33	1.24	1.05	0.97	0.36	0.23	1.15	0.28	0.59	0.43	0.67	0.53	0.8	1.51	1.32	1.08	0.53	1.37	0.8	1.83	0.44	0.8	0.48	0.36	0.48	0.62	38	Hab	60
0.03	0.32	0.8	0.44	1.56	1.39	0.1	1.03	1.32	0.02	0.17	0.37	0.1	0.8	0.5	0.56	1.04	0.65	0.8	0.14	0.08	0.29	0.57	0.19	1.12	0.13	0.46	0	0.21	0.8	1.43	0.78	0	0.42	0.47	0.23	0.02	39	Hab	65
0.23	1.19	1.31	0.26	0.31	0.14	1.03	0.02	0.07	0.29	0.8	0	0	0.14	0.01	1.06	0.21	0.33	0.37	0.12	0.4	0.36	0.8	1.12	0.23	0.04	0.94	1.32	0.8	2.24	0.56	0.07	0.85	0.65	1	0.33	2.37	40	Hab	45
0.09	0.14	0.02	2.04	0.8	0	0.18	0	0	1.22	0.07	0.09	0.14	1.07	0.07	0.17	0.87	0.11	0	0.58	0.8	0.11	0.02	0.12	0.23	1.15	0	0.12	0.53	0	0.35	0	0.14	0	1.4	1.41	0.8	41	Hab	55
0.17	2.45	2.44	2.38	2.49	2.36	0.03	0.03	0.38	1	0.65	0.46	0.59	0.16	0.65	2.08	1.39	0.8	1.51	0.5	0.07	0.55	1.6	0.29	1.42	0.53	1.29	0.26	0.25	0.51	0.8	1.05	0	0.07	0.1	0.16	0.5	42	Hab	55
0.45	1.58	2.41	0.4	1.08	0.65	0.3	0	1.31	0.22	0.46	0.28	0.38	1.06	0.48	0.27	1.11	0.96	0.67	0.73	0.8	0.14	0.27	0.26	1	0.33	0.3	0.29	0.71	1.07	1.04	0.48	2.22	1.8	0.18	0.8	0.21	43	Hab	65
1.18	0.12	0.11	0.09	1.3	0.52	0.07	0.11	0.08	2.5	0	0.43	0.95	0.13	0.03	0.8	0.25	0.3	2.5	0.8	1.08	0.85	0.25	0.24	0.26	0.29	1.31	0.07	0	0.01	0.69	0.82	0.08	0.94	1.53	0.12	0.15	44	Hab	60
1.06	0.32	0.8	0.79	1.14	1.95	2.25	1.67	2.12	2.5	2.08	0.95	0.97	0.8	0.23	1.02	1.49	1.48	1.53	0.38	0.39	0.29	0.82	1.14	0.48	0.18	1.68	0.25	0.18	1.83	0.69	0.91	0	0.42	1.08	2.03	2.46	45	Hab	60
1.92	0.78	0.9	0.48	2.1	0.07	0.74	0.9	0.24	1.26	0.62	0.23	0.49	0.27	1.79	2.07	1.05	2.04	1.53	1.94	0.36	1.08	1.83	1.75	1.19	1.18	0.73	0.81	1.83	0.76	0.31	0.5	0.24	0.23	0.74	1.43	0.81	46	Hab	60
0.35	1.2	1.36	0.84	0.23	0.11	0.68	1.95	1.33	1.47	1.67	0.5	0.21	0.22	1.05	1.14	1.75	2.18	1.11	1.47	2.06	1.08	0.58	0.28	0.47	0.62	0.39	0.79	0.15	1.39	1.72	2.33	0.14	0.43	0.79	1	1.11	47	Hab	45
0.8	0.82	1.58	1.45	2.42	2.47	2.35	2.34	1.5	2.01	0.74	1.67	0.78	2.39	1.37	2.1	1.17	1.64	0.64	1.83	2.17	2.05	2.18	2.25	1.39	2.22	1.69	0.85	2.07	0.82	1.23	2.28	2.17	1.89	0.3	0.52	0.65	48	Hab	60
0.12	1.3	0.08	1.05	1.23	0.39	0.63	0.85	1.31	0.13	0.71	0.12	0.54	0.28	0.9	1.67	0.16	0.71	0.4	1.95	1.85	1	0.24	0.38	0.3	1.95	0.74	0.28	0.39	0.35	0.53	0.16	0.31	0.12	0.8	1.4	1.98	49	Hab	50
0.08	0.11	0.81	1.49	1.74	2.08	1.31	0.71	0.64	0.45	0.8	1	0.81	1.17	0.54	0.56	1.22	0.35	2.47	2.5	2.5	2.41	1.01	1.1	0.81	1.88	0.21	1.06	0.95	0.31	0.06	1	1.03	2.05	1.6	0.85	0.31	50	Hab	50
0.52	0.39	1.33	0.38	0.47	0.5	0.17	0.66	0.09	0	0.02	0.08	0.04	0.04	0.29	1.5	1.64	0.92	2.02	0.21	0.52	2.3	0.8	0.09	0.31	0.21	0.8	0.69	0.11	0.28	0.8	0.39	0.01	1.01	0.19	0.1	0.13	51	Hab	55
0.01	0.05	0.25	0.09	0.35	0.22	0.07	0.26	0.2	0.35	0.04	0.23	1.21	0.48	0.12	0.09	0.4	0.38	0.71	0.23	1.46	0.31	0.17	0.24	0.59	0.8	0.8	1.31	0.22	0.38	1.96	1.47	1.23	0.01	0.06	0.52	0.81	52	Hab	45
0.15	1.42	0.02	1.55	0.27	0	0.3	0.63	0.8	0.23	0.8	0.31	1.1	0.42	0.59	0.08	0	0.47	0.11	0.16	0.28	0	0.09	0	0.11	0.8	0.15	0.12	0.15	0.18	0.8	0.8	0.41	0.22	1.64	0.8	0.21	53	Hab	65
0.02	0.04	0.03	0	0	0.03	0.44	0.8	0.8	0	0	0.05	1.43	0.33	0.11	0.1	0.8	0.8	1.44	0.23	0.06	0.8	0.8	0.8	0.8	0.15	0.16	0.05	0.03	0	0.04	1.14	0.8	0.05	0.32	0	0.31	54	Hab	65
0.8	0.46	2.32	0.16	0.8	0.04	0.4	0.23	0	0.23	0.07	1.18	1.34	1.17	0	0.8	0.8	0.04	0.16	0.8	0	0	0	2.04	0.03	0	0.36	0.15	1.49	1.33	0.03	0.05	0.04	0	0.04	0.02	0.8	55	Hab	50
2.5	2.36	2.47	2.44	2.37	1.49	2.5	2.5	2.48	2.22	2.5	2.5	2.47	2.49	2.48	2.48	2.35	2.33	1.86	2.5	2.5	1.21	2.23	1.37	2.22	0.56	1.61	2.35	1.6	1.6	2.34	2.31	2.37	2.14	1.78	1.6	1.89	56	Hab	55
0.95	0.8	0.33	0.07	0.4	1.33	0.71	0.25	0.28	0.53	1.25	0.5	0.16	0.78	0.3	1.18	0.85	0.49	0.19	0.2	0.58	0.8	0.04	0.8	0.74	0.66	1.02	0.2	0.97	0.85	0.18	0.24	0.53	0.8	1.25	0.8	0.74	57	Hab	65
1.31	1.04	2.26	0.36	0.27	0.65	0.8	1	0.09	0.69	0.21	0.79	0.8	0.63	0.31	0.23	2.5	0.23	0.74	0.37	0.13	0.08	2.5	0.29	0.14	0	0.65	1.31	2.5	2.28	1.73	2.1	0.8	1.08	0.11	0.06	0.23	58	Hab	55
0.38	1.4	0.39	0.01	0.28	0.08	0.07	1.18	0.85	1.25	1.64	0.37	0.21	0.82	0.8	2.27	0.25	1.05	1.5	1.31	0.8	0.42	0	0.38	1.25	0.54	0.27	0.36	1.06	0.8	1.11	0.17	0.8	0.3	0.2	0.31	1.72	59	Hab	45
0.38	0.41	0.32	0.02	0.23	2.27	0.8	0.26	1.08	0.04	2.24	1.31	0.47	0.4	0.5	0.04	0.02	0.38	0.55	0.1	0.43	0	0.07	0.15	0.35	0.29	0.26	0	0.15	0	0.52	0.14	0.16	0.72	0.42	0.14	0.09	60	Hab	65
0.17	2.16	0.6	0.24	0.8	0.72	0.35	0.31	0.8	1.23	1.38	0.38	0.91	0	0.23	0.26	0.8	0.71	0.03	0.04	0.9	0.05	0.14	0.14	2.29	0.16	0.06	0.33	0	0.11	0.06	0.06	0.11	0.09	0.15	0.49	0.28	61	Hab	50
0.09	0	0.06	1.31	0.35	1.25	1.14	1.1	0.8	0.07	0.07	0.21	0.13	0.5	0.32	0.01	0.03	0	0.52	0.8	0.07	0.07	0.18	0.14	1.06	0.08	2.27	0.89	0.97	1.24	0.9	0.56	0.08	0.04	0	0.03	0.95	62	Hab	65
0.1	1.26	0	0	1.14	0	0.09	1.11	0.8	0.8	0	0.31	0.02	0.12	0.49	0.04	0	0.01	0	0	0	0	0	1.55	0.11	0	0.07	0.17	0.08	0.03	1.12	0	0.8	0.17	0.29	0.04	2.5	63	Hab	65
1.76	1.73	2.32	1.6	1.3	2.39	1.47	2.33	1.34	2.13	2.02	2.5	2.44	1.26	1.79	0.73	2.5	0.78	0.8	0.95	0.49	1.48	1.68	0.15	0.25	0.48	0.07	1.51	0.59	0.4	0.8	0.04	0.05	0.73	0.5	1.48	1.33	64	Hab	45
0.65	1.9	1.22	0.04	2.5	0.56	0.78	1.45	0.36	1.63	0.29	1.53	0.72	0.37	1.9	1.74	1.97	0.52	1.06	0.8	0.2	0.29	1.54	0.45	1.49	0.38	2.19	1	0.68	1.05	0.25	0.09	0.1	0.56	2.09	1.1	0.38	65	Hab	45
0.11	0.08	0.4	1.19	1.07	1.45	0.74	0.47	0.14	0.11	1.15	0	1.25	0.22	0.17	0.13	0.16	1.11	1.61	0.04	0.71	1.15	0.26	0.37	1.11	0.17	0.54	0.45	0.8	0.8	0.35	0	0.02	0.08	1.17	1.39	0	66	Hab	60
1	0.23	0.55	0.06	0.18	0.08	1.09	0	0.8	0.15	0.07	0.02	0.28	0.32	0	0.16	0.8	0	0	0	0.9	0.03	0.06	0.15	0.06	0.06	0.18	0.3	0.01	0	0.08	1	0.08	0.2	0.04	0.8	0.07	67	Hab	55
0.2	0.03	0.56	1.32	0.8	0.8	1.3	1.28	0.32	1.26	0.8	0.41	0.8	0.9	1.23	0	0.19	0.81	0.42	0.07	1.05	0	0	0.17	0.36	0.63	0.85	1.25	0.31	0.21	2.19	0.13	0.01	0.02	1.25	0.8	1.05	68	Hab	60
0.09	0.13	0.15	1.07	0.76	0.54	2.41	2.48	0.94	0.48	1	0.8	0.35	0.81	2.2	1.5	1.52	0.62	2.46	1.72	1.53	0.42	1.39	0.05	2.22	0.47	1.07	0.09	0.11	2.06	0.81	0.56	0.18	1.49	2.14	1.18	0.47	69	Hab	65
1.85	0.21	0.63	0.37	0.19	0.11	0.06	2.07	0.76	0.35	2.03	2.28	1.67	1.79	1.75	0.2	0.02	0.04	1.23	0.21	0.39	1.02	0.47	0.11	0.09	0.8	0.76	0.23	0.95	1.4	0.47	0.23	0.76	0.33	1.25	0.56	0.8	70	Hab	55
1.3	2.11	0.15	0.35	1.32	0.63	1.4	1.64	1	1.8	1.18	0.33	0.47	0.47	0.35	0.39	0.78	1.48	0.8	0.78	1.8	2.09	2.05	2.05	2.05	1.94	0.23	0.92	0.18	0.47	1.19	2.21	0.8	0.19	0.24	2.02	0.66	71	Hab	55
1.67	0.71	0.55	0.35	1.2	1.5	1.11	0.17	1.72	0.92	1.64	0.79	0.17	0.52	1.23	1.11	2.11	0.52	1.25	0.06	0.8	0.16	0.33	0.76	1.6	0.45	0.08	0.53	0.63	2.13	0.92	1.4	0.8	2.1	2.14	0.66	1.95	72	Hab	45
1.51	1.79	0.85	2.21	2.3	0.78	1.05	2.39	1.95	2.47	2.27	1.65	1.55	0.47	1.24	1.08	1.5	1.67	1.79	1.48	1.79	0.8	0.81	1.79	1.95	0.78	2.32	2.31	2.1	0.52	1.48	2.07	1	0.66	0.24	0.39	0.78	73	Hab	60
2.18	1.53	1.67	1.67	0.74	1.23	2.43	2.3	1.97	0.97	1.72	0.45	1.4	1.53	1.05	1.88	2.03	2.43	1.6	1.4	0.92	0.23	1.8	0.85	0.85	1.82	0.52	0.23	1.18	0.33	0.8	0.8	0.85	0.78	0.47	0.85	0.52	74	Hab	60
1.92	0.47	1.8	0.45	0.8	0.8	0.38	1.05	2.21	2.25	0.27	0.71	0.24	0.19	0.71	0.37	0.02	0.24	0.09	0.06	0	0.45	0	0.95	2.41	2.5	0.74	2.5	1.69	2.5	2.48	2.48	2.34	2.5	2.36	2.3	1.69	75	Hab	60
2.5	2.34	2.18	2.25	2.49	2.34	2.14	1.98	1.17	2.01	2.45	1.47	1.83	1.23	1.64	0.85	2.05	0.85	1.11	0.63	1.03	1.38	1.12	1.11	1.03	2.01	2.07	0.51	2.13	2.4	2.13	0.63	1.64	1.22	2.05	2.07	1.38	76	Hab	65
0.23	0.23	0.38	0.73	0.05	1.11	1.24	0.93	0.8	1.01	0.15	0.79	0.27	0.18	0.21	0.21	1.16	0.31	0.25	2.11	0.28	0.28	0.8	0.63	0.8	0.18	0.09	1.14	0.24	0.71	0.55	0.27	0.06	0.4	2.28	0.4	0.07	77	Hab	50
2.12	1.38	1.6	1.37	2.47	2.46	1.73	2.26	1.79	2.24	1.11	1.92	2.01	2.41	0.9	1.82	0.46	2.42	1.11	0.9	0.63	0.31	0.38	2.29	0.31	0.85	0.77	0.07	1.11	2.41	2.31	1.68	2.06	1.95	0.22	1.05	2.5	78	Hab	45
0.04	0.81	0.53	0.21	0.22	0.59	0.65	0.59	1.83	0.4	0.16	0.71	0.33	0.16	0.66	0.63	0.26	0.19	0.28	2.28	0.51	0.36	0.05	0.21	1.05	1.79	0.36	0.85	0.38	0.66	0.1	0.74	1.2	1.2	1	0.3	0.31	79	Hab	65
0.8	0.29	0.33	0.57	1.58	0.36	0.29	0.07	1.95	1.71	1.6	0.04	1.44	0.01	0.9	0.18	1.14	0.85	0.53	0.08	1	0.71	0.15	1.25	0.62	0.53	0.15	0.6	0.79	0.38	0.72	0.72	0.1	0.56	1.26	0.69	0.21	80	Hab	45
0.51	0.21	1.1	0.8	0.5	1.12	0.8	0.04	0	0.53	1.15	0.33	1.31	0.04	0.02	1.06	0.14	0.8	1.26	1.31	0.06	0.14	0.15	0.46	0.04	0.15	0.17	0.03	0.01	2.26	0.6	0.19	1.95	1.2	0.36	0.79	1.21	81	Hab	60
0.44	0.9	0.46	0.19	0.27	0.17	0.23	1.52	0.03	0.84	0.44	0.03	0.38	0.91	2.27	0.59	0.62	0.58	0.5	0.37	1.29	1.33	1.15	0.38	0.38	0.62	0.15	1.27	0.29	0.42	1.34	1.39	0.77	0.88	1.06	0.07	0.17	82	Hab	55
0.06	0.17	0.12	0.36	0.8	0.1	0.09	1.13	0.03	0.06	0	1.07	0.32	0.27	0.8	0.38	0.32	0.37	0.07	0.27	0.07	1.07	1.14	1.3	0.28	0.04	0.8	0.72	0.14	0.04	2.68	0.8	0.09	0.18	0.04	0.07	1.05	83	Hab	50
1.34	0.21	0.07	0.24	1.03	0.85	0.8	0.11	0.14	0.23	0.27	0.05	0.09	0.02	0.11	1.19	0.95	0.02	0.14	0.12	0.35	0.46	0.05	0.8	0.8	0	0.08	0.14	0.09	0.19	0	1.08	0.35	0.8	0	0.14	0.06	84	Hab	50
0.48	0.35	0.8	0.8	0.27	0	0.8	0.8	0.8	0.11	0	0.1	0.11	0.11	0.8	0.05	0.35	1.23	0.02	0.28	0.05	1.27	0.8	0.15	0.12	0.28	0.04	0.59	0.64	0.35	0.15	0.13	0.19	0.37	0.08	0.08	0.11	85	Hab	65
0.65	0.11	0.9	0.24	0.8	1.42	1.54	1.4	1.09	2.29	0.38	1.04	0.16	1.55	0.8	1.38	0.29	1.18	0.3	0.92	0.3	0.57	0.3	0.01	1.92	1.49	0.65	0.42	1.33	1.3	0.58	0.91	2.3	0.86	0.56	0.37	1.37	86	Hab	50
2.12	1.17	0.56	1.58	2.02	0.8	1.37	0.16	1.79	0.74	1.92	1.49	1.94	0.57	1.76	1.24	0.82	1.3	0.49	0.58	2.09	2.26	1.6	2.13	0.9	1.39	1.27	2.46	2.5	2.5	0.65	2.35	2.35	2.5	2.42	2.5	2.5	87	Hab	45
0.49	0.8	1.63	0	0.35	0.16	0	0.28	0.52	0.09	0.11	0.03	0.12	0.07	0.8	0.03	1.25	0.42	0.09	0.14	0.21	0.35	0.07	0	0.66	0.11	1.67	1.05	0.01	0.15	0.35	0.01	0.82	0.87	0.16	0	0.03	88	Hab	55
0	1.25	0.09	1.07	0.18	0.8	0.82	0.09	0.05	0.28	1.71	0.07	1.8	0.26	0.03	0.05	0.16	0.8	1.05	0.17	0.14	0.09	0	0.55	0.85	1.58	0.25	0.17	0.02	0.66	2.03	0.37	0.02	0.79	0.03	0	0.06	89	Hab	50
0.58	1.01	0.14	0.03	0.17	0.14	0.14	0.04	0.15	0.5	0.02	0.04	0	0.12	0.29	0.8	1.1	0.11	0.27	0	0.67	0.11	0	0.03	0	0.27	0.86	0.79	0	0	0.26	0.01	0.07	0.37	0.54	0.06	0	90	Hab	55
0.26	0.35	0.05	2.17	0.35	0.04	0.29	0.2	0.18	0.28	0.32	0.05	0.31	0.01	0.51	0.28	0.07	0.38	0.28	0.69	0.37	0.54	0.07	0	0.05	0	0.28	0.22	1.4	0.15	0.48	0.09	0.29	1.69	0.71	0.23	1.31	91	Hab	65
0.67	1.4	0.24	0.47	1.1	0.63	0	0.8	0.24	1.13	1.48	0.35	0.38	0.85	1.4	0.38	0.79	2.13	0.64	0.85	0.78	0.24	0.17	0.11	2.4	1	1.79	1.15	1	1.8	0.47	0.81	0.63	0.71	0.71	1.76	1.92	92	Hab	45
1.01	0.45	0.39	0.12	0.29	2.19	0.06	1.29	0.81	0.23	0.25	0.12	0.31	1.8	1.48	1.49	0.47	0.92	0.33	1.8	0.52	0.45	1.65	0.8	0.8	0.07	0.15	0.31	0.04	0	2.5	0.13	0.45	0.48	0.33	2.14	0.72	93	Hab	60
0.06	1.25	0.39	1.08	0.66	1.64	0.35	0.07	0.12	0.71	1.16	0.82	0.09	0.21	0.78	0.55	1.64	0.09	0.8	0.39	1.49	0.47	0.02	0.39	0.37	1.42	1.95	2.04	0.24	2.21	1.81	0.6	0.8	0.63	0.17	1.22	1.52	94	Hab	45
0.85	1.23	1.8	1.48	0.5	1.38	1.48	0.5	0.21	0.92	1.25	0.63	1.5	1.11	1.97	1.53	1.8	0.66	0.48	0.66	1.71	1.23	0.23	0.63	1.97	0.95	0.63	0.09	0.78	1.82	0.78	0.09	1.2	0.42	0.8	1.01	0.97	95	Hab	55
0.63	0	0.23	0	0.29	0.8	0.11	2.05	0.28	0.35	0.24	0.52	2.05	0.92	1.4	0.92	1.4	0.76	0.59	0.5	0.8	0.39	0.53	2.31	1.47	1.8	0.74	0.47	0.63	2.02	2.05	0.48	0.04	0.17	0.31	0.92	0.78	96	Hab	65
0.24	0.24	0.82	1.79	0.11	0.15	0.35	0.54	0.17	1.64	0.78	0.78	0.24	1.23	0.54	1.19	0.26	2.02	0.17	1.33	1.48	1.75	2.13	1.8	0.45	0.55	0.8	1.24	2.3	2.21	0.78	2.21	1.49	0.78	1.88	0.52	2.05	97	Hab	60
0.29	0.5	1.18	0.39	0.66	0.39	1.08	1.19	2.5	0.17	0.15	0.5	0.1	2.16	0.11	0.63	2.12	0.06	0.63	0.31	1.82	1.07	0.6	1.18	0.8	0.8	1.33	1.4	0.22	1.02	0.31	0.39	2.14	0.24	0.85	1.4	2.29	98	Hab	45
0.03	0.89	2.5	0.92	0.66	0.09	1.18	0.8	2.5	0.92	0.52	0.35	0.78	2.12	1.38	0.95	2.24	0.17	1.48	0.13	0.21	0.09	1.48	1.67	0.61	0.3	0.17	1.64	1.4	0.67	1.95	2.39	0.53	0.53	1	0.35	0.31	99	Hab	50
0.23	0.19	1.48	0.26	0.47	0.26	0.95	0.8	1.48	1.19	1.33	0.8	0.35	1.8	0.92	0.23	0.31	1.33	1.48	0.45	0.24	1.48	1.36	1.05	0	0	0.76	0.5	0.39	0.09	0.58	1.47	1.53	0.66	0.03	0.11	1.64	100	Hab	60
2.48	2.06	2.12	0.26	0.56	0.1	0.11	0.23	0.11	0.17	1.79	0.45	0.78	2.18	1.34	0.52	0.35	1.39	2.31	0.39	0.8	0.8	2.05	0.62	1.88	1.33	0.12	0.63	1.11	1.72	2.1	0.47	1.72	1.47	0.24	1.95	2.39	101	Hab	45
0.66	1.04	0.26	0.07	0.23	0.29	0.26	0.09	0.35	0.71	0.23	1.75	0.47	0.78	1.79	2.04	0.63	2.17	2.02	0.63	0.48	1.48	0.8	1.4	0.26	0.45	0.63	1.48	0.78	1.72	1.18	1.47	2.07	0.31	1.34	0.97	2.02	102	Hab	60
1.72	0.78	1.4	0.47	0.63	1.64	0.52	1.8	0.67	1.8	1.8	0.47	0.52	1.4	1.4	0.52	1.71	2.28	2.14	0.31	0.26	1.72	1.71	2.21	2.02	1.33	1.48	0.74	0.24	0.47	0.29	1.88	0.45	1.88	0.17	0.92	1.4	103	Hab	50
0.92	0.16	0.78	2.04	0.81	0.52	0.52	2.22	0.24	0.51	2.2	0.81	0.47	1.82	0.06	0.47	0.23	1.67	0.16	0.24	0.21	0.28	1.53	0.24	0.24	0.16	0.47	0.47	0.23	1.31	0.47	0.8	0.26	1.82	0.47	1.58	1.73	104	Hab	55
0.12	0.23	0.17	0.17	0.11	0.01	0.2	0.35	0.07	0.25	0.31	0.09	0	0.23	0.15	2.04	0.47	0.17	0.63	0.29	0.48	0.44	0.74	0.04	0.5	0.47	0.48	0.94	0.02	0.19	0.33	0.02	1.19	0.21	0.39	1.11	0.67	105	Hab	65
0.27	2.14	2.21	1.27	0.33	0.87	0.18	0.8	2.27	0.81	0.17	1.39	0.16	0.11	0.27	0.01	0	0.73	0.23	0.09	0.13	0.57	0.11	0.07	1.78	0.03	0.39	0	0.59	0.09	0.21	0.27	0.31	0.38	0	1.25	0.07	106	Hab	50
2.01	0.05	0.2	0.49	0.8	0.68	1.51	0.18	0.14	0.23	0.25	0.63	0.12	1.49	2.26	2.5	2.49	2.35	2.49	2.5	2.08	1.83	1.03	2.36	2.24	0.51	0.9	0.38	0.44	0.65	0.52	1.3	0.8	1.5	0.64	2.05	0.63	107	Hab	65
0.42	0.39	0.23	0.15	0.23	0.56	0.32	0.47	0.53	0.31	0.02	0.04	0.71	1.39	0.37	0.72	0.07	0.03	0.29	1.49	1.9	0.29	0.85	1.85	1.18	0.07	0.74	0.08	0.47	0.4	0.32	0.21	0.79	0.82	0.53	0	0.29	108	Hab	55
0.07	0.29	0.8	0.35	0.71	0.04	0	0.03	0	1.08	0.05	0.36	0.5	0.11	0.26	0.05	1.33	0.24	0.8	0.11	0	0.17	0.27	0.32	0.5	0.18	0.53	0.28	0.04	0.07	0.23	0.14	0.05	0.07	1.6	0.38	0.11	109	Hab	45
0.23	0.33	0.09	0.55	0.15	0.22	2.19	1.56	0.29	0.09	0.22	1.05	0.07	0.39	0.37	1.31	0.37	0.24	0	0.04	0.29	0	0.05	1.31	0.63	0.17	1.5	0.43	0.2	1.33	0.21	0.04	0.03	0.8	0.1	0.05	0.38	110	Hab	55
0.06	0.36	0.06	0.27	0	0	0.03	0.8	0.28	0.11	0.8	0	0.04	0.8	0.47	0.15	0.15	0.03	1.29	1.13	0.32	1.39	1.47	1.34	2.28	1.29	2.01	0.74	0.56	0.25	1.48	2.35	1.52	0.82	0.36	0.5	0.38	111	Hab	55
0.86	0.38	0.79	0.33	0.03	0.07	0.02	0	0.1	0.11	0.16	1.14	1.71	0.16	0.9	0.12	0.23	0.41	0.23	0.17	0.44	1	0.8	0.5	1.49	1.09	0.97	1.52	1.19	0.08	0.11	0.29	2.5	0.8	0.17	0.28	0.81	112	Hab	65
0.24	0.24	0.36	0.03	0	0.21	0.12	0	0	0.24	0.8	0.18	0.23	0.02	0.16	0	0.11	0.07	0.03	0.08	0.03	0.01	0.57	0	0	1.08	0.01	0.05	0	0.05	0.8	0.11	0.96	0.15	2.28	0.8	0.02	113	Hab	65
0.59	1.17	0.8	0.55	0.11	0.04	0.48	1.24	1.23	0.26	0.71	0.2	0.58	0.46	0.05	0.05	0.21	0.21	0.25	1.25	1.67	2.39	0.74	0.06	0.22	0.23	0.94	0.23	0.8	0.13	1.2	0.8	0.47	0.14	0.26	0.11	0.69	114	Hab	60
0.18	0.16	2.35	2.35	2.38	2.5	2.31	0.85	0.38	0.51	0.78	1.4	0.33	0.63	0.24	0.38	0.92	0.45	0.63	0.85	0.74	1.08	0.8	0.21	0.24	0.17	0.01	0.28	0.18	0.37	0.04	0.01	0.49	0.8	1.21	1.22	1.94	115	Hab	60
1.79	0	0	0.78	1.01	0.5	0.72	0.16	0.07	0.07	0.07	1.18	0.05	0.05	0.8	0.15	0.26	1.39	0.8	2.48	2.5	2.5	2.5	2.46	2.5	0.97	1.6	0.74	0.52	0.47	0.67	0.52	0.74	1.79	0.24	0.45	0.23	116	Hab	45
0.78	0.52	1.48	1.48	0.81	0.74	0.26	1.2	0.81	0.24	0.45	0.47	0.39	0.04	0.12	0.1	0.63	0.97	1.49	0.52	0.23	0.56	0.23	0.04	0.33	0.78	2.32	2.21	1.38	2.28	0.87	0.16	0.92	0.52	0.24	2.02	0.78	117	Hab	55
1.11	1	0.92	0.66	0.45	0.39	1.48	0.48	0.8	1.75	1.95	0.37	1.47	2.12	1.82	0.78	1	2.5	2.28	2.38	2.5	1.8	1.4	0.16	0.63	1.88	0.12	1.4	1.79	0.23	1.82	0.76	1.4	0.26	1.88	0.24	0.16	118	Hab	50
0.14	1.2	0.59	0.56	1.2	0.82	1.8	0.74	1.4	1.4	0.17	2.24	2.48	0.5	1.6	0.47	1.88	0.78	0.71	0.29	1.4	0.17	0.21	0.14	0.28	1.82	0.66	0.24	1.12	0.07	0.06	1.72	0.05	1.49	1.48	1.53	1.8	119	Hab	50
0.24	0.31	1.27	1.88	0.24	0.24	0.47	0.08	0.24	0.16	0.27	0.02	0.26	0.28	0.16	0.14	0.33	0.2	0.11	0.66	0.63	0.47	0.66	1.47	0.24	0.04	0.26	0.23	1.72	0.23	0.06	0.23	0.09	0.47	0.85	0.85	0.78	120	Hab	50
2.44	2.39	2.39	2.5	2.5	2.5	2.5	2.36	2.48	2.39	2.5	2.08	2.45	1.98	2.39	2.39	2.34	2.48	2.48	2.5	2.48	2.47	2.5	2.5	2.48	2.48	2.47	2.36	2.5	2.48	2.48	2.5	2.49	2.5	2.36	2.15	2.45	1	Pink	65
2.45	2.48	2.5	2.31	2.41	2.48	2.5	2.47	2.5	2.48	2.5	2.5	2.5	2.5	2.5	2.45	2.5	2.37	2.38	2.5	2.47	2.48	2.5	2.44	2.5	2.5	2.5	2.47	2.5	2.45	2.46	2.45	2.49	2.36	2.42	2.5	2.5	2	Pink	50
2.5	2.41	2.48	2.45	2.46	2.5	2.5	2.5	2.5	2.5	2.39	2.5	2.48	2.47	2.46	2.5	2.43	2.5	2.38	2.45	2.5	2.47	2.45	2.34	2.41	2.44	2.36	2.5	2.38	2.38	2.5	2.39	2.35	2.48	2.46	2.42	2.28	3	Pink	65
2.42	2.5	2.5	2.48	2.46	2.36	2.5	2.5	2.38	2.5	2.5	2.5	2.39	2.47	2.5	2.36	2.36	2.5	2.47	2.47	2.5	2.47	2.46	2.44	2.46	2.5	2.5	2.5	2.5	2.5	2.41	2.41	2.47	2.48	2.5	2.5	2.42	4	Pink	45
2.38	2.5	2.45	2.48	2.44	2.19	2.45	2.34	2.4	2.3	2.42	1.68	2.5	2.12	2.36	2.08	1.95	2.14	1.95	1.49	1.46	1.91	1.51	2.5	2.12	0.43	0.6	1.87	1.8	2.22	1.88	2.35	1.79	1.91	0.47	2.01	0.8	5	Pink	60
0.17	0.8	0.65	0.1	1.12	0.78	0.39	0.57	0.23	1.74	1.37	0.98	2.45	0.12	0.62	0.95	1.06	0.55	0.39	0.29	2.03	0.37	1.79	0.38	0.17	0.4	2.24	0.58	0.52	0.66	1.51	1.49	0.21	0.18	0.2	0.78	0.13	6	Pink	50
0.77	0.58	0.56	0.23	0.37	2.5	0.03	1.19	1.31	0.25	0.49	0.43	0.4	0.12	0.41	0.2	0.41	1.49	0.92	1.46	0.07	0.07	0.04	0	0.05	2.39	0.88	0.08	0.32	2.38	0.61	0.56	0.29	0.42	0.8	0.26	0.12	7	Pink	65
0.06	0.31	0.63	0.44	0.03	0.66	1.15	0.21	0.48	0.15	0.8	0.14	0.87	0.15	0	0.59	0.57	0.07	0.62	0.07	1.44	0.09	0.31	0.12	0.1	0.8	0.36	0.24	0.2	0.02	1.7	0.17	0.08	0.35	0.15	0.14	0.06	8	Pink	50
0.04	0.12	0.9	0.06	0.13	0.42	0.11	0.01	0.45	0.07	0.02	0.23	0.38	0.03	0.14	0.17	1.22	0.1	0.22	0.12	0.29	1.45	0.13	2.23	0.16	0.22	0.17	0.17	0.12	0.09	0.31	0.6	0.19	0.08	0.13	0.14	0.54	9	Pink	45
0.03	0.02	0.02	0	0.04	0.1	0.5	0.15	0.01	0.06	0.29	0.15	0.05	2.34	1.1	1.22	0.08	0.24	0.01	0	0.07	1.03	0.04	0.95	0.04	0.14	0.05	0.09	0	0.01	0.32	0.03	0.05	0.34	0	0.8	0.05	10	Pink	65
0.06	0.06	0.05	0.01	0.29	0.04	0.19	0.8	0.17	0.03	0	0.02	0.84	0.01	0.1	0.14	0.04	0.05	0.03	1.2	0.28	0.04	0.29	0.16	0.04	0	0.04	0.03	0.05	0	0	0.01	0.93	0.36	0.1	0.1	0.02	11	Pink	50
0.01	0.24	0.16	0.02	0.03	1.91	0.1	0.05	0.05	0	1.41	0.17	0.1	0.58	0	0.02	0.03	0.17	0.03	0.14	0.14	0.02	0.14	0.02	0.07	1.36	0.62	0.04	0.09	0.62	0.03	0.46	0.05	0.04	0	0.01	1.03	12	Pink	60
0.05	0	0.02	0.14	0.04	0.13	0.17	0	0.17	0.16	0.11	0.04	0.04	0.07	0.07	0	0.07	0.04	0.65	0.04	0.16	0	1.53	0.1	0.12	0	0	0	0.02	0	0.21	0.19	0.14	0.07	0.03	0.29	0.13	13	Pink	50
0	0.03	0.01	0.1	0.01	0	0.01	0.07	0.06	0	0.07	0.16	0.28	0.07	0.11	0.01	0.04	0.07	0	2.29	0.65	0.05	0.01	0.01	0.07	0.1	0.04	0.03	0	0.81	0.03	0	0	0	1.05	0	0.05	14	Pink	45
0.13	0.04	0.17	0	0	0	0	0.9	0.53	0.29	0	0	0.07	0.16	0.12	0.02	0	0.03	0.04	0	0	0.07	0.21	0.04	0.02	0	0.05	0.17	0.13	0.04	0.03	0.03	0.05	0	0.07	0.05	0.02	15	Pink	65
0.04	0.07	0.16	0.11	0.04	0.01	0	0.04	0.04	0.07	0.16	0	0.1	0.01	0.13	0	0.16	0.12	0.03	0	0.19	0.01	0.04	0.04	0.13	0	0.07	0.04	0.16	0.16	0	0.05	0.05	0.1	0	0.16	0.01	16	Pink	55
0.17	0.03	0.03	0.05	0	0.17	0.02	0.03	0.04	0.24	0.11	0.1	0.03	0.1	0.29	0.64	2.5	0.16	0	0.16	0.03	1.13	0	0.14	0.04	0.07	0.76	0.07	0									17	Pink	60
0.07	0.07	0.57	0.8	0.03	0.05	1.03	0.08	0.07	1.72	0.23	0	0.24	0.2	0	0.27	0.06	0.47	0.8	0.18	0	0.03	0.07	0.02	2.29	0.33	0.05	0	0.42	0.08	1.34	1.08	0.31	0.2	0.06	0.81	0.03	18	Pink	45
0.14	0.07	0	0.15	0.37	0.1	0.41	0.21	0.47	0.01	1.8	0	0.16	0.6	0	0	0.36	0.04	0.45	0	0.17	0.08	0	0.44	0.26	0.31	0.04	1.39	1.51	0.18	0.03	0.18	0.04	0.22	1.19	1.2	0.18	19	Pink	55
0.05	0.03	2.32	0.31	0.26	0.12	0.12	0.05	0.77	2.27	0.32	0.01	1.04	0.12	0.13	0.03	0.33	0.17	0.03	1.2	0.33	0.28	0.04	0.1	0.17	0.04	0.1	0.02	0	0.33	1.01	0.33	0.32	1.52	0.98	0.84	1.27	20	Pink	60
0.8	0	0.38	0.6	0.8	0.08	0.1	1.18	1.43	0.06	0.05	0.06	0.02	0.03	0.01	0.02	0.41	0.4	0.16	0.05	0.03	0.05	0.1	0.04	0.08	0	0.03	0.11	0.39	0	1.33	0.02	0.06	0	0.15	0.11	0.24	21	Pink	60
0.47	1.27	0.01	0.69	0	0.8	0	0.05	1.13	0.05	0.03	0.1	0.24	0.01	0.08	0.8	0.2	0.11	1.46	0.15	0.04	0.04	0.09	0.03	0.05	1.94	0.1	0.11	0.06	0.07	0.15	0.05	0.03	0	0.03	0.63	1.18	22	Pink	55
0.02	0.07	0.13	0.04	0.41	0	0.03	0.03	0.01	1.31	0.1	1.31	0	0	0.01	0	0.03	0.04	0.01	0.04	0.04	0.03	0.28	0	0.19	0.08	0.8	0.14	0.07	0	0.11	0.1	0.08	0.01	0	0.1	0.15	23	Pink	45
0.18	0.03	1.73	0.17	0.04	0.07	1.23	0.56	0.04	0.17	0	1.48	0.24	0.01	0.65	0.29	0	0.16	0.8	0.09	0.05	0.03	0	0.8	0.1	0.29	0.16	0.06	0.01	0.01	0.46	0.63	0	0.01	0	0.03	0.01	24	Pink	50
0	0.05	0	0	0	0.01	0.02	0.54	0.01	0.8	0.03	0.02	0.14	0.11	0	0.07	0	0	0.57	0	0.21	0.23	0.04	0.04	0.14	0.17	0	1.03	0.13	0.47	0.07	0	0.04	0.02	0.03	0.01	0	25	Pink	45
1.04	1.6	0.35	0	2.04	0.35	0	1.32	1.28	0.21	0.05	0.21	0	0	0.8	0.27	0.28	0.04	0.04	0	1.49	0.03	0.03	0.02	1.45	2.42	0.07	0.28	0.23	0.02	0.54	0.05	2.04	0.08	0.14	1.06	0.8	26	Pink	55
0.14	1.19	2.11	0.42	0.9	0.27	0.06	0.8	0.13	2.4	0.45	0.58	0.46	0.88	1.25	0.18	0.03	0.8	1.69	0.9	1.63	1.41	1.02	0.47	1.63	1.83	0.16	0.33	0.05	0.63	0.3	1.4	0.39	0.71	0	0.04	0.13	27	Pink	60
0.9	0.71	1.45	1.49	1.94	0.55	0.13	0.06	0.5	0.96	0.48	0.75	0.46	1.06	2.06	1.81	0.8	0.42	0.08	0.07	0.63	0.41	0.96	1.44	0.8	0.19	0.8	0.37	0.79	2.05	0.21	0.18	0.09	0.37	0.96	1.06	2.32	28	Pink	55
0.77	1.06	1.02	0.29	0.37	0.37	2.1	0.8	1.98	0.04	0.77	1.33	1.25	0.48	0.71	0.08	0.28	0.04	0.96	0.83	0.37	0.15	1.69	2.4	2.33	1.96	2.37	1.86	2.5	2.5	2.19	2.05	0.3	1.01	0.57	0.15	1.28	29	Pink	55
0.12	0.54	0.97	0.23	0.28	0.25	0.1	0.06	0.8	0	1.02	1.19	0.47	0.7	0.04	0.04	1.03	0.23	0.31	0.2	0.14	0.12	0.53	1.28	0.95	2.38	1.9	1.33	0.78	2.38	0.47	1.37	0.16	0.27	0.58	2.26	0.8	30	Pink	65
0.12	0.71	0.21	1.02	1.92	0.48	0.21	0.04	0.33	0.06	1.83	0.32	0.88	1.12	0.57	2.06	0.99	2.1	0.97	2.2	1.19	2.04	1.94	2.21	2.33	0.23	1.02	2.04	0.1	2.31	0.57	0.34	0.49	0.54	0.45	1.14	0.33	31	Pink	55
0.15	1.41	1.82	0.04	0.03	0.08	2.32	0.9	1.17	0.95	0.37	1.05	0.46	0.08	0.47	0	0.8	2.22	0.15	1.45	0.36	1.05	1.13	0.34	0.77	0.09	0.6	1.55	0.57	0.27	0.71	2.18	0.53	0.25	0.3	0.39	0.12	32	Pink	60
0.35	0.25	0.18	1.98	1.77	0.11	1.13	1.98	0.56	0.03	0.1	0.04	0.17	1.31	2.08	0.26	0.8	0.23	0.56	0.8	0.31	0.36	0.47	0.15	0.05	1.79	0.71	1.19	0.22	0.15	1.22	0.46	0.17	1.26	0.8	0	0.07	33	Pink	50
2.5	0.23	0.13	0.17	0.1	0.65	0.26	1.26	1.53	0	0.04	0.54	0.57	0.15	0.8	0.71	0.49	0.18	1.41	0	0.29	1.52	0.19	1.45	0.05	0.29	0.91	0.38	0.25	1.94	0.06	0.15	0.15	0.06	2.04	0.39	2.08	34	Pink	45
0	0.24	0.21	1.4	0.04	0.25	0	0.11	1.33	0.5	0.03	0.9	1.56	0.36	1.5	1.03	1.74	0.8	1.02	0.05	0.03	0	0.38	0.8	0.83	0.08	0.28	1.17	0.15	2.07	0.18	0.42	0.36	0.08	0.87	0.83	0.38	35	Pink	50
1.5	0.16	0.11	0.16	0.13	0.37	0.11	0.05	0.88	1	0.15	0	0	1.25	0.19	1.6	0.11	0.47	0.86	0.57	2.37	0.8	0.47	0.87	1.61	0.32	1.49	0.03	0.09	1.2	0.23	0.31	1.22	0.67	0.29	0.07	0.19	36	Pink	45
0.31	0.23	1.32	0.1	1.4	0.25	0.15	2.44	2.35											0.16	2.32	0.04	0.1	0.37	0.45	1.32	0.04	0.49	0.49	0	0.08	2.33	1.45	0.26	0.43	0.69	0.88	37	Pink	50
									0.53	0.25	0.16	0.15	2.5	2.31	0.23	0.03	0.8	0	0.07	2.06	2.09	1.37	0.03	0.26	0.65	0.8	1.22	0.19	0.43	1.02	0.1	2.05	0.03	0.47	0	0.47	38	Pink	60
0.04	0.17	0.06	0.08	0.62	0.18	0.15	0	2.43	1.76	0.26	0.06	0.02	1.3	0.25	0.2	0.8	0.07	0.14	0.45	0	1.07	0.1	0.8	0.08	0.98	0.14	0.14	0.05	0	0.07	0.29	0.33	0.27	0.8	0.07	1.18	39	Pink	65
1.45	1.4	0.04	0.03	0.02	1.15	1.6	0.04	0	0	0.04	0.05	0	0.06	0.8	0.04	0.14	0	0.04	0	0.02	0.25	0.16	0	0	0.64	0.8	0.02	0	0.06	0.01	0.08	0.01	0	0.04	0.1	0	40	Pink	45
0	0.04	0	0.07	0.01	0.65	0.02	0	0.58	0.04	0.03	0.07	0	0	0.53	0.23	0	0.8	0.07	0.04	0.05	0.1	0.09	0.11	0.02	0.02	0	0.8	1.22	0.04	0.05	0.08	0.04	1.11	0.12	0	0.4	41	Pink	55
0.1	0.05	0.01	0.05	0.04	0	1.35	0	0.15	0.04	0	0.02	0.04	0.04	0.16	0.04	0.12	0	0.38	0	0.03	0.73	0.05	0	0.23	0.15	0.03	0.59	0.16	0.01	0	0.03	0	0	0.04	0.07	0.14	42	Pink	55
1.2	0	0	0.05	0.14	0.03	0	0.77	0.05	0.07	0.04	0	0.09	0.04	0	0.02	0.04	0	0.07	0	0.05	0	1.2	0.1	0.05	0	0.21	0.21	0.03	0.03	0.03	0	0	0	0.03	0	0	43	Pink	65
1.98	2.38	1.91	2.28	1.62	1.43	1.36	1.4	0.81	1.94	2.29	2.36	1.48	0.75	2.48	2.5	1.93	2.44	1.58	1.19	0.06	0.09	0.48	0	0.8	1.08	0.36	0.06	0.14	0.22	0.81	0.06	0.1	1.43	0.6	0.13	0.22	44	Pink	60
0.07	0.05	0.8	0.81	1.26	0.8	0.21	0.23	1.49	0.08	0.04	0.22	0.03	0.07	2.48	1.6	1.22	2.44	2.3	1.87	2.13	2.24	1	2.48	2.34	2.46	2.5	2.33	2.35	2.43	2.49	2.28	2.43	2.39	2.33	2.46	2.22	45	Pink	60
1.93	1.88	0.75	2.45	2.5	1.63	2.32	2.35	2.44	1.43	2.47	2.42	2.28	2.4	1.54	2.26	2.27	1.59	2.35	1.15	2.22	1.52	2.5	2.36	2.26	2.18	2.23	2.35	1.62	2.5	2.24	2.31	0.97	2.5	1.93	1.36	2.39	46	Pink	60
0.87	0.28	2.05	2.17	1.05	0.28	0.31	1.22	1.94	0.63	0.51	1.23	1.45	0.77	1.88	0.18	1.44	0.51	1.48	0.8	1.19	0.98	1.12	1.48	2.08	2.46	0.8	0.56	1.65	0.7	0.77	1.43	1.21	1.24	0.8	1.53	0.66	47	Pink	45
0.58	2.05	1.27	1.33	0.17	1.38	0.27	2.1	0.77	1.15	0.21	0.38	0.77	0.21	0.16	0.15	0.12	0.8	0.8	1.41	0.35	0.9	1.19	0.24	0.14	0.8	0.32	0.45	0.48	2.32	0.47	2.5	0.14	1.23	0.15	1.22	0.1	48	Pink	60
0.8	0.16	0.15	1.03	2.33	0.39	0.29	0.8	0.19	0.1	0.83	1.7	0.03	0.38	0.76	0.87	1.44	0.1	0.12	1.72	1.29	0.63	0.15	0.12	0.33	0.15	0.6	0.75	0.04	0.04	0.16	0.1	0.12	0.29	1.49	0.17	0.18	49	Pink	50
0.14	1.18	0.32	0.71	1.69	0.18	1.4	1.35	2.39	1.29	0.62	0.07	0.17	0.17	0.17	0.07	0.24	0.46	0.48	0.8	0.42	0.42	1.63	1.19	1.62	0.63	2.43	0.15	0.47	0.32	1.96	2.5	1.41	2.14	0.16	0.18	0.15	50	Pink	50
0.29	1.22	1.26	0.04	0.33	0.32	0.32	0.06	0.46	0.15	1.56	0.16	1.15	1.29	1.29	0.36	0.14	0.48	0.03	0.29	0.8	0.55	0.04	0.8	0.04	0.1	0.02	0.29	1.3	0.02	0.15	0.05	0.8	1.49	2.4	0.04	0.02	51	Pink	55
2.35	1.95	2.02	0.67	0.16	0.56	0.57	1.96	1.5	1.31	0.8	2.29	1.32	2.35	0.75	0.58	1.39	0.66	1.18	1.52	1.4	1.45	0.8	0.8	0.57	0.48	0.15	2.28	1.32									52	Pink	45
0.23	0.11	0.03	1.54	0.07	0.1	0.03	0.05	1.19	2.17	0	0.08	0.04	0.5	1.53	1.79	0.08	0.5	0.27	0.1	0.29	0.02	0.33	0.96	1.51	0.56	0.03	0.17	0.15	0.27	0.8	0.15	0.12	0.22	0.29	0.1	0	53	Pink	65
0.27	0.57	1.17	0.03	0.18	0.58	1.88	1.49	0.28	0.27	1.02	0.27	2.13	1.33	1.79	1.87	1.94	1	0.37	1.59	1.33	0.55	2.26	0.04	0.92	0.87	1.15	0.58	0.37	0.21	0.38	0.08	0.11	0.03	0.23	1.02	0.46	54	Pink	65
1.27	2.04	0.49	1.68	0.58	0.33	0.94	1.28	2.41	2.4	1.63	0.23	0.1	0.41	0.87	1.38	2.15	1.72	0.63	0.61	1.89	0	1	1.03	0.28	0.18	1.38	0.21	0.44	2.5	1.63	0.96	0.25	0.98	0.3	0.28	0.8	55	Pink	50
0.22	1.2	0.03	0.03	0.27	0.56	1.33	0.08	0.15	1.55	1.19	0.15	0.17	1.33	2.38	1.12	1.03	1.34	1.53	1.47	0.8	0.19	0.15	0.91	1.52	0.8	1.99	0.27	0.34	0.01	1.22	2.13	1.41	1.01	1.31	1.94	0.58	56	Pink	55
1.31	0.36	1.94	0.32	0.3	0.74	1.25	0.8	0.03	0.64	0.78	0.82	2.08	1.49	0.28	1.63	0.8	1.35	0.58	0.12	1.67	0.13	0.04	0.22	1.24	0.63	1.19	0	0.03	1.26	2.2	2.19	1.55	0.3	0.28	1.35	0.45	57	Pink	65
0.48	0.46	1.41	0.65	0.18	0	0.33	0.87	1.16	2.33	0.4	1.96	0.44	1.34	0.09	0.15	0.31	0.15	0.46	0.19	0.2	0.8	1.03	0.13	0.36	2.33	1.25	0.14	0.43	0.73	2.46	0.19	0.63	0.39	1.5	0.95	0.57	58	Pink	55
0.18	0.95	0.17	1.88	0.8	0.11	0.9	0.35	1.02	0.64	0.37	0.59	0.1	0.09	0.31	1.25	0.8	1.47	1.84	0.58	0.13	0.09	0.01	1.14	0.46	1.49	0	0.51	0.8	0.38	1.21	1.92	0.8	0.23	0.06	0.28	0.19	59	Pink	45
1.48	2.45	0.77	0.61	1.43	0.8	1.02	0.1	0.13	0.37	0.55	1.07	0.24	1.51	2.13	0.06	0.28	0.26	1.39	0.42	1.96	1.33	1.08	2.28	1.5	0.8	1.14	0.17	1.31	0.69	0.69	0.29	1.49	0.31	0.02	0.06	0.48	60	Pink	65
0.8	0.99	2.21	0.8	0.01	0.28	1.96	1.94	0.8	0.35	1.68	1.51	0.83	0.91	0.18	2.41	0.96	1.41	0.42	0.12	0.55	0.03	0.18	1.3	0.44	0.73	0.3	1.99	1.74	0.13	0.82	0.42	1.64	0.8	0.18	0.82	2.27	61	Pink	50
2.27	1.9	2.26	2.39	2.44	2.46	2.44	2.35	2.48	2.34	2.48	2.34	2.04	2.48	2.4	1.54	0.13	0.24	0.24	0	0.05	1.32	2.32	0.2	0.59	0.37	0.13	0.51	1.23	0.19	0.53	1.05	0.71	1.23	0.17	0.69	0.8	62	Pink	65
0.8	0.21	0.4	0.47	0.47	0.71	0.78	1.74	0.19	0.86	0.5	1.28	0.9	0.69	0.8	0.05	0.8	0.13	0.07	0.8	0.8	2.27	0.1	0.32	0.17	0.14	2.5	0.18	0.97	1.26	0.38	0.17	0.57	0	0.29	0.15	0	63	Pink	65
0	1.07	1.31	1.39	0.73	0.3	0.17	0.86	0.24	0.04	0.03	0.22	0.19	1.3	0.8	0.03	0.09	0.13	0.16	0.1	0.82	0.47	1.2	1.67	0.07	0.8	0	0.25	0.11	0.32	0.3	0.23	0.17	0.11	0.23	0.3	0.23	64	Pink	45
0.23	0.91	0.22	0.18	0.41	0.21	0.8	1.41	0.8	0.04	0.01	0.04	0.05	0.58	0.28	0.24	0.15	0.03	0.07	0.18	0.08	0.8	1.32	0.05	0.1	0.52	0.06	0.3	0.11	0.8	0.3	0.58	1.76	0.1	0.21	1.09	2.22	65	Pink	45
1.34	0.01	0.47	0.8	1.02	1.68	0.16	0.32	0.02	0.8	1.01	0.56	0.29	0.07	0.08	0.36	0.12	0.47	0.37	1.24	1.45	0.25	0.29	1.45	1.25	1.66	0.71	0.25	0.17	0.46	0	0.8	0.23	1.05	0	0.04	0.23	66	Pink	60
0	0.46	0.14	0.03	2.06	0.18	0.52	1.17	0.04	0.79	0.43	0.12	0.25	0.35	0.16	0.09	1.3	0.8	0.12	0.62	1.59	1.42	0.21	0.06	0.03	0.05	0.06	0.8	0.06	1.05	0.87	0.17	0.19	0.1	2.04	0.03	0.06	67	Pink	55
0.79	0.12	0.08	0.28	0.24	0.09	0.02	0.25	0.08	0.11	0.21	0.3	0.03	0.24	0.19	0.83	0	1.01	0.12	0.04	0.8	0.09	0.05	0.06	0.8	0.28	0	0.07	0.72	1.16	0.05	0.6	0.96	0.48	0.02	0.03	0.19	68	Pink	60
0.06	0.88	1.12	0.42	0.46	0.28	0.06	0	1.31	0.05	0	0.1	0.17	0.07	0	0	0.07	0.48	1.25	0.03	0.03	1.19	0.06	0.48	0.14	0.1	0	0.22	0.41	0.08	0.47	0.03	0.12	0.04	0.8	0	0.03	69	Pink	65
1.48	0.04	0.36	0.48	0.21	0.01	0.29	0.51	0.24	0.8	0.18	0.4	0.8	0.22	1.94	1.19	0.02	0.96	1.03	0.05	0.19	0.03	0.03	0.06	0.09	0.17	0.07	0.08	1.13	0.8	0.06	0	0.02	0.57	0.02	0.03	0.1	70	Pink	55
0	0.07	0.04	0.17	0.34	0	0.04	0	0.11	0.07	0.03	0.11	0.03	0.04	0.29	0.29	0.03	0.04	0.38	0.03	0.8	0.02	0	0.03	0	0.23	0.18	0.03	0.09	0.22	0	0.08	0.03	0.17	0.1	0.47	0	71	Pink	55
0.11	0	0.03	0	0.07	0	0.8	0.08	0.27	0.07	0.11	0	0.03	1.27	0.08	0.41	0.04	0.01	1.41	0	0	0.33	0.07	1.22	0.08	0	0.03	0	0	0	0.09	0.06	0.11	0.36	0.16	0.07	0	72	Pink	45
0	1.91	0.16	0	0	0.16	0.01	0.11	1	0.14	0.03	2.29	0.55	0.21	0	0.28	0	0.03	0.1	0.02	0.8	1.06	0	0.16	0	0.11	0.02	0.05	0.03	0.02	0.06	0.03	0	0.29	0.17	1.1	0.5	73	Pink	60
1.22	1.34	0.8	0.08	0.18	0.26	0.06	0.87	0.8	0.22	0.1	0.8	1.03	0.04	0.5	2.17	0.07	0.58	0.12	0.08	0.04	0	0.04	0.04	0.02	0	0.07	0	0.08	0	0.29	0.1	0	0	0	0	0	74	Pink	60
0.05	1.36	0	0.8	0.07	1.41	0.05	0.02	2.32	0	1.07	0.62	0.09	0	0.03	0.12	0.02	0	0.35	0	2.5	0.88	0.11	0.04	0.05	0	0.84	0.08	0	0.15	0	0.01	0	0	0.05	0.49	0.07	75	Pink	60
0.56	1.48	0.38	1.23	0.8	0.07	0.14	2.44	2.34	1.36	2.44	0.5	0.8	1.35	0.8	0.37	0.29	0.4	0.39	0.16	0.23	0.27	2.44	0.31	0.63	0.15	2.03	0.43	0.08	0.57	0.42	1.87	1.23	0.23	2.36	2.35	2.38	76	Pink	65
1.49	0.43	0.21	0.83	1.31	0.36	1.53	0.18	0.06	0.23	1.19	0.78	0.13	1.77	0.15	0.39	1.17	0.1	0.14	0	0.21	1.24	1.37	0.17	0.17	1.18	0.37	0.8	0.8	0.8	0.11	0.37	0.42	0.8	0.78	0.11	0	77	Pink	50
0.23	0.39	1.51	0.82	0.31	0.33	0.8	0.15	0.29	0.63	0.03	0.17	0.23	0.03	0.27	1.27	0.15	1.54	1.3	1.24	0.3	0.95	1.43	0.08	0.58	0.39	0.03	0.24	0.09	0.41	0.04	0.22	0.03	0	0.38	1.03	0.46	78	Pink	45
1.29	0.1	0.39	0.28	1.84	0.13	0.36	0.04	1.38	1.19	0.39	0.05	0.12	0.02	0.07	0.17	0.19	0.29	0.39	0.21	0.23	0.63	0.35	0.17	0.32	0.71	0.01	0.21	0.15	0	0	0.24	0.03	0.46	0.05	0.27	0.35	79	Pink	65
0.8	1.23	0.01	0.19	0.1	0.29	0.05	0.8	0.35	0.12	0	1.94	1.01	1.65	0.57	0.12	0.15	0.92	0.1	0.07	0.15	0.8	0.56	0.08	0.48	1.5	0.06	0	0.36	0.11	0.12	0.06	0.38	0.8	0.06	0.07	1.07	80	Pink	45
0.08	0.63	0.11	0.07	0.57	0.8	0.15	0.33	0.81	0.24	0.12	0.15	0.8	0.69	1.32	0.21	1.06	0.23	0.05	0.12	1.5	0.23	0.21	0.51	0.15	0	0.11	0.16	0.81	1.87	0.05	0.09	0.41	0.8	1.44	0.37	0.03	81	Pink	60
1.29	0	0.12	0.87	0.01	0.48	1.04	2.33	0.04	0.17	0.23	0.41	0.06	0.33	0.1	0.14	0.28	1.18	0	0.07	1.13	0.75	1.43	0.48	0.05	0.02	0.37	1.49	0.11	0.28	0	0.1	0.18	1.63	1.49	0.1	0.07	82	Pink	55
0.02	0.8	0.07	0.22	0.15	0	0.21	1.43	0.19	0	0	0.1	1.37	0.23	0.8	0.45	0.8	0.23	0.05	0.28	0.14	0.26	0.02	0.04	0.13	0.33	0.15	0.34	0.03	0.02	0.16	0.23	0.43	0.14	0.46	0.07	0.55	83	Pink	50
1.76	0.25	0.28	0.07	1.05	0.81	0.13	0.15	0.57	0.2	0.06	0.63	0.15	0.14	0.1	0.15	0.38	0.12	0.1	0.23	0.39	0.17	0.24	0.15	0.08	0.8	0.8	2.5	0.45	0.8	0.01	1.99	1.63	0.8	1.5	0.8	0.23	84	Pink	50
0.71	0	0.65	0.16	0.1	0.35	0.65	1.39	0.23	0.28	0.04	1.81	0.13	0.09	0.45	0.23	0.79	1.32	0.03	0.04	0.12	1.13	0.07	1.01	0.42	0.48	0.04	0.01	0.1	1.26	0.58	0.06	0.59	0.3	0.28	0	1.02	85	Pink	65
0.15	0.19	0	0.48	0.15	0.8	0.83	2.26	1.53	0.21	1.25	1.62	0.35	0.35	0.01	1.5	0.29	2.26	0	0.54	0.08	0.18	0.04	0.14	0.05	0.9	0.24	0.03	1.06	0.29	0.35	0.04	0.13	1.19	0.8	0.44	2.35	86	Pink	50
2.48	2.36	2.41	2.5	2.48	2.36	2.46	2.5	2.32	2.5	2.31	2.44	1.44	2.18	0.3	1.35	1.77	0.87	1.05	1.63	0.77	0.24	1.69	1.46	1.06	0.51	0.8	0.28	0.16	0.22	1.53	0.71	0.41	0.8	1.49	1.34	1.2	87	Pink	45
0.15	0.05	0.31	0.44	1.77	2.21	0.07	0.06	1.39	0.12	1.03	1.96	0.23	1.9	0.39	0.09	0.08	0.8	0.3	1.96	2.01	0.47	1.15	0.8	0.69	0.08	0.01	1.17	2.5	1.5	0.72	1.2	0.8	2.5	2.26	0.42	0.8	88	Pink	55
0.61	0.79	1.87	0.59	1.34	1.49	2.27	0.53	0.1	0.05	1.4	0.47	0.27	0.1	0.87	0.37	0.26	1.33	0.69	0.77	1.37	1.37	0.59	1.72	0.19	0.27	0.09	1.32	0.71	1.31	1.18	1.2	1.35	1.19	0.78	0.07	0.15	89	Pink	50
0.69	0.08	0.23	0.16	1.26	0.58	0.39	0.42	0.87	0.8	0.12	1.02	0.45	2.06	0.82	0.56	1.67	0.23	0.8	1.54	1.25	0.63	1.28	1.13	2.26	1.68	0.12	0.62	1.07	2.4	0.57	2.26	2.01	0.54	0.43	1.31	0.44	90	Pink	55
0.35	1.33	2.5	0.09	0.29	0.87	1.34	1.3	1.37	0.25	1.52	0.56	0.69	0.55	0.38	2.2	0.29	0.67	0.24	0.18	0.13	0.21	1.07	1.96	0.55	0.55	1.41	0.18	0.88	0.1	1.52	0.65	0.37	0.58	1.11	0.18	0.72	91	Pink	65
0.42	1.63	0.39	0.22	0.46	0.41	0.1	0.42	1.18	1.83	1.26	1.07	0.53	1.26	0.9	1.49	0.28	0.48	0.78	0.23	0	0.15	0.13	0.06	0.15	0.14	0.56	1.04	0.59	0.69	0.07	1.63	0.03	0.07	1.35	0.57	0.15	92	Pink	45
0.69	1.96	0.36	0.77	2.5	0.49	2.32	0.58	1.99	0.39	1.55	1.19	0.8	1.68	1.38	1.35	0.51	0.5	1.24	0.47	0.71	0.24	0.28	0.15	1.98	2.48	1.3	0.24	1.34	0.71	0.27	1.49	1.25	0.41	0.36	0.26	0.42	93	Pink	60
0	0.04	0.28	0.08	0.23	0.1	0.1	1.38	0.32	0.4	1.31	0.1	0.8	1.07	0.09	0.27	0.3	0.9	0.13	2.22	0.41	0.36	0.32	0.8	0.37	1.26	0.14	0.31	0.77	0.02	1.04	0.28	1.31	1.25	1.55	0.12	0.46	94	Pink	45
1.47	0.03	0	0.62	0.62	0.36	0.04	0.23	1.04	1.41	0.16	0.11	0.8	1.28	1.04	2.45	1.44	1.9	0.14	0.24	0.71	1.2	0.25	0.8	0.09	0.24	0.03	0.23	0.53	0.8	0.09	0.42	2.38	2.5	2.5	2.48	2.49	95	Pink	55
0.13	0.8	0.8	0.31	1.19	0.24	1.55	0.9	1.66	1.55	0.96	0.57	0.21	0.15	0.58	0.15	0.45	0.3	0.8	0.49	0.49	0.96	0.06	1.53	0.56	1.79	0.24	2.03	0.25	0.9	0.59	2.42	0.31	0.86	0.05	0.43	2.23	96	Pink	65
1.43	0.22	0.8	0.37	0.46	0.28	0.8	0	0.8	0.69	0.75	0.08	0.08	0.07	0.39	0.04	0.31	1.13	0.21	0.21	0.24	0.35	0.16	0.15	0.32	0.15	0.04	2.24	0.58	2.1	0.15	1.45	0.63	0.25	0.16	0.37	0.14	97	Pink	60
0.07	0.04	0.19	0.8	2.2	0.53	1.33	1.15	1.33	0.08	0.4	0.1	0.07	0.6	0.16	0.06	0.21	0.09	0.04	0.4	0.05	0.03	0.2	0.03	1.46	0.8	0.29	0.42	2.26	0	0.92	0.09	0.8	0.1	0.25	0.23	0.56	98	Pink	45
0.04	0.8	0.1	0.27	0.45	0.2	0.24	1.27	0.38	0.44	0.8	0.15	0.46	1.05	0.11	0	0.06	0.06	0.48	0.23	0.28	0.49	1.51	0.29	0.23	0.27	0.23	0.12	1.32	0.24	1.63	1.64	0.15	0.48	0.09	0.14	0.23	99	Pink	50
0.35	0.07	0.29	0.33	1.22	0.8	0.59	0.72	1.11	0.29	0.32	0.74	0.8	0.15	2.27	0.37	0.83	0.22	0.05	0.09	1.24	0.32	1.49	0	0.04	2.5	0.03	0.8	0.83	0.8	0.9	1.31	0.3	0.8	0.11	0.04	0.16	100	Pink	60
0	0.07	0.47	1.34	0.09	0.08	0.04	0	1.45	0.02	0.8	0.3	0.21	0.1	0.17	0.83	0.8	0.13	0.03	0.17	2.34	2.43	2.44	2.18	2.43	1.16	0.38	0.08	0.23	0.97	0.8	0.45	0.12	0.44	1.09	0.05	0.65	101	Pink	45
1.04	0.62	0.58	0.63	2.5	0.38	1.02	0.56	0.28	1.22	2.07	1.59	0.27	0.8	1.45	1.02	0.23	0.39	0.8	0.62	1.16	0.5	0.37	2.5	0.39	1.43	0.8	0.39	2.43	2.35	2.44	1.99	2.04	2.35	2.44	2.46	1.51	102	Pink	60
0.51	0.25	0.38	0.8	0.36	0.18	0.23	0.37	0.35	0.17	0.8	1.27	0.49	1.42	0.13	0.05	0.21	0.07	1.5	0.08	0.37	0.44	0.09	0.16	1.74	0.23	0.23	0.36	0.53	0.48	0.21	0.38	0.05	0.39	0.63	0.8	1.52	103	Pink	50
1.31	0.45	0.62	0.56	0.81	1.37	1.04	0.14	0.26	0.29	1.28	0.04	0.48	0.48	0.25	0.29	0.6	1.25	0	0.23	0.32	0.16	0.26	0.17	0.22	0.51	0.03	0.05	1.33	2.29	0.02	0.8	0.5	0.5	0.23	1.31	1.02	104	Pink	55
1.32	0.21	0.58	0.05	0.8	2.22	0.63	0.03	1.43	0.21	0.15	2.5	2.22	0.77	0.53	0.31	0.45	1.22	0.23	0.21	0.21	0.8	0.93	1.31	1.4	1.65	0.8	0.27	0.04	0.47	0.37	1.52	0.6	1.03	1.94	0.83	0.59	105	Pink	65
1.65	1.38	1.32	0.06	1.06	0.24	0.11	0.45	0.42	0.03	0.1	1.77	2.41	0.04	1.73	1.32	0.8	0.04	1.53	0.8	0.52	0.37	0.8	0.25	0.3	1.65	0.48	0.68	0.37	1.32	0.07	0.8	0.8	0.44	0.8	0.04	0	106	Pink	50
1.33	0.8	0.42	2.46	0.36	0.48	0.24	0.32	0.17	0.68	2.38	0.8	0.87	0.8	0.8	0.1	0.03	2.5	0.1	0.18	0.46	1.61	2.18	2.44	2.35	2.49	2.17	2.24	0.14	0.57	0.46	1.03	0.14	1.15	1.04	0.56	0.27	107	Pink	65
1.51	0.16	1.49	0.6	0.47	1.34	0.23	0.04	0.8	0.81	0.23	0.39	2.44	1.24	1.28	0.81	0.39	1.44	0.47	0.24	0.48	0.32	1.14	1.4	1.22	0.19	1.4	1.29	0.43	2.05	0.37	0.6	2.14	0.46	1.14	0.56	0.47	108	Pink	55
0.16	0.8	0.8	0.1	0.33	1.52	2.25	0.63	0.25	0.58	0.1	2.01	0.29	0	2.31	0.1	0.15	0.8	0.39	0.22	2.5	0.69	0.5	2.01	1.33	0.04	0.56	0.15	2.34	2.5	2.46	1.63	2.37	2.46	2.07	2.33	0.24	109	Pink	45
1.2	0.19	0.15	1.39	0.47	0.58	0.6	0.33	0	0.8	0.01	0.2	0.62	0.28	0.39	0.12	0.46	0.7	0.25	0.05	0.05	0.8	0.3	0.27	0.17	1.24	0.96	0.15	0.05	0.04	0.71	2.08	1.41	0.88	2.33	0.86	0.78	110	Pink	55
0.8	1.14	0.8	0.96	1.05	1.26	2.01	0.88	1.06	1.19	0.23	0.47	1.03	0.04	0.05	0.63	1.63	2.03	2.08	0.29	0.23	0.69	1.27	0.27	0.29	0.08	0.32	0.36	1.02	0.8	0.09	2.5	1.55	0.56	1.19	0.27	0	111	Pink	55
1.52	0.78	2.11	0.37	2.15	0.13	0.24	0	0.87	0.37	2.17	1.43	0.73	1.19	0.05	1.37	0.47	0.6	1.97	1.65	0.42	0.37	0.1	0.8	0.06	1.52	1.37	0.6	0.06	0.8	0.8	0.8	0.28	0.14	1.34	0.05	0.02	112	Pink	65
1.43	0.29	1.52	0.25	0.41	0.37	1.65	1	0.47	1.59	0.32	0.19	1.54	0.56	1.72	0.69	0.8	1.35	1.19	0.27	2.39	0.42	0.8	0.8	0.23	1.07	0.8	1.54	0.24	1.04	0.22	0.06	0.58	0.32	0.13	0.07	0.03	113	Pink	65
0.47	0.09	0.29	0.15	0.02	0.24	0.46	1.41	0.38	0.14	0.68	0.16	0.28	0.08	1.19	1.4	0.33	0.36	0.5	0.93	0.69	0.9	0.25	0.48	0.17	0.18	0.1	0.08	0.9	0.8	0.14	0.22	0.57	0.13	0.31	0.85	1.39	114	Pink	60
2.48	2.29	1.18	0.23	0.13	1.01	0.39	1.14	1.01	0.65	1.67	0.13	0.44	0.12	0.44	0.15	0.07	0.48	0.95	0.48	0.14	2.1	0.07	0.6	0.31	0.12	0.11	1.39	0.07	0.8	0.39	1.67	2.2	2.5	0.16	0.13	0.8	115	Pink	60
0.19	0.34	0.16	0.08	0.26	0.39	0.12	0.38	0.09	0.28	0.53	0.32	1.88	2.18	2.5	2.44	2.29	0.81	2.37	0.94	0.63	2.22	1.95	1.69	0.32	0.53	0.13	0.39	0.71	0.06	0.29	0.26	0	2.38	2.41	1.02	1.74	116	Pink	45
0.13	0.23	1.05	0.29	0.09	0.71	0.12	1.49	0.51	1.08	0.61	0.36	0.13	0.14	0.15	0.29	0.58	0.09	0.12	0.5	0.49	0.48	0.1	0.23	0.38	0.79	0	0.8	0.12	1.64	1.68	0.43	0.14	0.02	0.8	1.12	0.8	117	Pink	55
1.12	0.3	1.34	1.46	2.33	2.15	2.49	2.5	2.5	2.43	1.99	2.44	2.44	2.08	2.35	2.48	2.5	2.48	2.44	2.48	2.46	2.21	2.5	2.17	1.51	1.5	0.8	0.45	0.63	0.63	0.23	1.37	1.55	0.82	0.58	0.69	0.18	118	Pink	50
0.25	0.29	1.04	0.8	1.57	0.65	0.8	1.35	0.51	2.5	0.38	1.63	0.16	1.37	0.29	0.37	1.45	0.07	1.19	2.32	0.65	1.32	0.29	1.49	1.52	1.52	0.15	0.39	0.8	0.28	0.56	0.35	2.34	1.15	1.18	0	0.05	119	Pink	50
0.68	0.56	0.24	0.83	1.18	0.42	0.51	0.07	0.35	0.47	0.04	2.12	0.08	0.29	0.03	0	0.27	0.8	0.97	0.23	0.41	1.19	1.24	0.06	0.38	0.02	0.21	0.59	1.13	0.84	0.92	1.14	1.79	0.41	0.29	1.07	0.07	120	Pink	50
2.5	0.87	0.23	0.29	1.85	1.37	0.12	1.14	0.47	0.17	0.47	0.23	0.29	0.27	0.04	0.28	0.57	0.27	0.8	0	0.07	1.05	1.36	1.18	0.28	0.08	0.38	0.29	0.92	0.09	0.8	0.52	0.1	0.31	1.19	0.57	0.29	1	Control	65
0.03	0.09	0.07	0.25	1.25	0.14	0.15	0.23	1.99	0.03	0.01	0.12	1.25	0.21	0	2.44	1.12	0.16	0.87	0.08	0.03	0.07	0.06	0	0.09	0	0.06	0.41	1.32	0.31	0.04	0.22	0.1	0	0.24	0	0.08	2	Control	50
0.17	0.48	0.03	0.12	0.03	0.06	0.17	0	0.8	0.05	0.2	0.1	1.29	1.32	0.38	0.21	0.07	1.31	0.36	0.08	0.04	1.08	0.04	0.03	0.14	0.8	0.05	0.03	0.09	0.94	0.06	0.8	0.32	0.15	0.03	0.07	0.8	3	Control	65
0.05	0.51	0.15	0.07	0.06	0.03	0	0.41	0.11	0.06	0.02	0.09	0.24	0.11	0.01	0.02	0.8	0.05	0.13	0.09	0	0.16	0	0	0.09	0.07	0.13	0.1	0.8	0.22	0.11	0.16	0.16	0.02	0.32	2.37	1	4	Control	45
0.09	0.33	0.04	0.03	0.02	0.08	0.05	0.02	0	0.16	0.02	0.01	0.8	0.06	0.19	0.03	0.8	0.11	0.08	0.03	0.03	0.08	0.03	0.06	0.73	0.1	0	0.11	0.28	0.02	0.04	0.02	0.8	0.86	0.19	0	0.8	5	Control	60
0.03	0.1	0.01	0	0.16	0.95	0.19	0.03	0	0.94	0.06	0	2.5	0.03	0.15	0.01	0.04	0.08	0.8	0.8	0.04	0	0	0	0	0.29	0.15	0.8	0.23	1.77	0.12	0.03	0.01	0	1.13	0.05	0	6	Control	50
0.01	0.93	0.05	0.07	0.08	0.55	1.33	0.03	0	0.03	0	0.22	0.05	0.8	1.07	1.23	0.8	0.29	0.8	0.13	0.02	0	0.04	0.11	0.55	0.84	0.4	0.08	0.02	0.02	0.8	0	0.8	0.05	1.49	0.11	0	7	Control	65
									0.02	0.04	0.17	1.29	0.02	0.8	0.01	0.01	0	0.03	0.23	0.17	0.01	0.16	0.32	0.1	0.15	0	0.03	0	0	0	0.06	0	0.06	0.28	0	0	8	Control	50
0.02	0.22	0.03	0	0	0	0.05	0.1	0.79	0	0.75	0	0	0	0	0.07	0.08	0.32	0.17	0.09	0.01	1.29	0.04	0.8	0.05	0.08	0	0.16	0	0.11	0.05	1.11	1.37	0.8	0	0.03	0.1	9	Control	45
0.46	0.04	2.22	0	0.06	0.35	0.11	0.05	0.95	0.1	0.28	0.04	0.03	0	0.37	0	0.11	0	0.09	0.8	0.1	0.04	0.16	0.02	0	0	0.01	0.03	0.16	0.01	0.1	0.03	0.17	1.3	1.66	0.1	0.21	10	Control	65
0	0.02	0	0.04	0.05	0.8	0.01	1.45	0	0.04	0.03	0.09	0.02	0	0.04	0.03	0	0.01	0.01	0.16	0.04	0	0.94	0	0	1.08	0.07	0	1.33	0	0	0.21	0	0	0.03	0.04	1.45	11	Control	50
0.28	0.05	0	0.02	0.05	0.11	0.05	0.04	0.8	0.03	0.11	0.05	0	0	0	0.15	0.01	1.9	0.16	0.03	0.02	0.04	0.03	0.01	0.01	0	0	0.12	0.11	0.03	0	0	0	0.02	0.15	0.04	0	12	Control	60
0.01	0.05	0.05	0.04	0.11	0	0.8	0.16	0.02	0	2.43	0	0	0.1	0.29	0.11	0.18	0.07	0.04	0	0.05	0	0	0.8	1.23	0	0.05	0.08	0.01	0	0.02	0.06	0.03	0.02	0.09	0.06	0.09	13	Control	50
0.63	0.25	0	0.29	0.26	0.26	0.36	0.65	0.8	0.33	0	0.01	0.25	0.27	0.08	0.03	1.17	0	0.8	0.04	0.49	0.12	0	0.04	0	1.23	0.31	0.17	0.23	0.1	0.12	0.09	0.14	0	0.06	0.76	0.21	14	Control	45
0.1	2.14	1.02	0.23	0.45	2.2	0.1	0	0.01	0.29	0.33	0.11	0.28	0.79	0.16	0.18	0.06	0.04	1.1	0.05	0.48	0.41	0.29	0.8	1.65	0.29	0.11	0.24	0.1	0.63	0.07	0.71	1.99	0.56	1.59	0.21	0.37	15	Control	65
0.55	0.23	1.28	0.12	0.13	0.58	0.12	1.25	0.08	0.06	0.38	0.12	0.18	0.35	0.07	0.76	0.28	0.29	1	0.04	0.14	0.07	1.11	0.96	1.58	0.56	0.29	0.79	0.04	0.13	1.23	0.5	2.07	0.31	0.23	0.66	1.39	16	Control	55
0.1	0.43	0.53	0.43	0.3	0.08	0.61	0.57	0.24	0.15	0.27	0.29	0.29	0.38	0.28	0.86	0.8	0.15	0.99	0.14	0.72	0.37	1.99	1	1.72	0.36	0.03	1.15	1.26	0.18	0.8	0.91	0.87	0.06	0.23	0.5	1.18	17	Control	60
1.2	0.3	0.07	1.23	1.29	0.39	0	0.1	0.18	0.09	0.39	0.16	0.29	0.8	2.38	1.92	1.61	0.35	0	0.17	0.29	0.1	0.8	0.8	0.39	0.37	0.33	0.04	2.06	0.25	0.8	0.35	0.06	1.41	0.15	2.32	0.29	18	Control	45
0.18	0.4	0.15	0.07	0.14	0.27	0.22	0.04	0.86	0.03	0.23	0.61	0.3	0.07	0.22	0.69	1.78	0.35	0.03	0.09	0.35	0.13	1.71	1.08	0.37	0.13	0.07	0.03	0.1	0.14	0.27	0.26	0.55	0.87	0	0.04	0.02	19	Control	55
0.18	0.03	0.12	0.08	0.04	0.33	0.09	0.31	0.69	0.23	0.23	0.06	0.8	0.17	0.15	0.8	0.8	0.42	0.8	0.07	0.03	0.11	0.17	0.8	0.8	0.24	0.15	0.09	1.23	0.15	0.8	1.2	0	0	0.07	0.38	0.3	20	Control	60
0	0.07	0.28	0.18	0	0.8	1.41	0.37	0.04	0	0.75	0.39	0.8	0.38	0.06	0	0.17	0.8	0.56	0.14	0.29	0.07	0.05	0	0.8	0.07	0.18	0.16	0.27	1.26	0.03	0	0.63	0.38	0.12	1.22	0.14	21	Control	60
2.28	1.76	0.08	1.01	2.33	0.12	0.4	0.26	0.44	0.82	0.23	0.13	0.5	2.17	0.71	0.8	0.37	0.8	0.53	0.69	0.41	0.15	0.98	1.87	1.12	1.82	1.04	1.33	1.39	1.11	0.56	0.25	1.48	2.28	2.11	0.17	1.91	22	Control	55
0.8	0.36	0.35	0.32	0.36	1.26	0.66	0.43	0.15	1.94	2.29	0.8	0.8	1.5	0.49	0.63	1.25	1.49	0.53	0.07	0.34	0.8	1.65	2.5	0.23	0.15	0.12	0.23	0.07	0.14	0.04	0.19	0.27	0.47	0.15	0.25	0.55	23	Control	45
0.47	0.42	0.8	0.28	0.15	2.29	0.33	2.01	0.8	0.04	0.8	0.23	0.21	0.37	0.01	0.07	1.82	0.38	0.12	0.36	0.04	0.29	1.41	0.04	0.47	0.8	0.5	1.23	0.8	0.04	0.8	0.05	0	1.08	0.75	1.02	0.32	24	Control	50
0	1.14	0.44	1.17	0.14	0.1	0.37	0.13	0.07	1.91	0.16	0.36	0.05	0.03	0.19	1.02	0.8	1.13	0.44	0.06	0.22	0.27	0.53	0.23	0.25	2.29	0.14	1.31	0.43	0.1	0.06	2.21	0.51	0	0.37	0.23	0.12	25	Control	45
0.46	0	0.23	0.8	0.19	0	0.47	0.61	0.28	0.16	0.76	0.06	1.05	0.23	0.21	1.36	1.43	0.21	0.04	0.06	0.04	0.14	0.8	0.8	0.26	1.07	0.35	1.4	0.8	0.8	0.02	1.31	0.8	0.11	0.12	0.8	0.74	26	Control	55
0	0.26	0	0.42	0.07	0.07	0.36	0.57	0.71	0.16	1.03	0.24	0.03	0.35	0.09	0.15	0	0.12	1.42	0.17	0.04	0.57	1.2	0.21	0.27	0.06	0	0.8	0	0.04	0.19	0.35	1.2	0.03	2.5	0.07	0.29	27	Control	60
0.14	0.13	0.76	0.04	0.65	1.12	2.26	2.35	2.38	2.49	2.48	0.8	0.8	2.47	2.35	2.35	2.5	2.5	1.44	1.29	0.81	2.42	0.27	1.14	0.12	0.71	0.33	0.37	0.46	0.36	0.8	0.72	0.07	0.77	0.8	0.22	1.44	28	Control	55
0.06	0.37	0.72	1.26	0.04	0	0.33	1.23	0.22	0.09	1.48	0.1	0.01	0.01	0.04	0.6	2.5	1.25	0.1	0.03	0.02	0.8	1.91	0.09	0.04	0.32	1.16	0.22	2.39	2.05	2.34	2.46	1.45	0.8	0.35	0.21	0.26	29	Control	55
0	0.03	0	0.45	0.22	0.8	0.14	0.39	0.24	0.07	0.07	0.56	0.62	1.23	0.14	0.65	0.08	0.24	0.14											0.8	0.08	0.17	0.32	0.04	0.03	0.22	0.17	30	Control	65
0.1	0.8	0.05	0.99	0.03	0.23	0.49	0.27	0.8	0.8	0.06	0.11	1.51	0.04	0.8	1.48	0.8	0.16	0.02	1.07	0.8	0	0.8	0.07	0.15	0.04	0	0.11	0.05	0.36	0.27	2.5	1.15	0.04	0.8	0.21	0.47	31	Control	55
0.8	1.19	0.81	0.35	1.5	0.06	1.07	0.02	0	0.1	0.81	0.03	0.03	0.19	0	0.03	0	0.36	0.14	0	0.04	0	0.15	1.49	1.19	1.4	0.04	0.07	0.07	0.25	0.43	1.61	0.1	0.21	0.53	0.8	0.63	32	Control	60
0.09	0.39	1.17	0.93	0.04	0	0.4	0.01	0.55	0.18	0.5	0.62	0.58	0.13	0.04	0.02	0.04	0	0.1	0.57	0.96	0.27	0.12	0.09	0.38	0.45	0.11	0.8	2.5	0.04	0.1	0.32	0.19	1.11	0.12	0.03	0.51	33	Control	50
0.02	0.05	0.01	0.8	0	0.48	1.79	0.12	0.16	0.18	0	0	0.8	0	0	0.11	0.04	0	0.05	0.24	0.8	0.75	1.24	0	0.01	0.02	0.23	0	1.2	0.07	0.23	0.11	0.8	0	0.8	0.23	0.8	34	Control	45
0	0.1	0	0.54	0.03	0.8	0.06	1.86	1.33	0.8	0	0.04	0.01	1.72	0.07	0.15	0.04	0.06	1.3	0.07	0.04	0	0.03	0.8	0.22	0.04	0.02	0	0	0	0.01	0.1	0.01	0.03	0.63	0.33	0.33	35	Control	50
0	0.16	0.8	0.8	1.71	1.84	0.25	0.13	0	0	0.15	0.28	0.16	0.3	0.03	0.1	0.08	0.31	1.54	0.37	0.01	0.15	0.02	0.04	0.8	0	0	0.31	0.1	0	0	0.07	0.18	0.85	0.18	0.13	0.48	36	Control	45
0.01	0.02	0.17	1.16	0.19	0.2	0.12	1.05	0	0	0.1	0.14	0.35	0.09	1.17	0.01	0.87	0.59	0.05	0.02	0.04	0	0.16	2.29	0	0.06	0	0.09	0	0.09	0.8	0.02	0.8	0.63	0.04	0.1	0.02	37	Control	50
0.22	0.22	0.39	1.72	0.05	0.04	0.09	0	0.23	0	0.1	0.04	0.31	1.2	0.53	0.46	0.08	0.8	0.19	0.06	0	1.05	0.26	0.28	0.21	0.14	0.33	0.04	0.08	0.5	0.36	0.11	0.03	0.93	0.76	0.18	1.94	38	Control	60
1.55	1.05	0.8	1.14	0.42	0.11	0.12	0.08	0.16	2.08	1.71	1.81	0.16	0.27	0.31	0.23	0.13	0.07	1.04	1.51	0.58	0.12	0.2	0.18	0.16	1.02	0.15	0.71	0.9	0.74	0.72	0.4	1.79	2.19	0.76	0.26	1.71	39	Control	65
1.95	0.04	0.8	0.51	0.24	1.39	0.48	0.07	0	0.15	1.04	0.85	0.68	1.24	0.4	0.23	1.11	0.09	0.07	1.52	1.23	0.8	1.32	0.8	0.56	2.32	2.08	2.35	1.33	0.38	1.39	0.78	0.58	1.54	0.47	0.49	0.78	40	Control	45
2.5	1.57	1.17	0.76	2.5	1.96	0.8	1.83	2.39	2.39	2.25	2.44	2.43	2.29	1.24	0.21	0.81	2.29	0.82	0.27	1.25	1.39	0.24	0.25	0.14	1.08	0.26	0.53	0.4	2.04	0.06	0.5	0.18	0.03	0.07	0	0.46	41	Control	55
0.24	0.02	1.2	0.03	0.8	0.28	2.32	0.58	0.78	0.31	0.29	0.31	0	0.53	1.02	1.68	1.33	1.39	0.39	1.31	1.5	1.61	1.1	1.38	0.18	0.23	0	0.25	0.81	0.32	0.78	0.81	0.8	0.66	0.2	0.15	1.83	42	Control	55
0.29	1.58	2.04	2.21	2.11	1.27	0.03	0	0.19	0.09	1.08	1.38	0.75	1.38	0.63	0.71	0.07	0.8	2.28	1.2	0.33	2.19	2.44	0.26	2.42	2.41	2.17	1	0.27	0.1	0.1	0.36	0.23	1.08	1.52	0.8	0.1	43	Control	65
0.79	0	1.39	1.08	0.82	0.36	0.31	0.59	0.58	0.93	1.22	2.21	0.55	1.08	0.68	0.08	0.33	0.83	1.39	0.4	0.26	0.83	0.97	0.54	2.08	2.5	0.37	0.21	0.47	0.8	1.31	0.35	0.38	0.05	1.24	0.27	0.78	44	Control	60
0.14	0.79	0.22	0.8	0.19	0.84	1.2	0.5	1.89	0.15	0.37	2.22	0.18	2.18	1.24	1.25	2.3	2.25	1.64	0	0.14	1.31	0.27	0.29	0.19	0.01	1.51	0.8	2.46	1.49	0.74	2.08	0.85	0.42	1.02	0.21	0.11	45	Control	60
0.19	1.18	2.5	2.14	2.14	2.28	0.33	0.58	1	0.78	0.09	0.8	0.25	0.23	0.11	1.06	1.94	1.72	2.16	0.54	1.48	0.44	0.35	0.65	1.11	0.63	0.15	0.18	0.37	0.2	0.57	1.81	2.27	2.22	2.32	0.64	0.36	46	Control	60
2.37	1.78	1.21	0.72	1.95	0.33	0.59	0.8	0.33	0.14	0.8	1.26	0.85	2.17	1.74	0.06	0.29	0.23	0.37	0.72	0.12	0.43	0.23	0.31	0.11	0.36	0.06	0.06	1.53	0.79	0.74	1.37	0.16	0.41	0.17	0.38	1.36	47	Control	45
0.81	0.8	0.8	0.29	1.5	0.18	0.22	0.74	0.23	1.48	0.06	0.98	0.18	2.1	0.74	0.82	0.23	1.2	0.3	0	0.16	0.49	0.74	0.4	0.21	0.21	0.72	0.02	0	0.56	0.14	0	0.13	0.29	0.34	0.09	0.06	48	Control	60
1.14	0.18	1.33	1.49	0.16	0.05	1.41	0.14	0.08	0.29	2.09	0.8	0.01	0.3	1.5	0.11	0.01	0.8	0.05	0.14	0.21	0.63	0.31	0	0.37	1.51	0.58	0.09	0.16	1.23	0.29	0.47	0.07	0.36	0.2	0.17	0.05	49	Control	50
0.33	0.23	0.18	1.94	1.36	0.08	0.07	0.3	0.16	0.27	0.43	0.54	0	0.23	0.03	0.06	0.8	0.16	0.19	0.04	0.03	0	0.1	0.46	0.37	0.03	0.25	0.09	0.18	1.21	0.8	0.05	0.05	0	0.8	0.57	0.29	50	Control	50
0.8	0.1	0.36	0.42	0.28	0.33	0.01	0.05	0.23	0.28	0.24	0.25	0.19	0.08	0.57	0.12	0.44	1.26	0.06	0.18	0.07	0.06	0.8	0.44	1.19	0.35	0.37	0.15	0.09	0.16	0.52	0.6	0.29	0	0.8	0	0.46	51	Control	55
0.11	0.07	1.28	0.05	0.8	0.04	1.08	0.23	0.56	0.14	0.08	2.33	0.56	0.04	0	1.85	0.23	0	0	0.42	0.86	0.8	0.8	0.8	0.15	0.21	0.32	0.54	0.31	0.47	0.8	0.05	0.06	1.49	1.79	0.27	1.58	52	Control	45
1.45	0.07	0.09	0.03	0.1	0.05	0.37	0.15	0.03	0.31	1.48	0.03	0.37	1.96	1.48	0.57	0.47	1.41	0.48	0.78	0.37	0.8	0.29	0.41	0.97	0.72	0.14	0.59	0.21	1.13	0.07	0.12	1.27	0.1	0.13	1.5	1.15	53	Control	65
0.32	0.12	0.49	0.11	0.18	0.07	0.1	0.8	0	0.13	0.06	0.58	0.17	0.17	0.62	0.04	1.22	0	0.6	0.37	2.03	0.08	0	0.1	0.11	0.06	0.5	1.14	1.41	2.05	0.07	0.15	0	0.82	0	1.31	0.38	54	Control	65
0.14	0.06	0.17	1.09	0.08	0.13	0.21	0.46	0.14	0.03	0	0.11	0.94	0.15	0.06	1.45	0.15	0.94	0.28	2.27	0	0.1	0.48	0.07	0	0.03	0	0.08	2.29	0.31	0.79	0.29	0.07	0	0	1.64	1.08	55	Control	50
0.36	0	0.14	0.29	1.7	0.08	1.01	0.99	0.46	0.29	0.6	1.63	0.28	0	0	1.41	0.14	0.21	0.32	0.5	0.11	0.05	0	0	0.03	0.05	0.13	0.14	0.36	1.26	0.03	0.05	0.1	0.02	1.23	0.8	0	56	Control	55
0.24	0	0.53	0	0.06	0.03	0.04	0.8	0.02	1	0.08	0.03	0.03	0.04	0.08	0.05	0.14	0.02	0.8	0.71	1.1	0.9	0.1	0	0	0	0.14	0.06	0.33	0.05	0.02	0.05	0.8	0.17	0.04	0.08	0.29	57	Control	65
0.65	0.33	0.05	0.16	0.8	0	0	0.1	0	0.15	1.23	0.04	0.01	0	0.8	0.05	0.95	0	0.16	0.05	0.33	0.21	0.03	0.08	1.19	0.08	0.09	0.04	0	0.03	0.24	0.28	0.33	0.15	0.04	0.03	0.25	58	Control	55
0.02	0.44	2.05	0.39	0.62	2.02	1.78	0.04	0.15	0.2	0.18	1.99	1.66	1.36	2.44	2.38	2.35	2.35	2.44	2.5	2.33	0.82	1.08	0.47	0.33	0.56	2.33	0.35	1.11	0.8	0.8	2.41	2.36	0.8	0.8	0.4	0.95	59	Control	45
0.24	1.46	2.07	1.77	2.22	2.03	0.73	1.4	0.79	1.06	0.8	0.58	0.46	0.48	0.23	0.78	0.24	1.28	0.46	1.56	0.86	0.74	0.46	2.14	0.85	1	0.35	1.36	1.07	0.46	1.41	0.3	2.44	0.44	1.33	0.92	0.73	60	Control	65
0.96	1.65	2.38	1.02	1.56	0.46	1.04	0.8	0.23	0.59	1.36	1.92	0.8	0.44	1.63	0.69	0.8	0.37	0.59	1.08	0.41	1.77	1.23	1.32	0.82	2.16	0.35	1.49	2.22	1.8	0.25	1.49	1.35	0.2	0.46	0.21	0.21	61	Control	50
0.13	0.8	0.39	0.23	1.35	0.29	0.25	1.25	1.4	0.4	0.21	0.82	1.24	0.69	0.87	2.11	2.18	0.43	0.63	2.33	0.18	0.48	2.29	0.07	0.62	1.92	0.32	0.4	0.36	0.83	0.33	2.33	1.3	0.44	0.25	1.19	1.19	62	Control	65
0.38	0.15	1.08	1.51	1.4	2.01	1.24	1.66	0.96	0.41	1.99	0.46	0.18	0.12	1.14	0.41	0.24	0.09	0.9	0.9	0.26	0.35	0.58	1.26	0.38	0	1.23	0.32	0.21	1.38	0.6	0.47	0.37	0.73	0.36	0.22	0.65	63	Control	65
0.52	0.8	0.6	1.35	0.17	0.8	0.36	0.8	1.26	2.31	1.17	0.1	0.14	0.8	0.26	0.37	0.36	0.23	0.08	0.8	0.46	1.45	0.87	0.48	1.32	0.83	0.16	0.01	0.39	1.44	0.03	0.12	0.5	0.23	0.97	1.42	0.31	64	Control	45
0.13	0.15	0.49	0.45	0.08	0.64	0.63	1.5	1.96	1.1	0.07	0.29	0.83	0.47	0.31	0.23	0.15	0.12	0.25	1.53	1.22	1.21	1.54	2.28	2.44	1.95	2.46	2.29	2.5	0.9	0.9	0.82	0.03	0.18	0.33	1.32	0.13	65	Control	45
1.15	1.19	0.26	0.79	1.1	0.27	0.09	0.01	0.04	0.06	0.31	0.06	0.23	0.18	0.29	0.42	0.7	0	0.18	0.42	1.79	0.1	0.31	0.06	0.8	0.84	0.13	0.1	0.1	0.33	0.39	0.28	1.29	1.02	1.64	2.5	0.8	66	Control	60
2.5	2.32	2.06	1.27	1.38	1.67	1	0.95	1.86	1.31	2.05	1.51	1.23	0.14	0.05	1.26	0.39	1.94	0.71	0.2	0.17	0.31	0.79	1.11	2.46	0.53	0.33	0.14	0.52	0	0.21	0.13	0.39	0.45	0.66	0.24	0.3	67	Control	55
0.58	1.01	0.66	0.14	0.27	0.36	0.11	1.54	1.36	0.29	0.14	0.55	0.13	0.36	1.51	0.2	1.25	0.19	1.85	0.09	0.1	1.22	2.11	0.56	0.12	0.21	0.47	0.58	0.83	1.02	1.41	1.38	0.8	0.64	0.33	0.91	0.04	68	Control	60
1.16	0.18	0.71	0.39	0.23	0.19	0.04	0.11	0.21	1.25	0.15	0.16	0.12	0.45	0.48	0.23	0.32	1.8	0.21	0.06	0.11	0.3	0.19	0	0.07	0.31	0.8	0.11	0.23	0.33	0.49	0	0.06	0.09	0.73	0.82	0.8	69	Control	65
0.14	1.31	0.5	0.6	0.37	0.46	0.07	1	0.56	0.27	0.63	0.5	0.39	0.18	0.12	0.14	0.11	0.21	0.1	0.2	0.09	0.12	0.81	2.35	1.49	2.22	0.8	0.09	0.35	0.51	2.5	0.17	0.63	1.51	1.44	1.18	0.8	70	Control	55
0	0.1	0.06	0.05	1.25	0.8	0.03	0	0.06	0.63	0.01	0	0.29	1.55	1.39	2.5	0.12	0.36	0.04	0.8	0.01	0.18	0.01	0.06	0.35	0.09	1.71	0.09	0.21	0.63	0.22	1.33	0	0.07	0.01	0.23	0.16	71	Control	55
0.23	0.03	0.04	0.14	0	1.38	1.26	0.4	0.1	0.09	0.08	0.15	0.18	0.09	0.03	0.01	0.02	0.25	0	0.03	0.18	0.33	0	0.44	0.3	0.03	0	0.8	0.18	0.06	0.05	0.23	1.13	0.58	2.35	2.38	2.38	72	Control	45
0.93	0.18	0.37	0.14	0.35	0	0.29	0.36	0.32	0.08	0.99	0.8	0.11	0.23	0.04	0.18	0.22	0	0.15	0.29	0.44	0.15	0	0.63	0.8	0	0.63	0.82	1.03	0.23	0.14	0	0.18	0.23	0	0.23	0.8	73	Control	60
0.11	0.09	0.16	0.16	0.1	0.8	0.02	0.11	0.37	0.17	0	0.9	0.04	0.04	0.17	0.22	0.35	1.29	0.24	0.37	1.67	0	0.61	0.45	1.18	0.05	0.11	0.24	0.42	0.53	0.13	0.15	0.08	0.61	0.33	0	0.8	74	Control	60
0.11	0.15	0.12	0	0.09	0.01	0.28	0.15	0.02	1.15	1.84	0	0	1.28	0.24	0.47	0.14	0.32	0.39	2.39	0.97	0.02	0.8	0	0.07	0	0.09	0	1.94	0.8	0.11	0.29	0.36	0	0	0.05	0.21	75	Control	60
0.03	0	0.26	0.28	0	0	0.8	0.05	0.8	0.37	0.16	0.15	0.42	1.27	0.07	0.03	0.1	0.22	1.08	1.26	0.04	0.05	0	0	0.12	0.17	1.2	0.07	0.06	0.06	0	0	0.07	0.36	0.45	0.06	1.09	76	Control	65
0	0.05	0.42	0.14	0.8	0.08	0.12	0.8	1.06	0.24	0.8	0.15	0.02	0.53	0.15	0.8	0.15	0.9	0.1	0.46	0.21	0.08	0.05	0.45	0.13	0	0.8	2.32	0	0.29	0.04	0.04	0.15	0.8	0	0.8	0.03	77	Control	50
0.15	0	0.81	0.6	1.34	0.37	0.44	1.09	1.19	0.24	0.23	0.07	1.11	0.48	0.03	0	0.26	0.05	0.04	0.05	0.18	0	0	0.03	0.61	0.35	0.23	0.31	0.06	0	0.23	0.14	0.07	0.06	1.77	0.24	0.21	78	Control	45
0.06	1.45	0.06	0.03	0.07	1.33	0.37	0.17	0.03	0.06	0.03	0.08	0.33	0.8	0.09	0.09	0.86	0.6	0.23	0.5	0.27	2.4	0.78	2.08	0.09	0.23	0	0.1	0.03	0.11	1.3	0.15	0.03	0.03	0	0.33	0	79	Control	65
0	0.16	0	0.14	0.11	0.18	0.14	0.27	0.37	0.03	0.08	0.08	0.05	1.36	0.02	0.07	0.11	0.03	0.23	0.8	0.13	1.12	0.14	0.11	0.12	0.02	0.3	0.1	0.84	0.37	0.01	0.07	0.24	0.15	0.39	0.03	0.07	80	Control	45
1.39	0.22	0.06	0.56	0.06	2.23	1.08	0.95	0	0.8	0.04	0.51	0.37	0.05	0.8	0.14	0.65	1.06	1.2	0.01	0.29	0.21	0.3	1.8	1.31	1.48	0	0.09	0.8	0.86	0.24	0.24	0	0.04	0.32	0	0.11	81	Control	60
0.51	0.05	1.12	1.44	0.63	0.21	0.29	1.31	0.11	0.03	0.44	1.32	0.71	0.63	1.19	1.18	0.18	0.23	0.51	0.32	2.07	1.23	0.45	0.32	2.16	0.47	0.21	0.34	0.16	0.8	0.48	1.33	0.16	0.69	0.83	0.87	0.29	82	Control	55
0.18	0.21	0.88	0.35	1.32	0.52	0.1	0.21	0.71	0.1	1.49	0.07	0.69	2.42	1.56	2.11	0.5	0.58	0.08	1.41	0.6	0.71	1.4	0.39	0.21	2.29	0.36	0.48	0.51	0.8	1.84	0.35	0.41	0.18	0.12	1.16	0.54	83	Control	50
0.03	0.1	2.5	0	0.62	1.22	0.19	0.09	0.21	2.34	0.69	1.3	0.6	1.35	0.03	0.4	0.04	1.4	0	0.28	0.46	0.06	0.18	1.43	1.15	1.52	2.1	0.08	1.88	0.8	0.08	0.32	0.21	1.23	0.04	0.05	0.3	84	Control	50
0.47	0.04	0.1	0.03	0.18	0.11	0.27	0	0.3	0.14	0.58	0.34	1.53	0.06	0.37	0.22	2.13	0.35	0.17	0.24	0	0.8	1.81	1.63	0.96	1.07	0.26	0.08	0.8	0	1.19	1.71	0.59	0.18	0.29	0.8	0.06	85	Control	65
0.07	0.2	0.29	0.37	1.53	2.48	2.35	2.35	2.48	2.5	2.5	2.5	2.2	0.31	0.53	1.49	1.12	1.39	0.62	0.79	0	0.16	0.06	0.85	0.18	0.73	0.05	0.05	0.81	0.11	0.06	0.09	0.33	0.71	0.23	0.19	0.07	86	Control	50
0.27	0.14	0.71	0.74	0.59	0.17	0.28	0.13	0.15	1.2	0.71	0.14	0.05	0.22	0.07	0.4	0.8	0.32	0	0.4	1.51	0.8	2.42	1.67	1.24	0.8	0.73	2.36	0.6	0.08	0.21	0.23	0.27	0.19	1.12	1.08	0.8	87	Control	45
0.25	0.03	0.3	1.3	0.72	0.39	0.23	1.68	1.38	1.68	2.19	0.29	0.8	0.82	2.33	2.5	1.19	1.05	0.8	2.42	2.35	1.95	1.81	1.24	2.42	2.5	1.43	2.06	2.49	2.5	0.23	1.55	2.5	2.14	1.72	2.02	0.46	88	Control	55
0.87	0.9	0.16	0.28	0.21	1.71	0.15	0.19	0.31	0.91	0.79	1.31	2.18	1.31	0.28	0.35	0.09	0.12	0.09	1.18	1.49	2.42	2.44	0.72	0.11	0.28	0.27	0.24	0.37	0.19	0.06	1.24	2.43	1.18	1.94	2.08	0.25	89	Control	50
0.21	0.9	1.08	0.42	0.82	0.71	1.47	0.71	0.23	0.11	0.29	0.05	0.06	0.61	0.26	0.28	0.4	0.35	0.23	0.47	1.89	1.12	0.53	1	0.42	0.8	0.19	0.86	0.07	0.71	1.19	1.83	0.31	0.06	0.13	0.3	0.05	90	Control	55
2.5	1.86	0.8	1.08	2.18	2.5	2.32	0.36	1.05	2.06	1.48	2.44	1	2.25	2.25	0.29	0.93	1.31	0.66	0.33	1.83	0.66	0.21	0.85	0.37	1.27	2.04	0.63	0.27	0.21	1.79	1.54	2.4	2.35	1.45	2.5	2.5	91	Control	65
2.5	2.5	1.94	2.5	2.5	2.44	2.35	2.35	2.35	2.35	2.35	2.35	2.35	2.38	2.35	2.35	2.35	2.37	1.74	0.95	2.5	2.39	2.14	1.9	2.33	2.33	2.36	2.43	2.29	2.05	1.69	2.5	2.5	1.96	2.5	2.43	2.48	92	Control	45
2.32	2.14	2.5	2.43	2.21	2.5	1.44	2.46	2.4	1.65	1.31	2.5	1.26	2.5	2.5	1.19	2.5	2.08	2.43	2.4	1.96	2.46	1.85	2.21	2.5	1.9	1.89	2.14	2.48	2.5	2.21	2.42	2.5	2.5	2.24	2.45	2.14	93	Control	60
2.21	1.51	1.83	1.97	0.42	0.9	1.19	2.38	2.48	2.5	2.5	2.5	2.31	2.4	2.47	1.59	2.48	2.5	2.44	2.43	2.5	2.28	2.5	2.08	2.33	1.83	2.5	2.44	2.23	1.75	2.41	0.68	2.06	2.46	2.5	2.21	2.5	94	Control	45
2.23	2.49	2.5	1.19	2.24	2.49	2.24	1.3	2.5	1.66	2.15	2.34	2.44	2.41	2.5	1.62	1.8	1.69	1.86	1.24	2.26	2.29	1.27	2.4	2.05	2.33	2.49	2.48	2.35	2.35	2.5	2.07	2.34	1.34	1.39	2.14	2.43	95	Control	55
2.41	2.45	1.67	1.9	2.05	2.48	2.33	1.67	2.16	2.38	1.62	2.18	1.39	2.5	2.47	1.79	0.73	0.65	1.37	2.5	0.78	0.37	2.33	1.24	0.35	0.15	0.55	0.26	2.12	2.19	0.02	0.4	2.44	0.35	0.15	0.14	1.94	96	Control	65
1.04	2.49	0.33	1.36	1	1.71	0.37	1.43	0.37	0.52	1.25	1.11	1.6	0.12	0.4	1.15	0.09	0.39	0.32	0.29	2.17	1.21	0.26	0.59	0.66	0.5	1.86	0.37	1.22	0.8	0.8	0.63	0.27	0.46	0.8	0.37	0.71	97	Control	60
1.54	0.23	1.24	1.5	0.12	1.21	0.4	0.04	0.29	2.01	1.35	2.5	1.2	2.41	1.59	2.5	2.45	2.42	2.5	2.43	2.5	2.5	2.38	2.35	1.57	2.29	2.46	2.5	0.33	0.29	0.72	0.22	2.16	0.85	0.09	0.4	0.23	98	Control	45
0.78	2.2	0.37	2.38	2.17	1.92	0.84	2.14	1.92	0.57	2.42	2.5	1.05	1.12	0.67	0.59	1.83	2.38	1.39	2.11	1.28	1.43	0.96	1.46	0.06	1.2	1.66	2.09	2.4	0.16	0.37	2.5	0.39	0.29	0.1	0.3	1.25	99	Control	50
0.16	1.72	0.8	0.09	1.07	1.44	2.07	0.26	0.1	0.53	2.39	0.8	0.63	0.07	1.28	0.05	0.07	0.06	1.25	0.15	0.29	0.13	0.18	0	0.24	1.3	2.07	2.33	0.07	0.03	0.29	0.13	0.32	0.44	0.09	0.08	0.3	100	Control	60
0.32	1.6	2.5	1.42	0.31	0.1	2.06	0.13	0.38	0.37	0	0.29	0.21	0.77	1.43	0.23	0.27	0.97	2.05	0.02	0	0.76	0.43	0.08	0	0.08	0.48	0.8	0.71	1.71	0.23	0.06	1.27	1.05	0.38	1.3	0.03	101	Control	45
0.21	0.15	0.5	0.07	0.09	0.59	0.13	0.26	0.8	0.24	0.14	0.5	0.31	2.32	0.23	0.02	0.06	0.17	0.02	0.25	0.03	0.12	0.25	0.11	0.23	0.72	0.19	0.16	0.05	0.23	0.35	0.21	1.92	0.31	1.52	0.95	0.35	102	Control	60
0.39	0	0.39	0.48	0.37	0.18	0.57	0.06	0.8	0.82	0.2	0.85	0.8	0.46	1.12	0.04	0.55	0.15	0.01	1.17	0.8	0.8	0.82	2.42	0.19	0.28	0.29	1.24	0	0.49	0.53	0.53	2.12	0.95	0.03	0.8	0.15	103	Control	50
0.05	0.23	0.18	0.24	0.41	0	2.27	1.94	0.46	0.19	0.37	0.07	0.02	0.08	0.51	0	2.25	0.8	0.06	0.44	1.31	1.2	1.49	0.58	1.94	2.06	0.33	0.13	0.82	0.41	0.07	0.12	0.29	0.23	0.72	0.59	0.51	104	Control	55
1.83	1.55	0.17	0.25	1.2	0.23	0.06	0.72	0.49	1.46	2.21	0.31	0.42	0.32	1.55	0.18	0.71	0.09	2.34	1.01	0.27	0.09	0.57	0.18	0.26	0.23	0.1	0.74	0.8	1.83	0.55	1	0.49	0.4	2.28	0.66	0.24	105	Control	65
0.23	1.2	0.08	0.08	1.6	1.2	0.3	1.25	1.15	0.3	0.17	0.04	0.06	0.1	0.38	1	0.46	0.8	1.8	2.09	1.54	1.09	2.12	0.46	1.89	1.62	0.66	0.18	2.01	0.26	1.2	0.8	0.11	0.02	0.04	1.49	0.41	106	Control	50
2.17	0.66	0.17	0.33	1.21	0.07	0.32	0.17	0.8	1.79	2.33	0.87	0.72	0.48	0.42	0.4	0.21	0.06	0.07	2.22	0.18	0.11	0.36	1.48	0.25	0.8	0.03	0.09	0.81	0.36	0.02	0.22	1.34	0.8	0.56	0.15	0.19	107	Control	65
0.8	1.25	0.6	0.3	1.09	2.18	0.25	0.86	0.31	0.8	0.26	1.49	0.23	0.07	0.18	0.65	0.42	0.54	0.4	2.15	0.54	0.63	0.29	0.33	0.23	0.09	0.8	1.38	0.14	0.81	0.05	2.11	1.82	0.4	2.29	0.24	0.17	108	Control	55
0.73	0.58	0.31	0.11	0.57	0.15	0.82	0.81	0.19	0.17	1	0.17	0.76	0.46	0.61	1.48	0.28	0.16	2.34	2.2	0.39	0.25	0.19	0.31	0.11	1.17	1.11	0.72	0.81	1.84	1.51	0.78	0.14	0.55	0.24	0.14	0.05	109	Control	45
0.31	1.83	0.38	0.82	0.82	0.33	0.26	1.04	0.39	0.82	2.38	2.4	1.12	0.55	0.18	0.29	0.3	0.39	0.05	0.97	1.27	0.3	0.19	0.72	0.11	0.56	0.65	0.63	0.67	2.18	0.82	0.63	0.21	0.06	0.72	0	0.33	110	Control	55
0.05	0.04	0.03	0.23	0.49	0.54	0.28	0.07	0.29	0.12	0.97	0.72	1.64	0.19	0.33	0.35	0.11	0.38	1.25	1.23	0.38	1.07	1	1.43	0.4	0.1	0.25	0.25	0.8	0.07	0.21	0.74	0.01	0.06	0.45	0.16	0.07	111	Control	55
0.13	0.16	0.22	1.33	0.25	0.8	1.71	1	0.07	2.45	1.72	0.37	0.55	0.38	0.66	0.48	0.74	2.12	0.28	0.31	0.06	0.31	2.06	0.19	0.38	0.22	0.21	0.56	0.18	0.19	0.31	0.05	0.18	0.05	0.55	0.33	0.08	112	Control	65
0.8	1.19	2.5	2.5	1.53	2.36	2.28	1.54	1.77	1.68	0.33	0.37	0.41	2.42	1.76	2.22	2.19	0.46	2.37	1.26	0.82	0.09	0.23	0.26	0.44	0.13	0.24	0.47	0.18	0.29	1.11	0.02	0.8	0.07	0.11	0.85	0.74	113	Control	65
1.02	0.22	0.13	1.59	0.05	0.1	0.6	0.06	0.03	0.1	0.05	0.27	0.04	0	0.17	0.4	1.51	0.27	0.1	0.93	0	0.36	0.8	0.23	1.63	0.6	0.8	0.17	0.09	0.21	0.3	0.24	0.3	0.11	0.11	0.17	0.8	114	Control	60
0.15	0.58	0.11	0.09	0.03	0.18	0.75	1.21	0.71	0.04	0.16	0.05	0.5	0.14	0.03	1.74	1.54	1.4	0.39	0.87	0.07	0.24	0.21	0.29	0.07	0.06	0.14	1.37	0.23	0.39	0.07	0.03	0.08	0	0.24	1.13	0.8	115	Control	60
0.02	0.24	0.8	0.04	0.15	0.19	0.94	0.27	0.29	0.34	0.67	0.8	0.6	0.8	0.37	0	0.09	0.18	0.07	0.29	0.27	1.53	0.17	0.71	0.13	0.23	0	0.26	0.16	0.21	0.45	0.5	0.71	0.06	0.1	0.09	0.06	116	Control	45
0.04	0.25	0.25	0.73	0.09	0.19	0.32	0.11	1.33	0.12	0.21	0.18	0.8	0.15	0.04	0.56	0.08	0.8	0.08	0.06	1.18	0.19	0.77	0.05	0.04	0.02	0.04	1.29	0.11	0	0.04	0.8	0.58	0.32	1.5	0.04	0.17	117	Control	55
0.05	0.71	0.21	0.08	0.09	0.04	0	0.14	0.8	0.01	0.16	1.43	0.56	0	0	0.1	0.16	0.06	0.45	0.09	0.04	0.18	0.04	0.19	0.33	0.02	0.28	0.14	0.39	0.09	0.14	0.07	1.52	0.14	0.8	0	0.01	118	Control	50
0.09	0.21	0	0.02	0.03	0.01	0.8	0.21	0.11	0.02	0.02	0	0.8	0.08	0.48	0.29	0.8	0.8	0.04	0.08	0.08	0.8	0.47	0.06	0.12	0.15	0.24	2.29	0.07	0.32	0	1.19	0	0	0.22	0.09	0.06	119	Control	50
0.04	0.11	0.06	0.06	0.21	0	0.8	0.23	0	1.53	0	0.05	0.06	0	0	0.65	0.21	0.01	0.11	0.04	0.02	0	0.09	0.8	0.04	0.16	0	0.04	0.1	0.02	0.04	0.95	0.8	0.28	0.8	0.8	0.8	120	Control	50
2.5	2.5	2.47	2.39	2.47	2.5	2.5	2.49	2.47	2.5	2.48	2.47	2.5	2.44	2.49	2.5	2.45	2.5	2.41	2.41	2.49	2.46	2.45	2.49	2.41	2.49	2.44	2.5	2.43	2.45	2.49	2.35	2.44	2.48	2.45	2.45	2.47	1	Traffic + Pink	65
2.49	2.49	2.42	2.5	2.48	2.43	2.45	2.49	2.45	2.5	2.42	2.5	2.45	2.42	2.5	2.48	2.5	2.23	2.46	2.49	2.5	2.49	2.48	2.42	2.5	2.1	2.03	2.47	2.5	2.46	2.5	2.47	2.49	2.21	2.49	2.25	2.47	2	Traffic + Pink	50
2.47	2.48	2.5	2.21	1.98	2.33	2.23	2.47	2.4	2.38	0.97	0.65	2.48	1.55	1.19	1.19	2.44	0.5	1.9	2.13	2.36	2.5	2.32	2.42	2.49	2.5	2.5	2.35	2.42	2.39	2.24	2.41	2.5	2.49	2.32	2.37	2.49	3	Traffic + Pink	65
2.19	1.51	0.74	0.63	1.43	2.08	0.56	0.56	1.19	0.81	0.8	2.34	2.08	1.17	2.26	1.23	1.17	2.2	2.48	2.45	2.49	2.5	2.4	2.5	2.42	2.5	2.45	2.5	2.5	2.49	2.5	2.49	2.45	1.89	2.24	2.5	1.63	4	Traffic + Pink	45
1.33	0.64	1.49	0.62	0.83	0.44	0.58	1.3	0.61	1.72	0.15	1.18	0.63	0.44	0.78	0.12	0.8	0.4	2.17	2.28	2.44	0.94	2.35	0.58	1.03	0.97	1.19	0.87	2.31	1.02	0.85	0.85	0.74	0.06	0.5	0.8	0.07	5	Traffic + Pink	60
1.14	0.57	0.46	0.8	0.15	0.2	0.21	0.04	0.12	0	2.08	0.63	0.8	0.07	0.8	0.03	0.08	0.02	0.73	0.58	1.29	1.37	0.11	0.69	0.05	0.17	0.14	0.03	0.04	0.1	0	1.69	0.8	0.25	2.06	0.04	0.03	6	Traffic + Pink	50
0.02	0.04	0.05	0.8	0	0.23	0	0.36	0.8	2.03	0.23	0.58	0.8	0.07	0.01	0	0.25	0.29	0.07	0.39	2.35	2.44	2.26	2.13	0.07	2.08	2.44	1.39	0.12	0.37	0.05	1.37	0.23	0.17	0.03	0.14	0.13	7	Traffic + Pink	65
0.03	0	0	0.03	0.04	0.05	0	0	0.02	0.24	0.06	0.14	0.03	0	0.01	0	0.02	0	0.1	0.16	0	0.04	0	0.09	0.03	0	0.19	0.19	0.11	0	0	0.1	0.03	0.03	0	0.07	0	8	Traffic + Pink	50
0.08	0	0	0.02	0	0.8	1.48	0	0.1	1.02	0.19	1.27	0	0.03	0.03	0.06	0	0.17	0.01	0.07	0.02	0.15	0.81	0.36	0.08	0	0	1.2	0.12	0.05	0.14	0.15	0.18	0.04	0.19	0	0.14	9	Traffic + Pink	45
0	0.05	0.03	0	0	0	0.22	0.08	0	0.03	0	0.01	0.04	0	0.18	0.8	0.03	0	0.01	0.04	1.04	1.21	0.56	0.19	2.5	2.35	2.35	2.35	2.35	2.44	2.48	2.44	2.43	2.37	2.11	1.49	0.27	10	Traffic + Pink	65
0.29	0.16	0.15	1.34	2.48	2.5	2.44	1.95	2.5	2.5	2.5	2.08	2.26	1.94	1.94	2.26	1.24	2.39	2.26	0.23	1.24	1.78	0.8	0.35	0.36	0.23	1.12	0.07	0.11	0.04	0.13	0.04	0.58	0.22	0.31	1.34	2.01	11	Traffic + Pink	50
0.06	0.27	0	0.05	0.3	0.03	0	0.18	0.08	0.4	0.11	0.11	0.6	0	0	0	0	0.03	0.1	0.05	0.03	0.35	0.45	0.8	0.07	0	0.47	0	0.06	0.07	0	0	0.42	0.01	1.13	0.51	0	12	Traffic + Pink	60
0.14	0	0.09	0.07	0.14	1.02	0	0.03	0.29	0	0.07	0.01	0	0.03	0	0	0.03	0	0.08	0.25	0.05	0	0	0	0.09	0	0	0.28	0	0	0	0.07	0.04	2.5	0.14	0	0.04	13	Traffic + Pink	50
0.05	0.29	0.8	0.03	0.8	0	0.37	0.02	0.26	0.03	0.02	0.1	0.1	0.8	0.32	0	0.04	0.05	2.35	2.5	2.49	2.35	2.46	1.69	0.28	0.6	0.98	0.8	0.17	0.8	1.43	1.26	1.15	1.98	2.44	2.31	1.71	14	Traffic + Pink	45
									0.51	0.39	0.56	0.05	0.77	0.39	0.66	1.76	0.14	0.39	1.49	0.39	2.29	1.22	1.43	0.32	1.49	0	0.17	0.97									15	Traffic + Pink	65
0.78	0.55	0.47	0.8	1.21	1.41	1.21	0.41	0.24	0.38	0.62	0.1	0.21	0.69	0.11	1.15	2.33	0.8	1.15	0.17	1.17	1.32	0.04	1.41	1.23	1.78	0.08	1.02	0.08	0.16	0.04	0.5	1.2	0.16	0.24	0.18	0.71	16	Traffic + Pink	55
0.09	0.14	0.08	0.71	0.09	0	0.02	0.08	0	0.8	0.04	0.04	0.02	0.07	0.14	1	0	0.72	1.15	0.38	0.21	0.04	0.03	0	0	0.17	0.15	0.08	0.04	0.05	0.1	0.16	0	0.1	0.02	0	0.03	17	Traffic + Pink	60
2.18	2.47	2.46	1.31	1.47	0	0	0.04	1.35	0.03	0	0.29	2.36	1.6	0.32	0.14	0	1.49	0.48	0	0	1.21	0.12	0.21	0.39	0	0	0.29	0.06	0.26	1.2	0.01	1.29	2.35	1.82	0.27	0.07	18	Traffic + Pink	45
0	0.18	0.03	0.1	0.31	1.19	0.8	0.1	0.1	1.22	0	0.03	0.18	0.58	0	0	0.01	0.05	0.47	0.08	0.77	0.17	0.06	0	0	0.03	0.38	0.57	0.97	0.8	0	0.1	0.03	0.03	0.8	0.8	1.07	19	Traffic + Pink	55
2.45	1.48	2.18	1.07	0.8	0.8	0.42	1.73	1.43	0.37	0.46	0.8	0.8	0.45	1.02	0.39	0.75	0.24	0.03	0.04	0	0	0.25	0.25	1.31	0.93	0.24	0.02	0.15	1.77	0.32	0.4	2.44	0.13	0	0.02	0.1	20	Traffic + Pink	60
0.55	0.31	1	1.51	0.06	2.32	0.28	0.1	0.56	0.07	0	0.23	0.8	2.32	1.32	2.21	1.47	2.36	2.27	1.4	1.19	1.4	0.04	0.8	0.39	0.62	0.51	2.02	1.48	1.11	2.39	1.33	0.71	1.41	1.54	1.33	2.42	21	Traffic + Pink	60
2.45	2.47	1.67	2.39	2.5	2.22	1.23	2.24	2.42	1.5	2.19	1.23	2.5	2.22	2.35	2.35	1.49	2.5	1.24	2.42	2.41	2.23	2.5	1.79	2.28	2.11	2.43	2.06	0.7	1.79	1.88	2.25	1.16	2.35	2.43	2.5	2.35	22	Traffic + Pink	55
2.03	1.08	1.13	1.51	2.42	1.97	2.08	2.32	2.21	1.93	2.41	1.39	2.49	0.46	2.35	2.5	1.42	1.56	2.25	2.27	1.85	1.71	2.28	0.12	0.63	1.52	1.49	2.1	0.8	1.49	0.06	0.07	1.29	0.8	2.36	2.5	2.3	23	Traffic + Pink	45
1.34	0.53	1.37	0.8	1.25	0.8	0.04	0.33	0.03	0.28	1.09	0.28	0.63	2.09	1.36	0.56	0.13	0.03	0.16	0.8	0.53	0.24	0.32	1.62	0.22	0.8	0.22	0.47	0.11	0.05	0.72	0.07	0.03	0	0.29	0	0.12	24	Traffic + Pink	50
0.47	0	0.11	0.12	0.83	0.05	0.8	0.27	0	0.23	0.8	0.96	0.08	0.78	0	0.03	0.01	0.11	0.8	0.8	0.02	0.8	0.48	1.01	0	1.54	0.23	0.03	0									25	Traffic + Pink	45
0	0.35	0.05	0.8	0.03	0	0.26	2.3	0.18	0.23	0.8	0.8	0	0.53	0.8	0	0	1.23	0	0.8	0.18	0	1.8	0.06	0.12	0	0	0.03	0	0.04	0.03	0.07	0.17	0.27	1.55	0.88	0	26	Traffic + Pink	55
0	0	0	0.05	0	0	0.8	0.03	0.12	0	0	0.05	0.1	0.07	0.8	0.18	0.8	0	0	0.09	0.07	0	0.03	0	0.04	0.01	0	0	0.8	0.8	0.8	0	0.41	0.02	0.02	0	0.03	27	Traffic + Pink	60
0	0.89	0	0.02	0	0.09	0	0	0.01	0.8	0	0.02	0	0	0	0.01	0.02	0.08	0.04	0.03	1.5	0.02	1.05	0	0.8	0.04	0	0.03	0.31	0	0	0.03	0	0	0	0	0	28	Traffic + Pink	55
0.8	0.28	0.07	0.04	0.16	0.17	0	0	0.01	0	0.04	0	0.07	0.21	0	0	0.04	0.96	0.08	0.1	0	0.02	0.05	0.05	0.06	0	0.09	0.8	0.28	0.03	0.01	0	0	0.71	0.21	0.14	0	29	Traffic + Pink	55
0.81	0.19	0	1.56	0.07	0	0.08	0.03	0.08	0.03	0	0	0.04	0	0.01	0	0.8	0.96	0.09	0	1.14	0.02	0	0.05	0.11	0.8	0.8	0.12	0	0.03	0	0	1.17	0	0	0.04	0.21	30	Traffic + Pink	65
0.17	0.14	0.8	0.07	0.08	0	0	0	0.06	0.09	0.19	0.58	0.07	0	0.02	0.24	0	0	0	0.8	0.03	0	0.03	0.31	0	0.02	0	0	0	0.07	0	0.8	0.04	0.13	0.01	0.8	0	31	Traffic + Pink	55
2.39	2.44	2.37	1.22	0.9	0.44	0.8	0.12	0	0	1.37	0.21	0.14	0.29	0.19	0.21	0.27	0.28	0.08	0	0	0.05	0.05	0.09	0.15	0.05	0.24	0.23	0.8	0.09	0.04	0	0.04	0.32	0.8	0.6	0.13	32	Traffic + Pink	60
0	0.03	0	0.02	0	0.15	0	0.05	0	0.8	0.25	0	0.01	1.3	0.05	0.08	0	0	0	0.96	0.8	2.43	2.1	0.03	0	0.18	0.03	0.06	0.8	0.03	0	0.15	0.28	0.27	0	0.8	0.85	33	Traffic + Pink	50
0.8	0	2.27	0.8	0.05	0.05	0.16	0.01	0	0.1	0.8	0.12	0.15	0	0	0	0	0	0	0.07	0.03	0	0.04	0.8	0.8	0.05	0.04	0.04	1.32	0.8	0.15	0.07	0	0	0.22	0.16	0.8	34	Traffic + Pink	45
0	0.16	0.02	0	0.8	0	0	0	0	0.04	0.8	0.03	0	0.03	0	0	0	0	0.8	0.07	0	0.09	1.18	0.8	0	0	0.04	0.8	0.53	0.29	1.59	0	0.05	0.01	0.45	0	0.05	35	Traffic + Pink	50
0.27	0	0.02	0	0	0.8	0	0	0.8	0.05	0	0	0.04	0.8	1.56	0	0.8	0	0	0	0	0	0.8	0.89	0.05	0	0	0	2.38	2.04	2.35	2.38	2.35	2.46	2.48	1.38	2.48	36	Traffic + Pink	45
0.8	0.03	0	0.17	0.29	0.05	1.09	0.08	0.68	0.13	2.35	2.35	2.35	2.44	2.5	2.39	2.36	2.5	2.44	2.44	2.5	2.27	2.11	1.83	1.84	1.58	0.36	1.59	1.54	0.39	0.47	0.05	0.8	2.17	0.97	0.8	1.19	37	Traffic + Pink	50
0.38	1.54	1.44	0.36	1.47	0.59	0.69	0.23	0.49	0.43	0.23	0.8	0.36	0.8	0.41	0.54	1.07	0.15	0.39	0.09	1.71	1.25	0.71	0.8	0.22	0.36	0.64	0.88	0.8	1.75	1.32	0.69	1.37	1.04	1.41	1.44	1.39	38	Traffic + Pink	60
1.72	1.26	0.6	1.06	0.42	0.45	0.16	0.11	1.2	0.02	0.8	2.32	0.8	0.3	1.31	0.46	1.03	0.04	0.6	1.32	0.73	0.17	1.21	0.62	1.84	2.23	1.66	1.49	0.16	1.2	0.1	1.18	0.8	0.23	0.8	1.33	0.8	39	Traffic + Pink	65
0.25	0	0.65	0.03	0.48	0.11	0.17	1.07	0.18	0.29	0.8	0.34	0.8	0.32	0.21	0.21	0.08	0.04	0.38	0.44	0	0.11	0.35	0.06	0.03	0.8	0.11	0.01	0.07	1.53	0.77	0.8	0.23	0.52	0.17	0.14	0.38	40	Traffic + Pink	45
1.05	1.6	0.05	0.05	0.14	0.95	0.8	2.29	1.26	0.17	0.8	0.71	0.27	0.07	0.8	2.35	2.35	2.38	2.48	2.23	0.41	0.29	1.18	0.01	0.05	1.35	2.32	0.8	1.35	0.24	0.14	0.14	0	0.03	0.44	0.81	1.47	41	Traffic + Pink	55
1.37	1.23	1.01	1.85	0.23	0	1.81	0.8	0.21	0.03	0.8	1.15	0.19	0.51	0.36	0.17	0.8	0.8	0.39	1.09	0.8	0.8	0.55	0.07	0.11	0	0.08	0	0.8	0.8	1.63	0.39	0.8	0	0.26	0	0.16	42	Traffic + Pink	55
0	0.8	0.34	0.69	0.8	0.8	0.04	0.12	0.05	0	0.03	0.18	0	0	0.18	0.18	0	0.8	2.39	0.1	0.8	0.06	1.19	0	0.27	0	1.23	0.9	1.7	0.09	1.05	1.91	2.35	1.88	0.8	2.5	2.4	43	Traffic + Pink	65
1.71	1.2	1.36	0.02	0.09	0.02	0	0	0.07	0.19	1.21	0.99	2.27	0	1.36	0.93	0.35	0.39	0.11	0.05	0.06	1.41	1.3	0.8	0	0.46	0.33	0.18	1.25	1.05	0.26	0.81	0.44	0.05	0.21	0.47	0.12	44	Traffic + Pink	60
0.25	0.02	0.8	0.03	0	0.17	1.13	1.34	2.5	0.85	2.31	0.57	0.81	2.36	2.5	2.45	1.44	1.47	2.46	1.35	1.49	2.01	2.5	2.01	1.2	0.8	1.37	2.22	0.43	1.58	0.15	2.5	2.28	2.08	1.85	1.99	0.77	45	Traffic + Pink	60
1.51	1.26	2.08	1.83	1.07	0.19	2.41	1.54	1.61	2.04	1.55	2.03	2.42	2.42	1.99	1.9	1.14	1.55	0.35	1.9	2.23	1.37	0.8	2.1	1.35	2.5	2.4	2.45	1.42	2.32	1.6	0.8	0.32	1.66	0.74	1.12	1.41	46	Traffic + Pink	60
2.34	2.41	1.61	2.22	2.33	1.95	2.07	2.41	2.33	2.47	1.85	1.48	1.89	2.5	2.25	2.01	1.88	2.25	0.33	0.58	1.51	2.19	0.74	2.21	1.86	1.34	1.92	0.53	0.83	1.83	1.91	2.5	2.33	1.43	0.3	2.18	1.94	47	Traffic + Pink	45
2.42	1.55	2.22	2.29	1.59	0.8	1.27	2.21	2.22	2.33	0.97	1.66	1.68	2.04	2.1	2.4	1.79	1.5	2.35	1.5	1.35	2.01	1.99	1.37	2.2	2.5	2.43	2.5	2.43	2.5	2.36	2.3	2.45	2.35	2.48	2.4	2.4	48	Traffic + Pink	60
2.05	1.39	2.19	1.3	2.09	1.79	0.79	1.94	2.33	1.5	2.28	1.19	1.5	0.52	0.72	0.64	2.5	1.31	2.37	0.82	1.48	0.93	1.84	1.58	1.66	1.63	1.52	0.32	0.36	0.29	0.1	0.71	1.21	0.33	0.47	0.1	0.86	49	Traffic + Pink	50
0.25	2.5	1.1	2.32	2.42	2.33	2.21	2.06	2.35	1.94	1.51	1.89	2.22	2.03	1.14	0.16	0.33	1.43	1.79	2.29	2.32	2.18	1.64	0.83	1.51	0.53	0.25	1.33	1.19	0.21	0.8	0.56	1.83	2.41	1.08	0.59	1.05	50	Traffic + Pink	50
0.55	0.86	0.72	0.36	0.96	0.46	1.64	1.46	0.41	2.1	2.13	2.13	2.18	1.1	2.18	2.39	1.08	2.39	2.26	2.22	0.77	2.42	1.64	2.28	1.51	2.14	2.35	1.92	2.44	2.46	2.45	1.85	1.08	1.94	2.22	1	0.71	51	Traffic + Pink	55
1.51	2.18	2.23	1.96	1.24	1.23	1.48	0.86	1.84	0.79	2.18	1.08	1.26	2.2	1.52	1.88	1.18	1.83	2.18	2.46	1.24	1.79	0.69	2.18	0.86	1	1.64	1.74	0.72	0.29	1.24	0.56	0.36	1.12	0.49	2.14	0.95	52	Traffic + Pink	45
0.74	1.07	0.12	1.79	2.27	0.51	1.11	0.11	0.64	0.23	0.17	0.8	0.8	0.4	1.32	0	0.23	0.19	0.76	0.04	1.2	0.33	0.05	0.58	1.55	0.44	0.47	0.59	0.81	0.35	0.46	0.8	0.09	0.19	0.11	0	1.19	53	Traffic + Pink	65
0.03	0	0.9	0.8	0.06	0.01	1	1.42	0.13	0.63	0.1	0.23	0	0.05	1.34	0.23	0.27	0.15	1.02	1.57	2.05	0.46	0.47	2.1	0.61	1.25	2.39	0.29	0.12	0.25	0	0.28	1.75	0.33	0.8	0.8	0.07	54	Traffic + Pink	65
0.59	0	0.03	0.65	0.14	0	0.8	1.68	0.17	0	0.11	0	0.15	0.01	0.09	0	0.06	0.21	0.28	0.05	0.47	0	0	0.02	1.17	0.03	0.1	0	1.69	1.14	2.03	0.09	0.04	0	0.04	2.27	2.01	55	Traffic + Pink	50
0.05	1.05	0.8	0.31	0.03	0.8	0.16	0.22	0.8	0	0.05	0.25	0	0.8	0.37	1.66	1	1.32	0.8	0.09	0	0.05	1.99	0.06	0.06	0.02	0.03	1.08	0.8	0	0.8	0.23	0	0.11	0.8	0.05	0.8	56	Traffic + Pink	55
0	0.04	0	0.04	0	0	0	0.06	0.05	0.04	0.05	0	0.11	0	1.08	0	0.8	0.01	0.14	0.14	1.69	0.03	0.28	0.53	0.03	0.1	0	0	0	0	0.15	1.06	0.04	0.02	0.01	0.07	2.38	57	Traffic + Pink	65
0.06	0.04	0.07	0.01	0	0.03	0.08	0.05	0.8	0.04	0.12	0.8	0.02	0	0.14	0.8	1.37	0.65	0	0	0	0.02	1.2	0.03	2.5	0.04	0.02	0.09	0.8	0	0	0	0.05	0	0	0	0.16	58	Traffic + Pink	55
0	0	0	0.21	0.03	0.01	0.15	0.09	0	0	0.03	2.36	0.11	0	0.03	0.29	0	0	0	0.48	1.25	0	0	0.31	0.06	0	0.03	1.17	0.02	0.13	0.31	0.03	0.01	1.14	0.53	0	0	59	Traffic + Pink	45
0	0.16	0	0	0	0.05	1	0	0	0	0.86	0	0	0	0	0.8	0	0.59	0	0.8	0	0	0	0	0.12	0	0.03	0.02	0	0.8	0.12	0	0.02	0.09	0.02	0.11	0	60	Traffic + Pink	65
0.89	0.15	0.8	0	0.09	0.8	0	0	0.28	0	0.02	0.24	0.8	0.08	0	0	0.8	0	0	0.8	0.04	0.08	0	0	0.28	0	0	0.11	1.36	0.04	0.55	0.04	1.17	0.12	0.12	0.03	1.5	61	Traffic + Pink	50
0.02	0.07	0	0.01	0	0	0	0	0	0	0.03	0	0	0.04	0.03	2.35	2.35	2.35	2.35											2.14	2.5	2.5	1.87	2.5	2.5	2.32	2.41	62	Traffic + Pink	65
1.63	0.83	1.9	0.11	0.19	2.07	1.74	1.56	0.8	2.06	0.13	0.19	1.25	0.44	1.69	1.33	2.38	0.48	0.87	0.74	2.5	1.18	0.38	0.63	1.32	0.8	0.94	1.23	1.19	1.53	0.3	1.74	0.62	1.11	0.58	1.33	0.36	63	Traffic + Pink	65
1.45	0.18	1.4	1.37	1.94	1.77	0.6	0.97	0.37	1.11	0.32	0.64	1.34	1.24	1.45	0.32	1.37	1.79	0.49	0.6	2.44	0.16	0.24	2.25	0.23	1.35	0.5	0.12	1.26	1.65	0.8	1.41	0.8	0.37	0.9	2.35	1.59	64	Traffic + Pink	45
1.45	0.8	0.29	1.87	1.48	0.48	0.97	1.01	0.17	1.19	0.02	1.24	0.09	0.79	0.22	0.36	0.71	0.58	1.29	0.63	0.41	1.16	0.71	0.5	0.41	0.27	1.24	0.45	0.24	0.83	1.34	1.41	0.21	1.15	2.4	1.17	0.26	65	Traffic + Pink	45
1.3	1.03	0.16	1.51	0.02	1.06	0.41	0.48	0.16	0.8	0.23	0.6	0.04	0.48	0.8	1.19	0.1	0.42	0.48	0.8	1.26	0.32	1.83	1.19	1.81	0.29	1.41	0.26	0.24	1.09	0.41	1.37	0.23	1.2	1.4	0.8	0.23	66	Traffic + Pink	60
0.58	0.35	1.22	1.56	2.1	2.13	2.05	1.49	2.38	1.92	1.51	1.29	0.56	1.83	1.73	1.58	1.36	0.99	2.04	0.28	1.56	1.77	1.69	2.33	2.23	2.25	1.51	1.57	2.14	2.24	2.38	1.39	1.7	2.5	1.92	1.29	2.33	67	Traffic + Pink	55
0.23	1.35	1.74	0.15	1.27	0.82	0.06	0.8	1.23	1.29	1.53	1.4	1.83	0.07	0.46	0.28	0.38	0.8	0.28	1.59	0.8	1.76	0.85	1.43	0.33	1.11	1.52	1.11	0.9	1.39	0.03	0.54	1.18	0.21	0.8	0.19	1.24	68	Traffic + Pink	60
1.07	1.71	1.12	0.69	1.16	1.25	0.12	1.39	1.06	0.21	0.8	0.07	1.17	2.39	1.51	1.55	0.8	0.29	2.34	0.58	0.14	0.33	1.68	0.43	1.56	1.29	1.12	1.38	1.26	0.47	0.5	0.29	1.25	1.27	1.94	1.4	2.5	69	Traffic + Pink	65
1.92	2.5	0.76	0.97	2.02	0.93	1.43	0.36	0.03	0.23	1.58	0.1	1.49	0.32	0.5	0.8	0.21	0.71	0.08	0.35	0.03	0.1	1.47	0.66	1.17	1.19	2.36	1.14	0.9	0.06	1.33	1.21	0.78	2.43	2.44	2.34	2.04	70	Traffic + Pink	55
1.25	0.44	0.95	0.24	1.94	2.5	1.99	2.08	1.11	1.12	1.86	1.52	0.83	0.8	0.42	0.9	1.84	1.69	1.63	2.42	1.89	1.32	1.99	1.43	2.31	0.79	0.62	1.99	1.51	1.96	1.92	1.66	1.03	0.38	2.5	0.87	2.15	71	Traffic + Pink	55
0.5	2.26	1.42	0.72	1.5	0.79	2.23	1.22	0.36	0.5	1.09	0.11	1.34	0.74	0	1.5	1.97	0.65	1.22	2.36	2.38	2.35	2.35	2.35	2.48	2.44	1.52	1.54	2.23	2.41	2.42	1.75	1.97	1.66	2.22	2.32	2.18	72	Traffic + Pink	45
1.37	0.8	0.04	1.08	1.33	0.8	0.93	0.8	0.37	0.43	0.43	1.2	0.97	1.4	0.53	2.5	1.26	1.45	0.3	0.21	1.89	2.18	1.94	0.23	0.49	1.21	0.42	1.39	1.05	2.1	1.47	2.35	1.4	0.12	2.22	0.8	0.31	73	Traffic + Pink	60
2.5	2.5	2.5	2.5	2.36	1.94	1.25	1.94	1.84	2.32	2.25	2.28	1.64	2.24	2.39	2.5	2.46	2.16	2.45	1.84	2.18	1.79	1.42	2.41	1.92	1.78	2.05	2.42	2.39	2.38	0.6	2.08	0.33	0.8	1.22	1.03	2.13	74	Traffic + Pink	60
2.02	2.24	1.79	0.38	2.5	2.44	1.9	1.33	1.49	1.51	2.23	2.17	1.39	0.55	1.49	0.8	1.22	1.38	0.9	1.02	2.18	1.32	0.81	0.8	1.38	0.8	0.8	2.35	1.71	1.76	1.31	1.07	0.37	1.83	1	1.33	0.23	75	Traffic + Pink	60
0.8	0.11	0.8	0	0.8	2.33	0.66	0.02	0.35	0.32	0.36	0.14	0.17	0.22	0.63	2.38	0.63	2.5	0.23	2.27	1.15	0.66	2.21	0.2	1.39	0.98	0.14	0.17	0.13	2.25	0.06	0.17	1.91	0.13	0.32	1.94	0.8	76	Traffic + Pink	65
0.8	1.22	0.03	0.28	0.02	0.71	0.96	2.5	0.36	1.2	0.17	0.8	0.92	0.08	0.03	0.18	0.05	0.5	0.16	0.15	0.8	2.35	2.38	2.35	2.5	1.05	2.5	2.42	1.79	1.39	1.38	2.28	0.33	0.17	1.39	1.58	0.8	77	Traffic + Pink	50
0.73	1.07	2.03	1.63	2.4	0.56	1.51	1.08	0.56	0.79	0.8	1.53	1.47	0.13	1.26	1.11	1.24	1.08	1.24	0.69	2.5	2.45	2.22	1.89	0.9	1.95	1.72	0.15	2.27	0.72	2.19	1.17	0.53	0.8	0.44	0.15	1.14	78	Traffic + Pink	45
0.69	0.46	1.08	2.07	0.53	0.49	0.82	0.37	1.59	1.5	0.29	1.48	0.71	0.3	0.5	2.31	1.28	1.61	1.98	2.46	2.5	2.5	2.39	2.5	2.5	2.45	2.43	1.96	0.63	0.53	0.56	0.82	1.41	1.99	1.2	1.2	0.8	79	Traffic + Pink	65
1.1	2.03	0.51	0.3	1.31	0.64	0.23	1.19	1.37	2.2	1.51	1.05	0.91	0.24	0.49	0.83	1.05	0.18	0.69	0.06	0.37	1.85	0.29	0.47	0.63	0.3	0.5	0.82	0.74	0.73	1.48	0.93	2.16	1.32	0.36	0.48	1.23	80	Traffic + Pink	45
0.4	0.17	0.23	1.29	2.12	0.51	0.38	2.1	0.46	0.07	0.29	0.1	0.06	1.09	0.8	0.27	1.31	0.44	0.23	0.38	0.35	0.8	0.03	0.8	0.29	0	1	0.8	0.03	2.07	0.87	0.07	0.69	0	1.32	0.02	0.02	81	Traffic + Pink	60
0.03	0.08	0.06	0.16	0.13	0.8	0.59	0.22	0.24	0.35	0.47	0.24	0.21	1.33	0.8	0.84	0.13	0.8	0.13	0.59	1.3	0.56	0.24	0.8	0	0.59	0.57	0.78	1.04	0.22	1.28	0.8	0.24	0.08	0.73	0.04	1.13	82	Traffic + Pink	55
0.07	0.24	0.2	0.07	0	0	0	0	0	0	0.8	2.05	1.68	0.8	0.8	0.5	0.29	0.15	0.03	0.03	0	1.41	0.41	0.07	1.05	0.23	0	0.05	0.18	0.08	0.16	0.8	0.03	0.04	0.3	0.21	0	83	Traffic + Pink	50
0.03	0.05	0.05	0.8	0.04	0.23	0	1.03	0.03	0	0.03	0.05	0.13	0.2	0	0.07	0.13	0.23	2.06	0.8	0.8	0	0	0.41	0.65	0	0.8	0.03	0	0.29	0.03	0.15	0.06	0.41	0.05	0	0.8	84	Traffic + Pink	50
0.17	0.14	0.01	1.43	0.65	0.02	0	0	0.8	0	0.06	0.03	0	0.01	0	0	0.01	0.1	0.11	0.17	2.04	2.38	1.91	2.38	2.38	2.44	2.5	0.09	1.25	0.25	1.56	1.24	1.14	1.79	0.45	0.8	2.36	85	Traffic + Pink	65
2.14	1.45	0.8	1.56	0.37	0.8	0.12	1.36	2.5	1.96	0.72	1.33	1.44	0.72	0.92	1.35	1.11	2.19	1.94	1.88	0.75	2.31	2.5	1.79	2.44	2.28	2.15	2.42	2.5	2.5	2.41	2.1	1.1	1.49	1.72	1.26	1.29	86	Traffic + Pink	50
0.03	0.8	0.09	0.16	2.09	1.99	2.02	0.69	0.26	0.17	0.03	0.95	2.5	0.15	0.11	0.8	0.51	0.49	0.06	1.27	0.15	1.72	2.5	0.8	0.12	0.05	0.46	1.48	0.03	0.9	1.9	0.8	0.01	0.8	0.76	0.12	0.53	87	Traffic + Pink	45
0.38	0.56	1.36	2.1	1.29	0.33	0.89	1	0.8	0.86	2.31	1.56	1.55	1.35	1.65	1.53	1.68	0.78	0.48	2	2.44	0.7	0.39	0.22	1.33	1.25	1.5	1.96	1.15	2.26	2.13	0.97	2.24	2.25	2.1	1.9	0.58	88	Traffic + Pink	55
1.91	0.5	2.03	1.65	1	1.34	0.3	1.63	2.31	0.48	1.92	2.32	0.72	0.53	1.79	0.66	2.14	2.1	0.9	1.19	0.36	0.27	2.28	2.44	2.35	2.35	2.35	2.46	2.5	1.15	1.37	1.2	0.99	0.8	1.28	1.51	0.34	89	Traffic + Pink	50
1.08	0.56	0.39	1.16	0.8	0.8	1.73	0.95	0.62	1.05	0.8	0.2	0.8	0.26	1.31	0.71	0.28	0.08	0.17	0.8	1.79	0.1	1.04	0.58	0.15	2.14	0.11	1.04	2.36	0.8	0.04	1.06	0.1	0.8	1	0.3	0.8	90	Traffic + Pink	55
0.92	1.08	2.19	0.67	1.64	1.47	0.28	0.24	0.38	2.5	1.25	0.66	0.16	1.79	1.5	0.23	1.32	2.44	2.35	1.46	1.53	2.35	2.14	0.78	2.05	2.13	1.11	1.12	1.67	1.8	1.67	1.8	0.52	1.88	1.79	0.92	0.74	91	Traffic + Pink	65
0.35	0.58	0.52	1.4	1.88	1.8	0.82	2.32	2.14	1.48	0.11	1.95	1.31	1.76	1.79	2.38	0.81	1.28	1.19	1.58	1.73	0.4	0.24	0.39	1.95	1	0.8	0.73	0.85									92	Traffic + Pink	45
2.19	1.9	1.08	0.97	2.11	0.8	1.52	2.5	0.8	1.88	1.82	0.55	0.11	1.05	0.61	0.43	2.23	1.95	1.39	2.07	0.78	0.56	0.5	0.11	0.31	0.13	0.32	0.35	1.36	1.48	1.31	0.15	1.42	0.5	0.81	0.21	0.91	93	Traffic + Pink	60
0.16	1.29	0.04	0.8	0.42	0.8	0.58	0.16	0.8	0.25	0.25	1.2	1.34	0.76	1.02	0.79	1.11	1.01	0.66	0.81	0.21	0.19	1.8	0.85	1.33	1.05	1.02	1.74	0.8	1.25	0.33	0.78	1.18	2.28	0.71	0.8	0.95	94	Traffic + Pink	45
2.44	1.43	1.01	1.51	1.76	2.4	2.35	2.31	2.32	2.21	2.42	1.77	0.35	0.78	1.05	0.86	0.33	1.66	2.41	1.38	0.78	2.24	1.08	0.48	0.9	2.24	1.51	1.38	0.9	0.85	0.37	0.32	0.51	0.56	2.05	2.06	1.47	95	Traffic + Pink	55
0.74	0.28	0.85	1.25	0.28	0.64	2.05	0.9	1	1.25	0.71	1.53	0.47	0.3	0.29	1.2	0.85	0.41	2.35	1.67	0.66	2.2	0.97	0.66	1.14	0.8	0.31	1.05	0.26	0.92	1.24	0.8	0.8	1.95	2.04	1.95	0.25	96	Traffic + Pink	65
1.4	0.45	0.72	0.76	1.51	2.21	1.02	0.2	0.85	2.22	0.39	0.3	0.85	0.85	0.22	0.57	0.63	0.39	0.08	2.08	1.08	2.05	2.07	0.74	0.52	0.47	1.74	0	0.66	0.79	1.75	0.55	0.27	0.47	0.69	1.51	1.32	97	Traffic + Pink	60
1.11	0.79	0.71	0.85	0.22	0.06	1.34	1.94	0.21	0.13	0.27	0.63	0.27	0.74	1.39	1.1	0.26	1.96	0.97	1.2	0.29	0.8	1	1.23	0.94	2.33	0.62	0.5	0.24	0.23	0.05	0.84	0.26	0.04	0.09	0.11	0.15	98	Traffic + Pink	45
0.18	0.14	0.8	1.29	0.12	0.02	0.01	0	0.31	0.57	0.07	0	0.22	0.82	2.44	1.23	0.8	1	0.65	1.55	1.5	0.09	1.14	1.08	1.26	1.19	0.09	0.82	0.02	0.05	0.11	0.05	0.06	0.19	0.22	0.48	0.06	99	Traffic + Pink	50
0.8	0.8	0.8	0.08	0.03	0.8	0.03	0.16	0.37	0	0.04	0.04	0.79	0.02	0.09	0.15	0.37	0.36	0.01	0.23	0.1	0	0	0.71	0.8	0.04	0.09	0.8	0.21	0.01	0.09	0	0.21	0.93	0.8	0.15	0.86	100	Traffic + Pink	60
0.06	0.13	0	0	0.8	0.8	0.16	0.09	0.25	0.8	1.2	0	0.78	0.05	0.26	0.08	1.02	0.14	0.8	0.01	0.8	0.02	0.01	0.02	0	0	0.03	0.22	0.21	0.07	0.92	0.25	0.13	0.04	0.06	0.18	0	101	Traffic + Pink	45
0.1	0.12	1.25	0.01	0.37	0.12	0	0	0	0	0.04	0.13	0	0.65	0	0.07	0.04	0	0	0.71	0.04	0.11	0.65	0.07	0.23	2.27	0.24	0.31	0.16	0.07	2.42	0.04	0	0	0	0.13	0.12	102	Traffic + Pink	60
0.07	0	0	0	0.03	0.01	0.8	0	0	0	0.21	0.04	0.05	0	0.01	0	0.04	0.1	0.52	0.96	0.44	0	2.35	2.48	2.35	2.38	1.95	2.35	2.45	0.8	1.16	0.11	1	0.74	0.17	0.05	1.24	103	Traffic + Pink	50
0.09	0.16	0.27	0.8	0.05	0.8	0.16	0.6	0											2.22	1	1.92	0.58	1.41	0.58	1.68	1.38	0.25	0.42	0.6	0.3	1.97	1.64	1	0.14	1.95	1	104	Traffic + Pink	55
0.74	0	0.05	0.23	0.39	2.25	0.8	0.69	0.93	0.55	0.46	0.2	0.06	0.8	0.63	2.2	1.25	1.51	0.79	0.39	0.06	0.17	0.29	0.59	1.94	1.25	1.33	1.23	0.07	0.43	0.5	0.18	0.48	0.32	0.31	0.5	1.48	105	Traffic + Pink	65
1.21	2.28	0.23	0.3	0.3	0.46	0.04	0.14	0.03	0.14	1.18	1.26	1	0.27	0.31	0.12	0.15	0.72	0.86	0.8	0.06	0	1.83	2.42	0.37	0.33	0.79	0.37	1.2	2.24	0.29	2.12	1.52	0.15	0.04	0.39	1.13	106	Traffic + Pink	50
0.11	2.36	1.28	0.54	0	0.84	0.17	0.5	0.24	0.45	0.08	1.48	1.31	0.72	0.49	0.25	0.37	2.27	2.39											2.5	2.4	2.29	2.17	2.5	2.3	1.39	2.14	107	Traffic + Pink	65
0.37	1.02	1.18	0.55	2.09	0.68	2.22	1.62	2.15	2.5	2.08	2.19	2.08	0.16	0.33	0.66	2.35	2.43	2.35	2.35	2.35	2.35	2.37	2.38	1.24	2.22	1.85	2.37	1.79	0.27	0.29	2.16	2.5	2.5	0.24	0.37	1.48	108	Traffic + Pink	55
1.35	0.07	0.09	1.71	0.8	0.17	0.8	0.29	2.35	0.2	0.04	0.21	0	1.17	1	0	0.2	0	0.08	0.07	0.18	0.97	0.39	0.45	0.24	0	0.8	0.08	0.16	0.25	2.4	2.05	0.87	0.25	0.26	0.74	0.63	109	Traffic + Pink	45
0.63	1.29	1.19	0.31	0.2	0.72	1.5	0.43	1.21	0.58	1.74	2.07	1	0.47	0.11	0.79	0.18	0.21	1.14	1.43	1.17	2.3	2.22	0.55	0.8	0.28	1.93	2.05	0.05	0.23	1.21	0.33	1.72	0.6	0.12	0.06	0.11	110	Traffic + Pink	55
2.24	0.6	0.4	0	0.8	0.78	0.59	0.12	0	1.89	1.33	0.35	0.05	0.07	0.8	0.09	0.11	0.37	0.19	0.36	2.26	1.59	2.19	2.21	1.22	0.28	0.52	1.2	0.49	0.27	0.1	0.36	0.07	0.8	0.28	0.32	2.23	111	Traffic + Pink	55
1.79	2.31	0.12	0.97	0.19	1.51	0.48	0.16	0.74	2.04	1.64	0.48	2.25	1	0.85	0.29	2.02	2.5	0.79	2.03	2.33	2.28	2.43	1.56	2.42	1.74	1.37	1.63	2.5	1.37	0.97	0.78	1.95	2.28	2.19	2.26	1.3	112	Traffic + Pink	65
1.72	1.8	0.8	1.95	0.52	1.64	1.51	0.55	0.63	0.66	0.3	0.78	0.8	0.23	1.22	0.74	0.45	2.08	2.31	2.31	1.23	2.17	1.19	0.63	0.78	0.47	1.8	0.8	0.66	0.81	1.47	2.47	0.85	0.63	0.22	0.72	0.81	113	Traffic + Pink	65
0.33	0.14	0.06	0.33	0.18	1.06	2.02	0.07	0.97	1	1.31	0	0.71	0.04	0.24	1.95	0.24	0.71	0.64	0	0.8	1.74	0.79	0.44	1.23	1.92	2.49	2.35	2.35	2.35	2.38	2.5	1.24	2.47	2.29	1.49	1.4	114	Traffic + Pink	60
0.63	0.23	0.39	0.29	0.47	1.98	0.06	0.07	0.8	0.07	0.03	0.9	1.38	1.68	0.57	1.54	2.35	2.35	2.35	2.35	2.38	1.61	2.5	2.42	2.37	2.35	2.35	1.95	1.54	2.5	2.35	2.5	2.48	2.45	2.43	2.43	2.45	115	Traffic + Pink	60
2.42	2.49	2.43	2.5	2.17	2.49	2.29	2.43	2.5	2.42	2.27	2.41	2.38	2.5	2.47	2.45	2.17	2.47	2.34	1.55	2.45	2.29	2.39	2.5	2.46	2.5	1.5	2.16	2.5	2.05	2.4	2.48	2.44	2.45	2.49	2.41	2.04	116	Traffic + Pink	45
0.71	2.36	0.27	2.44	2.02	2.29	0.78	0.52	1.75	0.66	1.32	1.24	2.07	0.3	0.85	0.78	0.14	1.82	2.13	1.33	2.42	0.74	0.47	0.23	0.14	0.24	0.78	1.64	2.13	0.29	0.23	0.74	0.37	0.33	0.33	0.8	0.25	117	Traffic + Pink	55
0.26	0.23	0.48	0.77	1.19	0.47	0.37	0.23	0.52	0.23	0.27	0.56	0.16	0.28	0.31	0.97	0.11	0.09	0.79	2.31	0.69	0.52	0.52	0.22	0.02	1.11	1.51	0.06	0.27	1.85	0.24	0.17	0.32	0.56	0.91	1.09	1.36	118	Traffic + Pink	50
1.9	2.06	0.3	1.01	1.2	0.52	1.79	0.14	0.02	0.19	0.18	0.06	0.63	0.8	2.22	1.39	0.75	2.05	2.35	2.35	2.48	2.35	2.35	2.35	2.48	2.34	2.26	2.35	2.18	2.27	0.37	0.35	0.22	1.55	2.01	0.5	0.31	119	Traffic + Pink	50
1.5	0.5	0.79	1.47	0.8	0.47	0.08	1.45	0.63	0.96	2.31	1.52	2.01	0.33	2.19	1.55	0.31	0.24	0	0.49	0.74	0.26	0.18	0.52	0.28	2.42	2.29	1.83	0.9	0.36	2.32	2.3	2.49	0.42	0.29	1.67	0.48	120	Traffic + Pink	50
1.04	2.35	2.38	2.44	2.46	2.23	2.5	2.26	1.95	2.13	1.9	2.45	2.5	2.5	2.46	2.49	2.5	2.5	2.5											2.5	1.39	1.69	1.74	2.5	2.43	1.74	1.65	1	Traffic + Pink	65
1.68	0.85	1.06	0.8	2.29	1.19	1.3	1.19	1.02											1.18	1.46	2.01	2.5	1.19	1.2	1.29	1.03	1.52	1.17	1.06	2.5	1.02	2.5	2.38	2.5	1.08	0.96	2	Traffic + Pink	50
																													2.35	1.18	2.27	1.26	2.5	2.5	1.18	1.19	3	Traffic + Pink	65
																																					4	Traffic + Pink	45
																																					5	Traffic + Pink	60
																																					6	Traffic + Pink	50
																																					7	Traffic + Pink	65
																													2.04	2.18	2.5	2.29	2.04	2.5	1.22	1.4	8	Traffic + Pink	50
2.11	1.76	2.5	2.46	2.5	1.28	2.43	1.22	0.65	2.42	0.8	0.65	1.28	2.21	2.5	2.5	0.66	2.26	1.41	1.04	1.41	1.22	2.5	2.13	2.5	1.41	0.95	2.13	2.5	0.81	0.73	0.64	2.13	0.68	2.5	2.05	0.73	9	Traffic + Pink	45
1.04	0.58	0.81	2.5	2.35	0.97	0.81	2.5	1.12	0.68	0.76	2.5	2.13	0.5	1.22	2.22	2.5	2.26	2.35	2.22	0.5	0.68	0.58	0.99	1.98	2.34	2.44	2.5	0.5	2.5	2.5	0.73	0.73	2.5	2.5	2.35	0.91	10	Traffic + Pink	65
2.35	2.5	2.5	2.26	0.68	0.58	2.5	2.35	0.6	0.68	0.81	2.5	0.73	1.12	0.73	2.36	1.14	0.91	2.47	0.82	2.35	2.35	2.5	0.58	2.5	0.91	0.51	1.04	2.5	0.73	0.6	0.91	0.6	0.65	2.5	0.76	2.5	11	Traffic + Pink	50
1.98	2.47	2.13	0.91	2.13	2.35	0.82	2.26	2.5	0.82	0.91	2.5	1.2	2.47	0.59	2.4	0.81	1.41	1.28	1.11	2.26	2.44	2.22	0.64	0.65	2.5	2.33	2.13	0.82									12	Traffic + Pink	60
1.18	0.91	0.76	0.66	2.22	2.13	2.5	2.22	0.5	1.12	0.43	2.22	0.58	0.81	2.22	0.5	2.5	0.73	1.5	2.13	2.35	2.5	0.91	0.66	0.58	2.23	0.16	0.5	0.6	2.22	0.68	1.04	0.8	0.81	2.23	2.31	0.5	13	Traffic + Pink	50
																			1.58	2.35	2.5	0.81	2.47	2.26	0.68	0.29	0.5	0.29	2.35	0.6	2.35	0.46	0.43	0.65	0.59	2.35	14	Traffic + Pink	45
									1.37	2.47	0.76	2.22	2.5	0.91	0.29	0.68	0.65	0.16	0.73	0.82	2.5	2.05	0.91	0.91	1.04	0.65	2.35	0.73	2.5	0.52	2.13	2.5	2.5	2.13	0.91	0.52	15	Traffic + Pink	65
									2.39	2.34	2.09	1.39	1.8	1.66	2.44	2.5	2.5	2.3	2.41	2.5	2.48	2.38	2.43	2.5	2.5	1.58	2.37	2.5									16	Traffic + Pink	55
0.27	2.33	1.22	0.23	1.35	0.48	0.82	0.45	0.78	0.25	0.18	0.6	0.08	1.09	0.8	0.82	0.59	0.31	0.74	1.19	0.8	0.13	2.5	0.6	0.36	0.22	0.8	1.74	0.8	1.9	0.73	0.42	1.11	0.04	1.32	0.8	1.24	17	Traffic + Pink	60
1.2	1.86	1.79	1.47	1.19	0.29	1.41	0.71	0.74											0.07	1.92	0.73	0.48	2.16	0.29	0.19	0.5	0.23	0.06	0.8	0.72	0.9	0.14	0.78	0.71	0.34	0.61	18	Traffic + Pink	45
1.72	1.33	0.19	2.01	1.44	0.29	1.58	0.26	1.12	0.25	0.98	1.33	1.2	0.63	0.8	0.23	1.14	0.98	0.8	1.68	0.8	1.23	0.05	0.54	0.08	1	0.23	1.19	1.47	0.21	0.8	0.13	0.45	1.49	1.24	0.29	0.25	19	Traffic + Pink	55
2.47	2.5	2.5	1.34	0.44	1.83	0.72	0.44	0.2	0.59	0.74	0.31	1.05	0.31	0.04	0.91	0.93	0.27	0.43	0.27	0.25	0.35	0.12	0.33	0.24	0.07	0.1	0.14	0.78	0.35	0.57	2.39	0.1	1.29	0.06	2.17	1.02	20	Traffic + Pink	60
0.57	0	0.17	0.8	0	1.59	0.8	0.05	1.8	0.38	0.36	1.19	0.63	0.04	0	1.07	0.19	0.16	0.23	1.32	1.37	0.89	0.8	0.07	0.06	0.09	0.06	0.01	0.08	0.61	0.23	0.26	0.23	0.06	0.11	0.04	0.14	21	Traffic + Pink	60
0.28	0.12	0.12	0.13	0.16	0.38	0.15	0.06	0.53	0.05	0	0.06	0.46	0.04	0.35	1.05	0.8	0.22	0.28	0.04	0.04	0.08	0.09	0.14	0.61	0.28	0.21	0	0	0.21	0.29	1.17	0.29	1.13	0.16	0.19	1.29	22	Traffic + Pink	55
0.07	0.04	0.17	0	0.27	0.14	1.95	2.48	2.35	2.35	0.11	0.8	0.8	0.04	0.8	0.24	0.29	0.23	0.07	0.12	0.5	0.71	0.11	1.18	0.06	0.5	0.8	0.08	0.02	0.33	1.06	1.19	2.38	0.38	0.26	0.07	0.8	23	Traffic + Pink	45
0.95	0.25	0.18	0.21	0.14	1.2	0.25	1.12	0.11	0.16	1.34	0.16	0.35	0.09	0.07	0.07	0.12	0.35	0.59	0.89	0.14	0.04	0.55	0.09	1.18	0.06	1.19	0.8	1.21	0.14	1.76	0.48	0.08	0.8	0.11	0	0.97	24	Traffic + Pink	50
1.2	0.21	0.13	1.04	0.5	0.84	0.77	0.17	0.65	0.01	0.13	0.8	0	0.7	1.15	1.78	0.11	0	0.24	0.27	1.37	0.07	1.37	0.53	1.22	0	0	1.35	0.04	0	0.87	0.37	0.24	0.8	0.28	0.73	1.62	25	Traffic + Pink	45
1.16	0.7	0.28	0.21	0.59	0	0.54	0.21	0.17	0.6	0.48	0.19	0.16	0.65	0.14	0.54	0.05	0.3	0.48	0.05	0.35	0.02	0.97	0.62	0	0	0.17	0.16	0.21	0.16	0.04	0.1	0.04	0.02	0	0.14	0.14	26	Traffic + Pink	55
0.77	0.54	0.5	0.19	1.13	0.11	0.55	0.62	0.07	0.07	0	0.04	0.05	0.17	0.14	0.04	0.14	0	0.16	0.13	0.21	0.5	0.82	0.89	0.97	0.14	0.24	0.89	0.48	0	0	0.21	0	0	0	0	0	27	Traffic + Pink	60
0.14	0.17	0.8	0	1.35	1.05	1.41	0.17	0.53	0	0.28	0.55	0.04	0.89	0.41	0.05	0.59	0	0.02	0	0.1	0.53	0.14	0.46	0.04	0.21	0	0.04	0	0.14	1.22	0.82	0.53	0	0.9	0.3	0.02	28	Traffic + Pink	55
0.02	0.74	0	0.25	1.16	1	0.02	0.15	0.04	0	0	0.08	0.04	0.7	0.17	0	0.16	0.5	0.62	0.59	0	1.09	0.35	0.29	0.14	0.16	1.17	1.18	0.81	0.77	0	0.17	0.05	0.21	0	0.16	0.04	29	Traffic + Pink	55
0.16	0.03	0.21	1.02	0	1.1	1.42	0	0.1	0.77	0.14	0.46	0.29	2.44	2.43	2.18	2.34	1.44	1.27	2.09	2.3	1.33	2.5	1.03	1.99	2.18	2.46	1.35	0.8	0.32	0.43	0.8	0.8	0.34	0.9	0.8	1.17	30	Traffic + Pink	65
0.42	1.41	1.41	1.03	1.92	1.68	0.8	1.72	1.35	1.49	0.43	2.18	2.3	1.94	1.2	0.8	0.63	2.5	0.82	1.76	0.8	1.34	0.29	2.04	1.39	1	0.48	0.8	1.52	0.8	0.5	1.21	2.22	2.4	2.21	1.42	0.6	31	Traffic + Pink	55
1.23	1.43	1.8	0.44	1.18	0.8	0.48	0.48	2.32	0.13	0.97	1.53	0.16	1.39	1.41	0.53	1.23	0.5	1	2.3	1.52	0.8	0.25	1.33	0.8	0.14	0.8	1.77	2.11	0.58	0.21	1.62	2.5	1.02	0.27	2.29	0.8	32	Traffic + Pink	60
0.29	1.37	1.22	0.56	0.48	2.3	1.53	0.8	0.8	0.39	0.45	1.41	1.31	0.39	1.19	0.8	0.28	1.31	1.35	1.33	1.46	1.17	1.21	1.23	1.27	1.34	1.13	2.42	0.17	1.39	1.23	1.66	2.05	0.8	1.22	0.8	1.43	33	Traffic + Pink	50
2.09	2.33	1.42	0.8	0.73	0.8	1.43	1.39	0.8	1.05	0.31	1.31	0.8	1.21	2.43	1.49	1.33	2.31	1.41	0.48	1.23	1.28	1.87	2.36	2.44	2.35	2.35	2.5	1.99	2.5	0.75	1.63	2.5	2.24	2.5	2.31	2.43	34	Traffic + Pink	45
1.4	1.84	2.5	2.32	2.05	1.79	1.29	2.24	2.38	2.3	2.34	2.39	2.5	2.5	2.5	1.12	2.5	2.11	2.18	2.24	2.26	2.5	2.5	2.5	1.36	1.43	2.5	1.25	2.23	2.5	0.8	2.35	1.01	1.57	1.57	2.22	1.37	35	Traffic + Pink	50
1.2	1.33	1.64	0	0.47	0.8	1.46	1.18	0.97	1.53	2.37	1.64	2.31	1.22	2.43	2.18	0.92	2.4	1.24	2.41	1.46	1.35	2.18	2.23	1.41	1.52	0.8	0.8	2.01	1.62	1.22	1.5	1.35	1.37	2.38	0.17	1.41	36	Traffic + Pink	45
0.8	2.32	2.01	2.18	1.4	0.65	1.21	0.8	1.52											1.63	1.22	1.24	1.54	2.41	2.33	2.42	0.8	0.77	1.51									37	Traffic + Pink	50
1.1	1.18	1.21	2.39	0.63	2.21	2.18	0.77	0.45																					1.41	1.63	0.8	2.5	0.39	1.28	0.8	2.36	38	Traffic + Pink	60
																																					39	Traffic + Pink	65
1.22	1.21	0.66	2.5	1.18	1.12	2.36	1.33	1	2.29	2.39	0.63	2.29	1.24	1.42	2.27	1.1	1.33	2.05	2.11	2.21	1.48	2.43	2.05	1.41	2.23	1.51	1.39	1.5									40	Traffic + Pink	45
									2.5	2.5	2.44	1.99	2.29	1.2	2.38	1.64	2.15	2.13	2.5	1.86	1.35	0.8	0.24	0.46	0.21	0.27	1.02	2.35	2.32	1.53	1.02	1.33	1.45	0.39	0.95	0.09	41	Traffic + Pink	55
1.59	0.8	1.43	0.69	0.9	1.19	0.47	1.96	2.03	0.58	1.32	0.9	0.8	2.33	2.36	1.11	2.04	2.29	1.37	0.56	0.96	0.96	0.23	1.42	0.8	2.5	1.24	1.05	1.05	1.14	1.65	1.47	1.35	1.51	1.35	1.83	0.63	42	Traffic + Pink	55
1.92	1.5	1.02	0.47	0.33	1.19	2.34	0.48	1.19	1.39	1.32	0.38	0.91	1.59	1.11	0.62	1.54	0.13	1.06	1.17	1.05	0.58	1.44	1.43	1.63	0.8	0.79	1.9	0.57	1.38	2.4	1.38	0.23	0.8	0.66	1.16	1.48	43	Traffic + Pink	65
0.29	0.74	1.44	1.05	1.58	0.21	1.36	1.55	1.09	0.36	2.38	1.36	1.94	1.2	2.18	0.31	1.33	2	1.19	0.88	1	1.02	1.02	1.44	1.37	0.21	1	1.07	1.41	2.06	1.67	1.21	0.8	0.97	0.91	1.49	1.4	44	Traffic + Pink	60
1.76	0.97	1.11	1.05	1.31	2.02	0.8	1.17	0.27	1.36	0.5	0.95	0.69	1.37	1.71	1.7	0.57	2.5	1.29	0.85	1.48	0.53	1.5	0.26	0.59	1.29	1.1	1.52	1.5	1.55	1.19	0.53	0.8	2.16	2.39	1	0.8	45	Traffic + Pink	60
0.28	2.09	0.8	0.8	0.5	1.16	0.53	1.71	1.9	0.23	0.85	1.16	0.8	2.2	0.72	1.18	0.8	2.06	1.25	1.53	2.34	2.5	2.5	2.35	2.38	1.94	0.27	1.94	2.37	2.42	2.21	1.24	0.69	0.85	1.52	2.5	2.5	46	Traffic + Pink	60
1.46	0.48	0.8	1.11	0.15	0.8	0.08	0.74	1.17	0.22	0.59	2	1.21	2.5	0.53	1.64	1.52	1.58	1.33	1.95	1.19	0.63	0.79	1.91	1.33	1.29	0.17	0.8	1.42	1.49	1.39	0.42	2.14	1.5	1.68	1.49	0.79	47	Traffic + Pink	45
1.31	1.28	1.1	0.8	0.9	1.05	1.31	1.94	1.2	0.49	0.71	1.25	1.5	0.78	1.31	0.48	0.8	2.21	1.94	0.51	2.33	2.27	0.8	0.83	0.18	1.17	1.21	0.8	1.39	1.14	0.46	0.74	1.94	2.01	1.3	0.83	1.63	48	Traffic + Pink	60
1.1	0.85	0.51	0.93	1.46	2.5	1.33	0.8	2.5	0.85	0.29	1.65	1.6	0.31	0.93	1.3	1.81	0.8	2.5	1.25	1.25	1.04	1.05	0.8	2.04	1.32	2	2.5	0.8	1.07	1.56	0.8	0.72	0.8	2.44	2.5	2.35	49	Traffic + Pink	50
0.8	0.65	0.64	0.78	0.25	0.64	2.2	2.41	0.4	0.29	0.14	0.8	0.76	2.36	0.28	0.44	2.5	1.56	1.58	1.63	0.71	0.36	0.57	0.23	1.39	0.8	1.84	0.8	0.07	1.29	0.37	1	1	0.61	0.21	0.15	2.27	50	Traffic + Pink	50
									0.52	0.56	1.33	1.54	2.5	2.19	2.38	2.08	2.29	0.35	0.38	0.95	2.32	0.9	2.07	2.35	2.5	2.5	1.64	1.58	1.27	1	0.49	1.94	0.3	0.8	0.23	0.28	51	Traffic + Pink	55
0.13	0.44	0.92	1.24	1.23	1.13	0.8	0.07	0.06	0.33	0.8	0.36	0.1	0.38	1.23	0.5	2.5	2.48	2.5	0.23	0.58	0.56	0.07	0.8	0.78	0.74	0.06	0.14	0.8	0.36	0.32	1.41	0.93	0.3	0.23	0.17	0.15	52	Traffic + Pink	45
2.38	1.04	0.56	0	0.17	1.31	0.48	0.8	0.8	1.12	0.1	0.8	0.8	0.49	1	0.8	0.15	0.13	0.21	0.37	1.66	2.01	0.15	0.63	0.65	0.45	0.23	0.22	0.07	0.05	0.38	1.15	1.44	0.59	0.5	0.8	0.26	53	Traffic + Pink	65
2.38	1.39	0.1	0.8	2.5	1.05	0.11	0.8	0.06	0.8	1.94	2.15	0.63	2.08	2.5	2.45	1.86	1.55	0.26	0.23	0.1	0.1	1.59	0.82	2.32	1.44	0.82	0.48	0.38	0.15	0.8	0.44	0.3	0.38	1.08	0.21	0.4	54	Traffic + Pink	65
0.05	0.8	0.4	0.23	1.47	0.22	0.97	1.1	0.11	0.32	1.43	1.52	0.17	2.28	0.25	1.24	0.07	1.25	2.27	0.8	0.09	1.17	0.44	0.8	0.07	1.33	1.13	0.23	0.51	1.08	2.5	1.33	0.24	1.13	0.74	0.44	1.06	55	Traffic + Pink	50
1.48	0.28	0.49	0.39	0.63	0.12	1.63	0.16	1.29	0.22	0.8	1.34	1.32	2.5	1.31	0.8	0.8	0.15	0.21	0.29	0	0.8	0	0.16	1.35	0.48	0.23	2.5	1.04	0.33	0.8	1.11	1.41	0	0.81	0.14	1.27	56	Traffic + Pink	55
0.82	0.04	0.18	0.46	1.04	1	0.08	0	0.09	0.22	0.04	0.17	0.65	1.99	0.15	0.29	1.32	0.14	2.5	2.32	0.6	0.16	1.39	0.48	1.32	0.8	2.26	1.85	1.18	1.24	1.33	1.2	0.28	0.97	2.5	2.25	0.08	57	Traffic + Pink	65
0.04	0.12	0.47	0.92	1.19	2.4	2.38	0.3	0.08	0.11	0.8	0.48	0.36	0.26	0.55	0.45	1.19	0.45	1	1.33	0.74	1.64	0.8	1.37	0.23	1.04	0.8	0.13	0.23	0.3	0.97	0.16	0.09	0.27	0.05	0	0.3	58	Traffic + Pink	55
1.18	0.48	1	1.15	0.8	0.22	0.25	1.44	0.8	0.28	0.44	0.08	0.12	0.09	1.55	0.14	0.83	1.2	0.29	0.35	0.95	1	0.31	0.5	1.37	0.23	0.19	1.64	1.85	1.32	0.1	0.29	0.28	1.65	1.12	0.36	0.17	59	Traffic + Pink	45
0.07	0.8	0.8	1.2	1.12	0	1.51	1.33	0.16	0.05	0.57	0.16	0.71	1.04	0.8	0.8	0.8	0.25	0.16	0.65	0.06	0.08	0.64	2.43	0.95	0.29	1.4	0.04	0.14	1.31	0.1	0.11	1.18	0.09	0.84	0.11	0.16	60	Traffic + Pink	65
0.25	1.06	0.47	0.09	0.21	1.12	1	0.3	1.18	2.16	0.53	0.8	0.14	0.65	1	0.89	0.85	0.54	0.84	0.44	0.04	0.12	0.8	0.97	0.62	0	0	1.11	0	0.44	0.3	0.08	0.14	0.04	1.6	0.07	0.11	61	Traffic + Pink	50
0.16	1.17	0.03	1.18	0.72	0.05	0.8	0.02	0	0.5	0.08	0.04	0.14	0.8	0.06	1.38	0.55	0.16	1.19	0.41	0.11	1.48	0.05	0.9	0.08	0.11	1.11	0.08	1.05	0.02	0.85	2.3	0.8	0.04	0.24	0.41	0.14	62	Traffic + Pink	65
0.5	2.14	0.05	0.18	0	0.15	0.04	0.16	1.98	2.35	0.17	0.55	0	0.16	2.46	2.38	2.44	2.35	2.35	2.48	1.63	0.58	1.45	1.09	1.21	1.47	0.63	1.53	1.06	0.75	2.05	1.92	1.41	0.63	1.52	0.94	2.29	63	Traffic + Pink	65
1.37	1.31	2.24	1.42	2.08	0.65	1.63	1.41	0.8	0.29	1.18	1.63	2.38	1.31	1.6	0.8	0.8	1.47	0.8	0.56	0.5	1.52	0.21	2.4	0.11	0.23	1.35	1.54	1.13	0.94	0.56	1.26	0.72	0.46	0.8	0.04	0	64	Traffic + Pink	45
2.17	2.31	2.5	1.4	0.44	1.23	1.83	0.55	0.17	0.28	0.35	2	0.71	0.28	0.8	0.04	1.49	0.08	0.73	1.43	1.13	0.8	1.45	1.12	0.65	2.5	0.8	0.8	0.9	2.5	0.36	0.19	1.3	0.48	0.11	1.24	0.48	65	Traffic + Pink	45
2.5	0.76	0.11	0.85	0.38	1.94	2.5	2.5	1.58	0.5	0.23	1.44	2.13	0.13	0.2	0.57	0.25	1.59	0.3	0.21	0.19	1.38	0.23	1.25	0.5	1.52	0.26	0.21	0.07	0.74	2.19	2.03	0.04	0.21	0	0.8	0.26	66	Traffic + Pink	60
0.66	0.2	1.49	2.19	0.21	0.29	1.46	0.76	1.23	0.07	0.57	0.11	2.31	2.4	0.8	1.2	1.48	0.24	1.35	1.15	0.8	1.11	0.8	1.86	1.32	0.47	0.31	0.21	1.18	2.26	1.37	2.25	0.65	0.5	0.48	0.38	0.8	67	Traffic + Pink	55
1.74	0.65	1.94	2.04	1.96	0.24	1.51	1.48	1.05	0.59	0.85	0.4	0.85	0.94	0.02	0.8	1.48	1.15	0.23	0.22	2.26	0.24	0.71	1.39	0.49	0.38	0.3	0.64	1.19	1.5	1.08	1.47	1.12	1.14	1.94	0.98	0.95	68	Traffic + Pink	60
1.28	1.5	1.74	0.71	2.14	0.49	1.33	1.43	0.4	0.28	0.97	1.58	0.19	0.48	0.56	0.82	0.05	0.27	0.63	1.19	1.45	0.56	2.5	1.43	0.8	1.64	0.66	1.51	1.19	1.47	2.46	0.69	1.48	0.8	1.08	0.93	0.4	69	Traffic + Pink	65
0.8	0.67	0.8	1.33	1.38	1.94	0.53	1.58	0.97	0.4	0.52	0.14	0.11	0.12	1.41	1.29	0.28	0.4	0.97	0.56	0.36	0.29	1.51	1.72	1.02	0.96	0.22	1.07	1.13	1.33	0.17	2.18	1.14	0.85	1.74	1.4	1.1	70	Traffic + Pink	55
0.45	0.72	1.47	0.79	1.88	2.36	2.44	2.5	1.68	0.56	1.66	0.64	2.31	2.05	1.26	1.38	1.11	2.38	2.35	2.46	2.44	1.49	0.91	1.33	0.5	0.97	1.78	2.5	1.33	2.5	2.35	2.35	2.44	2.33	2.16	1.43	1.08	71	Traffic + Pink	55
0.6	1.02	2.08	0.13	1.15	1.35	0.78	0.2	1.83	0.8	0.38	0.85	0.77	1.18	0.65	1.68	1.33	0.71	0.7	0.36	0.39	1.23	1.29	0.63	0.49	0.8	0.41	1.64	2.24	0.3	0.24	0.25	0.78	0.6	0.23	1.01	0.72	72	Traffic + Pink	45
1.34	2.03	0.71	0.4	1.5	2.13	1.3	1.36	1.41	1.2	1.05	0.31	1.52	0.86	0.79	0.41	1.05	0.39	0.17	0.82	0.72	0.8	1.84	1.01	0.72	0.69	1.53	0.56	2.32	0.39	0.92	0.8	0.4	0.98	1.88	0.19	0.62	73	Traffic + Pink	60
0.72	0.72	0.73	0.73	1.21	0.92	0.56	2.35	0.8	0.6	1.2	0.34	0.25	0.82	1.24	0.6	1.22	0.97	0.13	1.17	2.46	1.29	0.8	0.07	0.59	0.77	0.8	2.04	0.8	1.23	1.4	0.41	0.51	0.45	1.18	0.63	0.71	74	Traffic + Pink	60
1.46	0.62	2.32	0.45	1.99	0.8	0.8	0.63	0.2	0.19	1.53	0.77	2.03	2.35	0.45	1.06	0.94	0.51	0.82	1.37	1.24	2.5	0.6	2.16	0.36	1.2	0.04	2.24	1.41	1.66	0.9	0.3	0.3	0.25	0.71	1.02	1.52	75	Traffic + Pink	60
2.29	1.31	0.49	0.1	1.25	0.77	0.71	0.38	0.45	0.43	1.94	1.53	1.13	2.46	2.5	2.38	2.46	2.5	2.35	2.07	1.87	2.36	2.5	2.45	2.27	2.48	2.43	2.25	2.45	2.22	2.5	2.47	2.42	2.03	2.24	1.85	0.3	76	Traffic + Pink	65
0.59	0.35	0.23	1.31	1.08	0.29	0.25	0.17	0.48	1.93	2.32	0.8	0.16	2.32	2.49	2.35	2.35	2.5	2.36	2.41	1.5	2.46	2.22	2.5	2.5	2.46	2.5	2.5	2.38	2.44	2.42	2.27	2.46	2.5	2.5	2.28	2.5	77	Traffic + Pink	50
2.33	1.48	1.45	0.63	1.33	1.49	0.62	2.41	1.17	0.56	1.33	1.29	0.9	0.48	1.64	1.68	0.56	0.22	1.07	0.15	1.5	0.26	0.23	1.12	1.25	0.86	0.03	1.46	2.23	2.01	0.69	1.49	0.6	1.36	2.41	1.16	0.42	78	Traffic + Pink	45
0.55	0.87	1.08	0.8	0.73	1.36	2.41	1.88	0.41	0.22	0.53	1.77	1.48	2.5	1.95	0.61	2.15	2.36	1.28	1.49	2.05	0.29	0.41	1.77	0.42	0.55	0.07	0.6	0.06	0.09	0.85	0.9	0.3	0.14	1.18	0.97	1.41	79	Traffic + Pink	65
0.83	0.94	1.89	1.34	1.33	0.25	1.24	1.11	0.16	1.33	2.38	1.44	0.39	0.31	0.21	0.96	0.63	0.23	0.16	0.63	0.25	1	0.59	0.33	1.78	1.69	0.12	0.77	0.36	0.83	0.68	0.31	0.71	0.95	1.31	0.25	0.3	80	Traffic + Pink	45
0.46	0.69	1.86	0.59	0.35	2.16	1.39	0.8	1.08	0.17	0.07	1.79	0.99	0.17	1.77	0.64	2.02	2.27	0.8	0.24	0.29	0.8	1.35	0.95	0.73	0.32	1.52	0	0.46	1.19	1.08	0.17	1.01	0.53	0.39	0.32	2.5	81	Traffic + Pink	60
0.3	2.32	1.56	0.8	0.09	0.78	0.21	0.04	0.36	0.8	0.8	0.47	0.05	1.25	0.78	0.08	1.48	2.39	1.76	0.53	0.13	0.14	0.09	0.74	1.14	0.1	0.26	1.33	1.19	1.38	0.58	0.15	0.03	2.5	1.37	0.04	0.06	82	Traffic + Pink	55
2.43	0.57	1.31	0.8	0.04	0.82	0.29	0.8	0.33	0.93	0.5	1.28	1.23	0.74	0.54	0.4	0.56	0.82	0.59	1.25	2.5	0.41	0.27	0.05	1.45	2.25	1.09	1.33	0.07	2.31	0.8	0.82	1.41	0.19	0.29	0.52	0.32	83	Traffic + Pink	50
0.15	0.38	1.56	0.73	0.46	0.74	0.8	0.17	0.33	0.8	0.76	0.19	0.23	1.05	0.13	1.29	1.42	1.32	1.33	0.53	2.3	0.06	0.46	0.53	0.47	1.08	2.35	1.43	0.71	0.21	0.07	0.56	0.39	0.35	0.04	1.33	1.72	84	Traffic + Pink	50
1.27	0.26	0.96	1.05	0.25	1.24	0.09	0.42	0.62	0.04	0.8	0.17	0.19	1.47	0.82	0.29	0.8	0.41	0.19	0.22	0.8	0.64	1.7	1.23	0.58	0.8	0.8	0.37	0.45	1.23	0.14	0.8	0.09	0.8	0.37	0.8	1.2	85	Traffic + Pink	65
0.26	0.14	0.25	0.8	0.77	1.12	1.16	0.8	1.31	0.89	1.31	0.04	1.32	0.06	0.14	0.8	0.58	0.12	0.17	0.8	0.46	0.04	1.11	0.14	0.06	0.52	0.97	0.05	0.29	0.26	0.13	0.17	0.2	0.8	0.07	0.8	1.23	86	Traffic + Pink	50
1.53	0.21	1.27	0.46	0.36	0.17	0.8	1	2.5	2.35	2.48	2.35	2.5	2.44	2.39	2.33	2.07	1.63	2.44	1.48	1.29	0.8	2.41	0.8	0.8	1.67	2.26	2.34	2.23	1.83	1.37	2.5	2.46	1.33	2.39	2.33	2.38	87	Traffic + Pink	45
1.12	2.5	2.31	1.57	2.01	2.39	1.4	1.72	1.3	2.25	2.5	2.5	2.5	1.4	1.58	2.5	2.23	2.5	2.19	2.39	1.34	1.49	2.15	2.34	2.34	2.48	2.5	2.2	0.51	0.65	0.76	1.55	0.6	2.04	2.38	2.4	0.3	88	Traffic + Pink	55
1.6	1.77	2.44	2.49	1.92	1.31	0.31	1.48	1.9	1.51	0.86	1.14	2.5	1.9	2.28	1.38	0.85	0.25	0.74	2.17	1.28	1.11	1.78	0.29	1.55	1.3	1.14	1.4	2.29	1.54	0.78	0.8	1.94	2.26	2.38	0.8	1.9	89	Traffic + Pink	50
2.36	0.17	2.5	0.13	2.5	1.9	1.84	1.38	0.73	2.04	1.38	0.3	1.79	0.97	2.09	0.78	0.13	2.2	1.75	1.51	0.32	0.91	0.8	0.8	0.71	0.8	1.19	0.74	1.08	1.48	0.53	0.8	1.06	2.09	0.41	0.9	0.72	90	Traffic + Pink	55
2.07	2.03	0.5	0.5	0.1	0.8	0.93	1.04	0.21	0.8	1.41	2.23	2.46	1.96	1.83	1.35	1.68	0.74	0.62	1.74	1.51	0.69	1.42	0.79	1.64	1.48	1.95	2.29	2.36	2.5	2.5	2.5	2.5	1.61	2.2	2.24	1.38	91	Traffic + Pink	65
1.02	0.37	0.8	2.21	1.84	0.48	1.11	0.27	0.45	0.58	0.58	2.21	0.71	0.28	1.28	1.52	1.04	1.97	1.32	1.25	1.59	0.49	0.85	1.23	1.35	1.51	2.17	2.5	0.8	1.24	1.31	1.24	1.22	0.26	0.78	1.36	2.29	92	Traffic + Pink	45
0.8	2.06	0.38	0.49	0.76	0.81	2.3	0.81	2.13	2.36	1.37	1.38	0.28	0.36	1.19	0.74	0.38	0.31	0.29	2.24	1.28	0.15	1.19	1.37	0.31	1.94	0.85	0.71	2.19	1.05	1.25	0.11	0.8	0.48	2.28	0.92	0.8	93	Traffic + Pink	60
2.04	0.21	0.8	1.19	1.23	1	0.87	1.31	0.92	1.29	0.96	0.8	1.25	1.48	0.4	0.8	1.49	0.56	1.94	1.48	0.53	0.86	0.4	0.17	1.12	0.8	0.16	1.36	1.68	1.17	1.38	0.26	0.97	0.23	0.45	0.8	0.3	94	Traffic + Pink	45
0.51	0.8	0.48	1.83	0.46	0.97	1.23	2.36	1.11	0.48	1.71	1.79	0.28	0.23	0.8	0.25	0.31	0.12	1.39	0.3	1.51	0.56	1.3	0.8	2.03	2.38	1.14	1.4	1.61	0.08	0.17	1.65	0.8	0.79	0.98	0.51	0.58	95	Traffic + Pink	55
1.86	1.14	0.37	2.04	0.15	1.33	0.79	0.63	0.58	0.07	0.9	1.25	2.5	2.23	1.3	2.36	0.2	0.63	0.04	1.18	2.28	0.71	0.59	0	0.2	1.87	2.31	1.73	0.64	2.25	0.27	0.97	1.16	1.19	2.38	2.35	2.5	96	Traffic + Pink	65
1.19	0.07	1.13	0.71	0.21	1.82	1.83	0.28	0.13	0.73	2.4	1.05	2.37	1.34	0.64	1.47	1.25	0.5	0.8	0.11	0.46	0.18	1.26	0.5	0.17	0.17	2.4	0.5	0.97	0.28	1.16	0.59	2.27	0.71	0.81	1.13	0	97	Traffic + Pink	60
0.46	1.21	0.84	1.02	0.11	0.76	0.4	1.05	0.8	1.43	2.27	0.59	2.5	1.41	1.21	0.1	1.21	0.48	1.41	0.8	0.09	0.8	1.16	1.34	0.49	2.4	2.07	0.73	0.11	0.5	0.56	0.1	1.25	1.41	0.53	0.15	0.15	98	Traffic + Pink	45
1.7	0.4	0.56	0.13	0.8	0.59	0.27	2.5	1.17	2.17	0.46	0.8	0.31	0.71	0.35	0.35	0.62	0.04	0.15	1.33	1.33	0.29	0.07	1.13	0.21	0.14	0.8	1.53	1.23	2.24	0.8	0.04	1.13	1.24	1.11	0.19	0.28	99	Traffic + Pink	50
0.16	0.23	0.53	1.05	0.36	0.49	0.04	0.69	1.23	2.35	0.56	0.36	0.32	0.15	1.1	0.8	0.96	2.25	1.44	0.32	0.8	1.9	0.53	1.45	1.49	0.06	1.45	0.11	1.35	0.56	1.31	0.17	0.23	2.2	0.4	1.05	0.53	100	Traffic + Pink	60
1.52	0.8	0.31	1.12	0.08	0.17	0.48	0.45	0.94	0	1.02	0.11	0.8	0.59	1.22	1.43	1.49	0.13	0.35	1.66	0.21	0.8	1.51	1.41	0.32	0.37	1.17	0.35	0.8	0.62	0.53	1.64	0	0.23	0.29	0.93	0.65	101	Traffic + Pink	45
0	0	0.15	2.26	0.07	1.22	1.51	0.2	0.8	0.78	0.4	0.15	1.68	0.03	0.4	0.96	0.8	2.43	0.79	0.8	1.33	0.72	0.5	0.08	0.41	1.12	1.2	0.33	0.87	0.14	0.21	1.94	0.63	0.23	1.35	0.16	1.72	102	Traffic + Pink	60
0.96	1.31	0.8	0.69	1.57	0.08	0.45	1.09	0.32	0.21	0.55	1.11	0.92	0.44	0.28	1.05	0.27	0.33	1.32	0.74	1.13	0.8	0.27	1.06	1.45	0.09	0.8	0.04	1.64	0.5	0.46	0	0.09	1.04	0.63	0.02	0.29	103	Traffic + Pink	50
1.2	0.4	2.35	2.44	2.5	1.56	1.23	1.08	0.94	0.41	0.04	2.5	1.79	0.8	0	1.55	0.47	2.32	2.5	1.9	1.54	1.52	2.01	2.18	2.35	2.49	1.53	1.9	1.35	1.6	1.41	1.34	2.22	1.21	1.48	1.06	0.56	104	Traffic + Pink	55
0.56	2.5	0.39	2.18	0.38	1.88	2.43	1.25	2.18	1.11	0.82	0.5	1.41	1.35	1.35	0.39	1.21	0.8	2.23	1.33	0.39	0.67	0.8	1.62	2.23	1.62	2.01	0.58	0.63	0.8	0.56	2.21	1.21	1.21	1.31	2.32	2.33	105	Traffic + Pink	65
0.8	0.64	2.4	2.5	1.21	2.23	2.3	1.69	1.17	1.4	0.8	1.41	1.32	2.5	0.5	1.35	2.5	1.06	2.32	0.8	1.58	2.35	2.5	1.41	1.4	0.8	2.33	1.67	0.8	2.5	1.53	1.54	1.35	2.38	1.86	2.25	1.29	106	Traffic + Pink	50
0.73	1.71	1.01	1.21	0.92	2.44	2.35	0.71	0.58	1.4	2.44	2.44	2.5	2.5	1.29	1.52	0.5	0.8	1.27	2.23	0.77	1.41	0.71	1.04	0.52	0.6	2.25	1.51	1.41	1.64	1.13	2.19	1.31	1.13	0.8	0.23	0.6	107	Traffic + Pink	65
2.22	0.82	1.36	1.18	0.63	0.8	1.2	0.8	0.65	1.37	0.8	0.8	0.5	1.48	2.5	2.15	2.48	2.35	2.42	2.3	2.5	2.5	2.31	2.35	2.35	2.35	2.5	2.47	2.08	1.63	2.45	2.5	2.5	2.5	2.39	2.25	2.01	108	Traffic + Pink	55
2.01	0.28	0.97	1.16	2.21	0.87	0.25	0.36	1.77	0.8	0.8	0.97	2.2	1.21	0.15	0.27	0.85	0.35	0.72	0.53	2.5	0.8	1.47	1.81	2.5	0.8	1.74	0.83	0.23	0.1	0.07	0.29	2.22	1.63	0.42	0.6	1.79	109	Traffic + Pink	45
2.5	0.45	0	1.05	1.33	0.46	0.22	0.61	0.07	0.58	0.36	0.15	0.44	2.5	0.37	0.31	0.75	1.25	0.79	2.5	1.94	1.51	1.06	2.05	0.65	1.71	2.19	1.55	0	0.3	1.41	0.26	1.24	1.08	0.8	2.24	2.44	110	Traffic + Pink	55
2.29	0.23	0.44	2.31	1.17	1.18	1.33	0.45	0.36	1.94	0.62	2.32	2.4	1.19	1.9	0.5	0.56	2.2	1.34	0.78	0.12	1.58	0.3	0.1	1.22	1.45	0.28	1.23	0.19	0.83	0.8	1.24	2	0.36	0.97	0.64	0.8	111	Traffic + Pink	55
0.8	1.08	0.15	2.22	0.49	1.4	0.73	1.37	0.48	0.97	0.53	1.11	1.39	0.5	0.59	0.05	0.83	1.25	1.63	1.21	0.33	0.47	0.14	0.13	0.49	0.56	0.87	0.57	0.65	0.6	0.17	0.1	0.74	0.17	0.07	0.63	0.07	112	Traffic + Pink	65
0.28	0.51	0.37	0.38	1.21	0.55	0.72	1.94	0.8	0.24	1.83	2.5	2.48	1.93	1.84	2.19	1.77	1.29	0.4	0.39	2.4	2.29	2.38	2.43	1.36	1.57	1.29	1.22	1.83	1.05	1.29	0.52	1.21	1.41	2.18	2.21	1.31	113	Traffic + Pink	65
1.21	0.9	0.72	1.37	1.51	1.33	0.77	0.8	1.51	1.33	1.68	1.98	2.44	0.96	0.63	1.49	1.37	1.3	0.63	0.62	0.12	1.45	0.79	1.83	0.44	1.64	1.33	1.68	1.64	0.25	0.76	0.9	0.8	0.28	0.12	0.83	1.11	114	Traffic + Pink	60
0.97	0.79	1.51	0.29	0.8	0.93	0.49	2.1	1.26	0.97	1.55	2.22	2.33	2.14	1.25	1.14	1.41	0.33	0.32	1.56	1.11	0.79	0.81	1.18	1.37	1.94	0.8	1.08	1.31	1.95	0.38	0.28	1.66	0.17	0.39	0.3	0.97	115	Traffic + Pink	60
0.8	0.33	1.72	2.48	2.04	0.36	1.94	1.64	0.63	0.8	0.91	0.55	1.51	1.96	2.22	0.8	2.17	2.07	0.81	0.27	0.49	0.12	0.25	1.32	1.47	1.73	0.53	0.46	1.63	2.41	1.49	2.35	2.4	1.13	1.72	0.44	0.36	116	Traffic + Pink	45
0.49	0.28	0.16	0.3	2.08	1.51	1.37	0.36	0.85	0.12	0.36	0.41	1.17	1.84	0	0.8	0.97	0.64	0.09	0.16	0.8	1.25	0.74	1.19	0.41	0.56	0.97	0.45	0.69	0.38	0.77	0.66	0.63	0.66	0.85	0.13	0.47	117	Traffic + Pink	55
0.56	0.17	0.82	1.05	0.82	1.92	1.55	1.31	1.48	0.85	1.11	1.64	0.8	0.31	0.56	0.08	0.1	0.98	1.39	1.49	0.8	1.7	1.14	0.38	0.9	0.49	1.19	1.3	2.12	0.5	0.51	1	1.19	0.8	1.3	0.31	1.39	118	Traffic + Pink	50
0.64	1.18	0.95	1.08	1.79	0.64	1	0.56	1.22	0.65	1	1.43	0.06	2.3	0.16	0.45	0.36	0.14	0.37	1.33	0.44	0.82	0.34	2.5	0.78	1.64	0.18	0.27	0.44	0.28	0.51	0.36	0.28	0.71	0.56	0.71	0.14	119	Traffic + Pink	50
0.46	0.74	0.2	0.31	0.11	0.4	0.21	1.33	0.8	0.07	1.41	0.29	0.21	0.52	0.74	0.35	0.25	1.55	0	0.52	1.39	0.92	0.21	0.18	0.65	0.38	0.23	0.78	1.05	0.46	0.21	0.21	0.16	0.38	0.78	2.09	0.59	120	Traffic + Pink	50
2.25	2.27	2.5	2.1	2.38	1.92	2.23	1.51	1.5	2.46	1.39	2.35	2.23	2.5	1.65	1.18	2.39	2.49	2.46	1.83	1.79	2.45	2.25	1.97	2.35	2.45	2.25	2.23	2.11	2.42	0.79	1.98	2.17	2.34	2.39	1.72	2.23	1	Traffic + Pink	65
2.31	2.45	1.81	1.71	0.79	0.41	0.74	1.49	0.5	1.64	2.32	1.94	1.91	2.05	2.24	2.17	1.42	0.97	2.32	1.18	1	1.59	2.13	2.39	2.46	1.85	2.32	1	2.17	1.11	1.9	2.32	2.31	2.31	0.82	2.4	2.14	2	Traffic + Pink	50
1.26	0.8	0.85	0.53	1.02	0.83	0.8	1.22	0.82	0.22	0.85	1.53	0.38	0.71	0.16	0.36	2.38	0.79	1	1.05	1.85	1.88	0.29	0	2.35	1.17	1.47	1.19	1.75	1.05	0.35	0.64	1.48	2.05	2.05	0.56	1.63	3	Traffic + Pink	65
2.26	1.12	0.16	2.14	1.11	2.02	0.33	0.74	0.38	0.15	2.13	2.09	2.04	1.47	0.71	0.95	1.68	2.23	1.83	1.3	0.74	0.85	0.22	0.78	1.67	0.14	0.14	0.49	0.63	1.24	1.03	0.78	0.29	0.85	1.39	1.1	0.71	4	Traffic + Pink	45
0.8	0.51	1.1	0.76	0.31	0.49	0.15	0.42	0.07	1.79	1.06	1.67	1.08	0.74	0.23	1.31	0.74	2.36	0.8	0	0.2	0.73	0.77	2.03	1	0.19	0.26	0.36	0.71	0.64	0.74	0.53	0.2	0.71	0.03	0.49	0.04	5	Traffic + Pink	60
1.4	0.39	0.39	0.12	1.27	0.39	0.3	0.4	0	0.5	2.06	0.77	2.22	0.04	1.24	0.15	0.39	0.11	1.19	0.36	0.07	0.12	1.84	0.44	1.3	0.33	0.84	0.32	1.29	0.78	0.6	0.42	0.1	1.38	1.49	1.47	0.13	6	Traffic + Pink	50
0.17	0.28	0.21	0.83	0.25	0.24	0.08	0.07	1.18	0.37	0.01	0.8	0.28	1.52	0.42	0.03	0.17	1.5	0.33	0.02	0.8	0.12	0.29	0.04	0	0.8	0.21	0.01	0.08									7	Traffic + Pink	65
0.59	0.01	0.07	1.03	0.08	1.09	1.53	1.19	0.04	0.39	0.21	0.17	0.16	0.07	1.27	2.32	1.4	0.28	0.04	1.1	0.09	0.07	0.1	0.01	0.15	0.77	0.16	0.05	0.02	0.05	0.07	0.04	0.29	0.03	0.05	0.71	0.11	8	Traffic + Pink	50
0.29	0.07	0.02	0.07	0.04	0.19	0.04	0.29	0.01	0.38	0.78	0.31	0.03	0.03	0.19	0.02	0.04	0.1	0.12	0.01	0.04	0.11	0.86	1.07	0.03	0.14	0.04	0.29	0.07	0.05	0.21	1.03	0.28	0.13	0.14	0.05	0.02	9	Traffic + Pink	45
1.53	0.8	0.23	0.45	1.11	0.03	0.12	0.07	0.04	0.14	0.15	0.07	0.16	0.14	0.56	0.06	0.23	0.41	0.8	1.19	0.8	0.45	1.14	1.79	0.8	0.15	0.02	0	0.25	1.02	0.15	0	0.22	0.8	0.14	0.03	0.8	10	Traffic + Pink	65
0.03	0.12	0.21	0.1	0.4	1.76	0.47	0	1.6	0.17	0.04	0.11	0.02	0.08	0.16	0.02	0.9	0.18	0.56	0.18	0.12	0.18	0.03	0.9	1.22	0.8	1.62	0.15	0.04	0	0.65	0	0.01	1.42	0.12	0.02	0.65	11	Traffic + Pink	50
0.13	0	0.02	0.02	1.1	0.05	0	0.96	0.8	0.1	0.05	0.04	0	0.09	1.31	0.02	0.03	0.62	0	0.09	0	0	0.03	0.02	1.19	0.97	0.04	0.12	0.01	0.5	0.03	0.32	0.07	0.07	0.04	0.1	0.09	12	Traffic + Pink	60
0	0.03	1.6	0.22	0.02	0.05	0	0.04	0.15	0.13	1.32	0.02	1.1	0	0.1	0.01	1.22	0.08	0.02	0.1	0.11	0.04	0	0.04	0.17	0.04	0.18	0.05	0.14	0.11	0.16	0.02	0.03	0.16	0.1	0.07	1.02	13	Traffic + Pink	50
0.03	0.17	2.35	2.35	2.44	2.5	2.47	0.29	0.16	2.27	0.8	1.6	1.48	0.11	0.5	2.39	1.33	1.2	1.62	1.4	2.29	2.5	2.44	2.43	1.25	1.09	2.31	0.8	0.42	1.24	1.06	1.23	1.22	0.31	0.7	0.8	0.72	14	Traffic + Pink	45
1.25	0.8	0.07	0.48	0.49	0.25	0.72	0.23	0.38	0.8	1.8	0.6	1.11	1.55	0.98	1.9	1.26	0.79	1.31	1.45	0.41	0.29	0.8	0.11	1.69	0.56	1.5	0.04	0.87	0.47	0.1	0.11	0.59	0.33	0.87	0.05	0.81	15	Traffic + Pink	65
1.53	0.42	0.8	1.15	0.19	0.03	0.11	0.04	0.06	0.57	0.8	0.06	0.13	0.56	0.04	0.96	1.2	0.15	0.38	0.62	2.27	0.1	0.47	1.31	0.14	0.1	0.04	0.18	0.8	0.04	0.01	0.04	0.8	0.03	0.07	0.11	0.02	16	Traffic + Pink	55
1.31	0.17	0	0	2.33	0.02	0.97	0.04	0.13	0.8	0.13	0.06	0.08	0.21	0	0.03	0	0.18	1.23	0.12	0	0.17	0.3	0.62	0.12	0.23	1.33	0.12	0.1	1.19	0.01	0.01	0.8	1.3	0	0.01	0.38	17	Traffic + Pink	60
0.8	0.27	0.17	0.06	0	0.11	0.64	0	1.07	1.15	0.02	0	0.01	0	0.23	0.07	0	0	0.03	0	0	0.14	0.02	2.35	0.29	0.05	1.09	0.45	0	0.04	0.3	0	0.07	0	0	0	0.02	18	Traffic + Pink	45
0	0	0.21	0.05	0.53	0	0	0.46	0.07	1.23	0.03	0.01	1.17	0	0.09	0.04	0	0	0	0.01	0	1.64	1.29	0	0	0.8	0	0	0	0	0	0	0	0	0	0	0	19	Traffic + Pink	55
0.07	0	0	0.07	0.02	0	0.02	0	0	0	0.27	0.07	0.04	0.13	0.1	0	0	2.44	2.35	1.95	2.35	2.38	2.18	1.95	0.5	0.07	0.05	0.8	0.03	0	0	0.29	0	0.16	2.11	0.08	0.01	20	Traffic + Pink	60
0.56	0.82	0	0.21	1.08	0.06	0.03	0.03	0.15	2.22	0	0.05	0	0.38	1.36	0.97	0.28	0.08	1.9	0.79	0.35	0.03	0	0.18	0.27	0.76	0.76	0.08	0.11	0.16	0	1.29	0	0.08	0.8	1.04	0.8	21	Traffic + Pink	60
0.04	0.17	0.46	0.07	0.25	0.11	0.03	0	0.16	0	0.88	0	1.14	0.21	0.11	0.91	0.12	0.21	1.49	2.38	0.07	0.22	0	0.03	0.08	1.89	1.69	0.83	1.45	1.33	1.94	0.34	0.09	0.07	0.08	0.05	0.23	22	Traffic + Pink	55
0.8	1.71	1.4	0.1	0.1	0.28	0.38	0.04	0.17	0.06	0.62	0.07	0	1.46	0.2	0	0.21	1.58	0.01	2.13	1.94	1.88	2.12	2.12	0.21	0.58	0.25	0.07	0.33	0.78	0.05	0.03	1.48	0.47	0.29	0.11	0.8	23	Traffic + Pink	45
1.38	0.52	0.38	0.85	0.2	1.22	0.21	1	0.8	2.5	0.87	1.58	0.33	0.95	0.09	0.02	1.23	1.52	0.35	1.77	0.4	0.09	0.27	1.29	0.17	0.8	0.07	0	0.45	0.15	1.4	0.04	0.2	0	2.32	2.13	1.22	24	Traffic + Pink	50
1.85	2.5	1.11	1.89	0.71	0.38	0.33	0.28	0.09	0.23	0.26	0.03	1.94	1.63	0.95	0.07	1.05	0.29	0.28	0.13	0.81	0.71	0	0.23	0.29	0.8	0.8	0.75	1.53	2.46	0.46	0.04	0.14	0.23	0.21	1.36	0.38	25	Traffic + Pink	45
0.58	2.05	2.07	0.24	1.25	0.52	1.47	1.1	0.97	2.48	1.11	0.8	0.21	0.47	0.31	0.18	1.92	0.49	1.67	0.05	0.05	0.19	2.08	1.49	1.85	0.45	0.21	0.8	1.64	1.53	1.88	1.63	1.47	0.13	0.08	0.47	0.28	26	Traffic + Pink	55
0.38	0.26	0.73	1.21	0.23	0.02	0	0.77	0.55	0.74	1.11	0.25	2.33	2.06	0.07	0.06	0.42	0.22	0.08	0.17	1.26	0.17	2.33	1.31	0.45	0.21	0.24	0.21	2.24	0.29	0.5	0.19	0.11	0.31	2.17	1.23	0.13	27	Traffic + Pink	60
0.43	0.21	0.2	1.41	0.8	0.05	0.06	0	0.8	0	0.05	0.15	0	0.09	0.11	0	0.05	0.1	1.43	0.53	0.09	0.8	1.11	0.14	1.24	0.02	0.1	0.09	0.09	0.15	0.17	0.04	0.01	0.8	0.33	0	0.88	28	Traffic + Pink	55
0.02	1.08	2.5	0.83	0.03	0	0	0.04	0.22	0.8	0.71	1.2	0.57	0	1.54	0.14	0.8	1.48	1.43	0.12	1.1	0	0.04	0.03	0.07	0.14	1.39	0.09	0.07	0.16	0.1	1.26	0	0.11	0.15	1.66	0.21	29	Traffic + Pink	55
1.51	0.65	0.61	0.5	1.12	1.19	0.19	1.82	2.5	0.29	0.38	2.17	0.08	1.96	2.09	1.77	2.03	1.18	0.85	2.18	0.06	0.28	0.49	0.8	0.77	1.66	2.29	0.52	0.31	1.64	0.74	0.56	0.8	0.97	2.17	0.56	2.34	30	Traffic + Pink	65
0.33	0.02	0.8	0.53	0.06	0.38	0.1	0.8	0.05	0.29	0.21	0.12	0.08	0.5	0.13	0.29	0.37	0.37	0.78	0.04	0.17	0.35	0	0.11	0.05	0.03	0.1	0.38	0.9	0.17	0.03	0.17	0.8	0.9	0.15	0.04	0.07	31	Traffic + Pink	55
0.8	2.21	0.41	0.47	0	0	0.47	0.8	0.04	0.09	0.23	0.01	0.12	0.06	1.02	0.14	1.31	0.27	0.19	0.03	1	0.93	0.8	0.04	0.8	0.07	0.04	0.11	0.18	0.04	0	0	0	0	0.8	0.68	1.15	32	Traffic + Pink	60
0.8	0.03	0.8	0	1.05	0	0.08	0.17	0	0.8	0.03	0	0.8	0.06	0.29	0	0.29	0.04	0.24	0.14	0.92	0	0	0.4	0	0	0.03	0.8	0.11	0.8	0.35	0.24	1.2	0.95	0	0.02	0.12	33	Traffic + Pink	50
0	0.8	0.08	0.07	0.53	0.8	0	0	0	0.21	0.01	1.53	0.05	0.04	0.05	0.02	0	0.84	0.02	0.01	0.03	0.05	1.33	0.22	0.07	1.29	0.22	0.11	0	2.5	1.26	0.05	0.8	0.03	0	0.05	0	34	Traffic + Pink	45
0.06	0.03	0	0	0.8	1.01	0.02	0	0	0	0.06	0	0.02	0.16	0.69	0.8	0	0	0.01	0	0.01	0.07	0	0	0	0.16	0	0	0	0.68	0.28	0	0.64	0.02	0.21	0	0.07	35	Traffic + Pink	50
0	0	0	0	0.15	0	2.48	0.11	0.07	0.16	2.23	2.28	0.46	0.18	0.55	0	0	0.03	0.04	0.06	0.04	0.2	0.14	0.46	0.05	0.13	0.49	0.13	0.04	0.8	1.13	0.22	0.04	1.19	0.1	1.39	1.64	36	Traffic + Pink	45
0.37	0.8	0.2	0.1	0	0.8	1.47	0.32	0.15	0.08	0.14	0.69	2.35	2.35	0.4	0	0.11	0.04	0.05	1.2	0.57	0.8	0.21	0.8	0.8	0	0.09	0.96	1.13	0.08	1.76	0.09	0	0.6	0.14	0	0.06	37	Traffic + Pink	50
0	0.36	0.03	0	0.11	0	0.03	0	0.97	1.11	0.03	0	0.04	0	0.16	0.14	1.15	1.98	0.11	0	0.02	0.02	0.8	0.02	0.16	0.46	0.8	0.03	0.8	0	0.04	0.01	0.04	0.62	0.03	0.02	0.12	38	Traffic + Pink	60
0.01	0	0.28	0.08	0	0	0.47	0.46	0	0.06	0.04	0.1	0	0.26	0.8	0.62	0.04	0.09	0	1.09	0	0.11	0.04	2.27	0	0.02	1.15	0.05	0.2	0	0.21	0.14	0	1.63	0	0.62	0.12	39	Traffic + Pink	65
0	1.13	1.27	0.03	0.02	0.07	0	0.08	0.03	0	0.8	0	0.02	1.03	0.01	0.03	0.8	0.14	0.17	0.05	0.04	0	0.08	0.03	0.89	0.09	0	0.35	0.1	0.07	0.03	0.84	0.02	0.47	0	0.04	0	40	Traffic + Pink	45
0	1.09	0.85	0.05	0.81	0.29	0	0.02	0	0.27	0.8	1.35	0.08	0.43	0	0.03	0.6	0.9	0.21	0	0.09	0.13	0.14	0.1	1.08	0.05	0.04	0.8	0.03	0.05	0.4	0.64	0.03	0.2	0.13	0.01	0	41	Traffic + Pink	55
0.8	0.17	0.05	0	0.04	0	0.05	0.16	0.01	0.07	0.03	0.02	0.07	0.8	1.17	1.2	0	0.04	0	0.05	0.02	0.46	0.03	1.17	0.08	0.02	0.07	0.19	0.01	0	0.03	0.12	0.11	0.02	1.41	2.31	0	42	Traffic + Pink	55
0.05	0	0	0	0.03	0	0	0.35	0.12	0.8	0.04	0.08	0.02	0.17	0.04	0.02	0.29	0.27	1.67	0.04	0.01	0	0.8	0.18	1.02	0.16	2.13	0.14	0	0	0.05	0.21	0.48	0.07	0	0	0.12	43	Traffic + Pink	65
0.17	0.1	0	0.08	0	0.04	0.03	0.16	0.08	0	0.17	0.07	0.04	0	0.02	0.08	0.08	0.03	0.14	0.04	0.02	0.03	0.1	0.8	0.18	0.07	0.42	0.07	0.11	0.02	0.65	0.92	0.16	0.1	0.26	0.16	1.18	44	Traffic + Pink	60
0.41	1.24	1.37	0.08	2.24	0.73	0.8	0.8	1.93	0.29	0.37	0.19	0.1	0.19	0.56	2.5	1.23	0.36	0.53	0.97	0.07	1.33	0.21	0.93	0.8	0.05	0.85	0.78	0.34	0.93	0.54	0.71	0.06	0.41	0.14	1.77	0.51	45	Traffic + Pink	60
2.36	2.45	2.5	2.5	2.05	2.5	2.45	2.48	2.35	1.5	2.24	2.43	2.1	2.5	1.02	2.33	0.36	0.82	1.27	2.13	0.16	0.3	0.31	1.51	0.8	2.31	0.56	1.21	0.37	0.28	0.25	0.51	1.35	1.19	1.6	1.2	1.18	46	Traffic + Pink	60
0.78	0.8	0.23	1.26	0.26	0.16	0.71	0.33	0.29	0.08	0.29	1.47	0.97	0.04	0.09	0.08	0.81	0.19	0.36	0.08	0.46	1.12	1.47	1.07	0.93	0.38	0.09	0.73	0.9	0.43	0.18	0.55	0.19	0.12	0.17	1.31	0.08	47	Traffic + Pink	45
0.21	0.85	0.18	0.8	1.25	0.72	0.39	0.13	1.41	0.15	0.21	0.09	0.46	0.25	0.8	0.21	2.13	2.35	1.99	2.44	0.56	0.56	0.07	0.13	0.24	0.49	0.46	0.16	0.12	0.12	0.17	1.43	0.09	0.24	1.63	2.19	2.45	48	Traffic + Pink	60
1.16	0.08	0.21	0.8	0.8	0.39	1.33	0.21	0.79	0.05	1.25	2.29	0.32	0.58	1.17	0.74	2.12	0.66	1.19	0.56	0.38	1.18	0.07	1.92	0.23	0	0.02	0.02	0.09	0.17	0.14	0.09	0.8	0.8	2.2	1.36	0.42	49	Traffic + Pink	50
0.8	0.21	0.17	0.07	1.12	0.41	0.14	1.04	0.49	1.2	2.28	0.03	0.02	0.38	0.41	0.01	1.51	0.19	0.72	0.14	0.41	0.01	0.8	0.14	0.21	0.41	0.13	0.14	0.03	0.23	0.19	0.03	0.03	0.15	0	0.01	0.05	50	Traffic + Pink	50
0.26	0.03	0	0	0.21	0.8	0.12	0	0.04	0.03	0	0	0.25	0.38	0.04	1.11	0.26	0.17	0.25	0.05	0.37	0.01	1.48	1.33	2.5	0.21	0.37	1.53	1.29	0.33	0.23	0.03	0.07	0	0.19	0	0.32	51	Traffic + Pink	55
0.03	1.11	0.07	0.8	0.11	0.8	0.87	0.01	0.08	0.54	1.32	1.1	0.07	0.24	0.22	0.41	0.06	0	0.15	0	0.8	2.2	0.8	0	0.19	0.8	0.48	0	0.35	0.06	0.44	0.07	0.57	0.05	1.01	0.18	0.43	52	Traffic + Pink	45
0.18	0.23	0.18	0.16	0.61	0.18	0.47	0.07	0.47	0	0.05	0.17	0	0.07	0.03	0.02	0.21	0.13	0.01	0.02	0.04	0.1	0.35	0.04	0.07	0.1	0.03	0.04	2.29	0	0.59	0.79	0.26	0.21	0.39	0.1	0	53	Traffic + Pink	65
0.56	0.31	1.79	0.2	1.07	0.8	0	0.38	0.06	0.07	0.8	0.18	0.15	0.33	0.09	0.5	0.03	0.11	1.64	0.21	0.6	0.61	2.19	0.1	0.07	0.05	0.06	0.09	0.07	0	0.03	0.8	0.8	1.33	0.08	2.38	2.44	54	Traffic + Pink	65
0.08	0.1	0.12	0.07	0.46	0.78	0.07	0.07	0.71	0	0.31	0.27	0.29	0.47	0.12	0.03	0.02	0.03	0	0.06	0.28	0.11	0.43	0.1	0.97	0.23	0.09	1.41	0.18	0.02	0.18	0.91	0.14	1.25	0.8	0.07	0.14	55	Traffic + Pink	50
0.06	0.42	0.8	0.15	0.16	0	0	0	0.15	0.59	0.15	0.16	0.74	0.71	0.27	1.04	0.14	0.46	0.12	0.23	1.19	0.59	0.87	0.19	0.42	0.53	0	0.04	0.11	0	1.05	0.08	0.04	0.03	0.26	1.6	0.19	56	Traffic + Pink	55
1.33	0.48	1.7	0.62	0.3	0.8	0.41	0.56	0.42	0.07	0.69	2.1	2.11	2.5	2.45	2.35	1.96	0.86	2.44	1.96	0.5	1.95	1.55	0.37	2.21	2.1	0.52	0.45	0.05	0.37	1.84	0.9	1.19	1.29	1.88	2.5	2.44	57	Traffic + Pink	65
0.21	0.53	0.22	0.38	0.53	0.19	0.2	1.2	0.62	0.71	1.92	1.69	0.33	1.18	0.14	0.97	0.18	0.28	0.04	0.8	1	0.25	0.07	0.01	0.55	1.5	0.1	0.59	0	0.27	0.55	1.76	0.74	0.04	0.33	0.3	0.05	58	Traffic + Pink	55
0.09	0.8	1.53	1.18	0.13	0.8	0.42	0.05	1.27	0.47	0.13	0.82	0.1	0.04	0	1	0.55	1.9	1.76	2.13	0.38	1.21	0.33	0.05	0.27	0.5	0.21	0.02	0.17	0.1	2.5	1.01	0.31	0.14	0.26	1.22	2.17	59	Traffic + Pink	45
0.3	0.31	1.51	1.94	2.19	0.47	0.14	0.71	1.92	0.24	1.4	0.38	0.24	2.33	2.23	1.47	1.75	0.47	0.28	0.21	0.74	0.79	0.71	0.37	0.8	1.32	2.29	1.51	0.07	0.54	2.29	0.33	0.74	0.26	0.33	0.8	0.52	60	Traffic + Pink	65
2.02	0.11	0.17	0.14	1.95	0.82	1.11	0.81	1.48	0.72	0.8	0.66	1	0.63	0.74	1.34	0.23	0.54	0.28	1.49	1.48	0.92	0.78	0.59	0.59	0.56	0.59	0.47	0.71	0.05	0.82	1.85	0.73	0.31	0	0.22	1.05	61	Traffic + Pink	50
0.78	0.35	1	0.79	1.85	0.38	2.28	1.48	0.78	2.21	0.27	0.39	0.81	2.31	0.38	0.33	1.12	0.14	0.15	0.82	1.76	1.64	0.28	0.29	0.33	0.46	1.49	1.79	0.63	1.94	0.74	0.78	1.21	1.23	1.68	0.82	0.28	62	Traffic + Pink	65
0.02	1.74	0.14	0.17	0.54	0.04	2.29	0.11	1.22	0.45	0.43	0.11	1.39	2.18	2.37	2.5	2.24	0.54	2.06	1.9	0.74	0.67	0.39	0.24	1.19	0.11	0.73	2.18	0.71	1.6	1.36	1.72	1.11	2.06	1.23	1.79	0.14	63	Traffic + Pink	65
2.5	2.48	1.41	1.33	1.53	2.44	0.47	0.85	0.27	0.55	1.64	1.85	1.72	0.74	0.25	2.3	2.08	0.24	0.19	2.02	2.04	0.63	0.92	1.67	0.97	2.02	0.55	0.52	0.35	1.31	0.72	1	0.29	0.81	0.48	0.52	1.33	64	Traffic + Pink	45
1.75	0.9	1.97	2.05	0.52	0.42	1.4	0.07	0.15	1.19	1.53	1.05	0.5	0.85	1.4	1.67	0.05	1.92	0.85	2.5	0.52	0.3	1.4	0.81	1.53	0.31	0.24	0	0.13	0.24	0	0.09	0.38	0.24	0.09	0.14	0.56	65	Traffic + Pink	45
0.67	0.08	0.16	1.8	1.47	1.2	1.25	0.8	0.23	0.52	0.8	0.21	0	0.01	0.28	1.76	1.38	0.49	0.09	0.11	0.45	0.4	0.71	0.19	0	0.01	0.66	0	0.39	0.11	0.17	0.37	0.11	0.5	0.57	0.48	1.23	66	Traffic + Pink	60
0.5	0.18	0.02	0	0.05	0.05	0.5	0.07	0.35	0.25	0.8	0	0.5	0.19	0.53	0.07	0	0.08	0.13	0.2	0.43	0.4	1.38	0.15	0.66	0.07	0.4	0	0.13	0	0.1	0.07	0.22	0.19	1.11	0.93	0.33	67	Traffic + Pink	55
1.2	0.22	0.04	1.08	0.97	0.53	0.4	0.22	0.18	0.5	1.11	0.03	0.03	0.17	1.12	0.72	0.33	1.92	0.23	0.26	0.42	0.63	0	0.43	0.35	0.16	0.1	0.09	0.8	0.03	1.39	0.06	0.02	0.05	0.8	0.04	0.14	68	Traffic + Pink	60
1.4	1.43	2.35	2.35	2.38	2.5	1.86	2.5	0.31	2.41	0.27	1.36	0.8	1.47	1.82	0.45	0.76	0.09	0.2	0.84	1.71	0.27	0.59	0.07	0.71	2.13	0.41	0.14	0	0.2	1.05	0.35	0.06	1.47	0	0.05	0.29	69	Traffic + Pink	65
1.72	0.86	0.06	0.29	0.8	1.1	0.07	0.15	0.76	0.23	0.8	0.05	0.8	0.04	0.06	0.2	0.01	0.07	1.11	0.05	1.71	0.39	0.11	0.18	0.8	0.37	0.73	0.1	0.04	0	0.04	0.33	0.18	0.27	0.19	0.28	0.17	70	Traffic + Pink	55
1.41	1.02	0.2	0.3	0.29	0.11	1.56	0.07	0.23	0.31	0	0.21	0.11	0.07	0.5	0.1	0.5	0	0.4	0.5	2.09	0.38	2.15	0	1.23	1.07	0.11	0.52	0.27	0.84	0.09	0.23	0.21	1.68	0.8	0.04	0.04	71	Traffic + Pink	55
0.65	1.49	1.39	0.18	0	0	0.02	0.32	0.15	0.18	0	0.15	0.8	0.18	0.8	0.8	1.09	0	0	0.44	0.8	0.27	0.28	0.27	0.21	0.85	0.03	0.1	1.5	0	0.8	0.06	0.07	0	0.8	0.03	0.27	72	Traffic + Pink	45
0.32	0.83	0.16	0	0.21	0.06	0	0.06	0.12	0	0.01	0.17	2.48	2.35	2.34	2.44	1.98	2.44	2.5	2.44	0.8	0.61	0.78	0.28	1.11	2.1	0.39	1.18	1.84	1.36	0.71	0.26	0.24	0.95	0.14	0.19	0.45	73	Traffic + Pink	60
0.03	0.02	0.76	0.4	0.11	0.2	0.72	1.84	0.06	0.25	0.33	0.46	0.5	0.51	0.05	0.04	0.03	0.17	0.09	0.11	0.21	0.29	0.31	0.42	0.59	0.11	0.33	0.29	0.16	0.19	0.07	0.09	0.22	0.08	0.93	0.55	0.37	74	Traffic + Pink	60
1.22	0.24	0.03	0.53	0.8	1.71	1.19	0.04	0.74	0.8	0.8	0.12	0.23	0.07	0.02	0.13	0.07	0.8	0.21	0.63	0.33	0	0.04	0.04	0.26	0	0.42	0.23	0.07	2.39	2.03	0.09	1.69	0.8	0.4	0.6	0.05	75	Traffic + Pink	60
0.22	0.8	0	1	1.67	1.94	0.08	0.12	0.84	0	0.8	0.05	0	0.06	0.17	0.07	0.39	0.27	0.02	1.25	0.04	0.35	0.18	0.14	0.47	0.8	0.53	0.1	0.19	0	0.39	0.11	0.05	0.77	0.8	0.1	0.08	76	Traffic + Pink	65
0.23	0.94	1.12	0.8	0.22	0.03	0.23	2.4	0.59	0.23	0.37	0.04	0.16	1.24	0.4	1.65	0.89	0.21	0	0	0.08	0.03	1.13	0.4	0.47	1.2	1.04	0.4	1.92	0.8	1.02	1.76	0.66	1.29	1.53	0.01	0.06	77	Traffic + Pink	50
2.5	2.44	2.3	2.5	2.5	2.5	2.5	2.3	2.44	2.5	2.5	2.5	2.36	2.5	2.5	2.5	2.5	2.5	2.5	2.5	2.47	2.35	2.41	1.88	2.05	0.63	1.92	0.47	2.07	2.27	1.01	0.04	0.23	0.53	1.43	0.52	0.38	78	Traffic + Pink	45
0.02	0.8	1.12	1.65	0.53	0.97	0.82	2.25	1.1	0.8	0.06	1.15	0.59	1.26	0.16	0.4	0.03	0.29	0.41	0.31	0.55	0.24	0.08	0.66	1.53	0.08	0.02	1.2	0.66	0.2	0.17	0.08	0.04	0.03	1.03	0.1	0.25	79	Traffic + Pink	65
0.48	0.6	0.15	0.14	0.8	0.88	0.07	0.28	0.04	0.8	0.28	0.87	0.27	1.51	0.04	0.43	0.13	0	0.33	0.27	0.28	0.71	0.44	0	0.05	0.24	0.12	0.03	0.51	0.05	2.36	0.08	0.24	0.17	0.38	0.72	0.03	80	Traffic + Pink	45
0.04	0.8	0.11	0.11	0	0.24	0.47	0.9	0.63	0	0.42	0.47	0.87	0.49	0.81	0.22	1.72	0.16	1.53	2.24	0.19	0.81	0.05	0.78	0.51	2.22	0.81	0.04	0.21	1.19	0.48	1.34	1.09	0.51	0.04	0.3	1.72	81	Traffic + Pink	60
0.82	0.2	2.22	2.27	1.01	0.32	0.8	0.11	0.21	0.46	0.16	0	0.13	0.05	0	0.06	0.05	0.09	1.6	0.8	0.83	2.07	2.27	1.73	1.03	0.19	0.71	0.55	1.79	1.49	1.08	2.21	1.51	1.91	1.05	2.04	2.5	82	Traffic + Pink	55
2.07	0.29	0.59	2.47	0.39	0.74	1.64	1.64	1.06	0.49	2.14	0.51	0.66	0.04	0.21	1.25	2.41	2.38	2.12	2.12	0.47	0.24	1.8	0.66	2.04	0.12	0	1.67	1.69	0.8	1.39	1.94	0.92	1.64	2.02	2.02	0.19	83	Traffic + Pink	50
1	0.85	1.99	0.92	0.17	0.47	0.24	0.14	0.48	0.72	2.02	0.85	0.27	1.72	0.35	1.06	0.11	0.23	0.76	0.23	2.05	0.85	0.97	1.95	0.24	0.63	0.43	0.24	0.22	0.46	1.19	1.5	2.5	0.25	0.22	1.11	1.95	84	Traffic + Pink	50
1.67	0.39	0.43	0.22	0.17	0.35	0.33	0.02	0.54	0.35	1.76	2.02	2.04	1.68	0.47	1.85	2.5	2.5	2.5	2.5	2.5	2.5	1.6	1.48	0.8	0.9	1.47	0.63	1.8	0.78	0.28	0.92	0.74	2.05	1.1	0.45	2.08	85	Traffic + Pink	65
1.08	0.54	0.39	0.28	0.63	1.11	1.41	0.9	1.48	0.24	1.64	1.4	0.8	1.39	0.45	2.26	0.9	0.66	1.88	0.55	0.18	0.79	0.31	2.13	0.8	0.21	0.23	0.56	1.8	1.48	0.81	0.8	1.4	1.64	1.48	1.4	1.06	86	Traffic + Pink	50
0.8	2.24	0.52	1.4	0.8	0.94	2.05	2.02	1.64	0.48	0.22	0.81	1.06	2.35	0.31	2.1	2.14	1.8	0.74	0.52	2.5	2.4	2.33	2.47	2.5	2.5	2.42	0.95	2.27	1.47	0.74	1.95	1.74	0.85	0.92	0.12	1.79	87	Traffic + Pink	45
1.18	0.27	0.8	0.71	0.07	0.22	0.12	0.71	2.03	0.17	0.15	0.45	0.23	0.23	0.35	1.8	0.8	1.48	0.21	0.88	0.21	0.07	1	0.74	2.1	2.19	0.97	1.05	0.81	0.39	1.69	0.8	1.38	1.95	0.17	1.25	2.21	88	Traffic + Pink	55
1.5	1.34	2.46	2.5	2.5	2.46	2.46	2.48	2.35	2.27	2.06	2.26	2.22	2.24	2.28	1.71	2.39	2.14	1.11	0.28	2.28	1.64	0.26	0.81	2.02	1.64	0.8	1.88	1.88	1.1	1.2	2.13	0.8	0.28	1.4	0.74	0.19	89	Traffic + Pink	50
0.45	1.88	0.07	0.28	1.05	1.88	0.45	1.75	0.16	0.28	0.16	0.23	1.4	0.16	0.95	0.71	0.23	0.45	0.33	0.45	0	2.3	0.45	0.5	0.33	0.63	0.53	1.53	1.19	0.45	0.23	1.3	0.12	0.33	0.12	0.24	0.03	90	Traffic + Pink	55
0.85	0.8	2.38	0.66	0.72	0.16	0.54	1	1.21	0.33	2.22	2.01	2.4	1.74	0.45	2.07	0.45	0.09	0.38	0.64	1.95	0.09	0	1.78	0.4	0.27	0.24	0.81	0.29	0.67	0.03	0.03	0.38	0.21	0.73	1.09	0.95	91	Traffic + Pink	65
0.06	0.27	0.09	0.03	0.27	1.49	0.19	0.1	1.22	1.34	1.95	0.55	0.82	0.08	0.71	0.28	0.29	2.41	1.33	0.23	0.07	0.49	0.23	0.21	0.3	0.53	0.06	0.25	0.85	0.23	0.14	0.12	0.06	0	0.1	0.09	0.02	92	Traffic + Pink	45
0.27	0.05	0.06	0.4	0.06	0	0.48	1.56	2.42	2.5	2.49	2.44	1.81	1.54	0.22	1.79	1.32	0.9	0.92	0.36	2.27	0.64	0.73	2.11	1.1	0.06	0.97	1.38	0.52	0.02	0.9	0.04	0.66	0.15	1.41	0.73	0.18	93	Traffic + Pink	60
0.32	0.58	0.24	0.24	0.37	0.32	0.09	0.63	1.13	0.3	1.05	0.17	0.17	0.31	0.16	0.47	0.23	0.35	0.5	0.72	0.15	0.23	0.46	1.43	0.3	0.8	0.26	0.05	0.07	0.23	1.15	0	0.09	0.04	0.21	0.19	0.8	94	Traffic + Pink	45
1.07	0.37	0.6	0.91	1.79	0.95	0.16	0.05	0.45	0.53	1.35	0.32	0.8	0.05	0.57	1.02	0	0.8	0.54	0.05	0.11	1.58	0.11	0.33	0.04	0.29	0.38	1.13	0.63	0.07	0.23	0.56	0.33	0.09	0.17	0.8	1.11	95	Traffic + Pink	55
0.07	0.18	0.17	0.27	0.05	0.29	1.3	0.14	1.22	0.11	0.03	0.05	0	0	0.16	0.05	0.73	0.24	0.24	0.72	0.12	0.06	0.06	0.11	0.52	0.8	0.05	0.49	0.5	1.53	1.36	0	0.29	0.12	1.11	0.14	0.05	96	Traffic + Pink	65
0.06	0.27	0.09	0.8	0.06	0.09	0.06	0.8	0.06	0	0.8	0.03	0.15	0.03	0.06	0.2	1.47	2.1	0.06	0.8	0.4	0.14	0.16	0.1	0.03	0.07	0.8	0.02	0	1.05	0	0.09	0	0.02	0.16	0.07	0.02	97	Traffic + Pink	60
0.07	0.09	0.08	0.8	0	0.03	0.04	0	0.03	0.59	0.8	0.01	0.03	0.1	0.8	0.01	0.45	0.17	0.06	0.1	0.33	0.03	0.1	0.25	0.07	1.06	0.25	1.23	1.69	0.14	0.12	0.11	0.1	0.28	0.03	0.1	0.8	98	Traffic + Pink	45
0.04	0.09	0	0.01	0.32	0.1	0.07	0.63	1.95	2.48	1.62	2.46	0.48	0.66	0.8	0.15	0.96	0.21	1.63	2.43	2.5	2.5	2.15	2.29	2.5	2.33	2.47	2.03	1.38	2.16	1.35	2.5	2.2	2.07	0.27	1.3	0.56	99	Traffic + Pink	50
1.74	0.21	0.07	0.78	0.63	0.07	0.5	1.18	0.15	1.23	0.31	1.61	1.2	0.56	0.23	0.69	1.34	0.08	0.8	1.11	0.71	0.85	0.72	2.13	0.85	0.83	0.33	1.05	0.14	0.1	0.18	0.51	0.12	0.8	0.25	0.8	0.5	100	Traffic + Pink	60
0.84	0.02	0.32	0.8	0.79	0.8	0.14	2.21	0.8	0.38	0.8	0.8	0.56	1.06	0.04	0.27	0.05	0.47	2.06	0	0.16	0.8	0.5	1.35	0.05	0.72	1.18	0.81	1.56	0.61	0.97	1.04	0.33	2.3	0.97	0.58	2.25	101	Traffic + Pink	45
1.92	0.51	0.13	0.74	0.79	2.42	2.42	1.64	1.65	2.5	2.5	2.5	2.18	2.5	2.5	2.5	2.43	2.4	1.23	1.95	1.49	0.58	1.05	1.1	1.22	0.24	0.65	1.12	0.17	2.24	0.71	0.21	2.07	1.3	0.73	0.85	0.82	102	Traffic + Pink	60
0.26	1.78	2.29	0.46	0.25	0.18	0.24	1.12	1.55	2.38	2.46	2.12	1.22	0.8	2.35	1	0.8	1.11	0.8	1.04	0.31	0.25	1.33	1.21	0.56	0.83	0.74	0.38	0.39	0.63	0.17	2.32	0.4	1.33	0.28	1.08	0.05	103	Traffic + Pink	50
0.8	1.3	0.44	0.79	0.59	0.53	0.16	0.49	0.8	0.4	1.49	0.17	0.72	0.09	0.14	0.1	0.25	0.9	0.48	1.19	2.19	1.12	0.49	0.17	0.13	0.29	1.79	1.55	0.27	0.57	0.12	0.11	0.83	0.41	0.8	0.47	0.8	104	Traffic + Pink	55
0.55	0.63	0.3	0.23	0.44	0.17	2.5	0.8	0.13	0.11	0.67	0.12	0.23	0.12	0.5	0.91	0.2	0.07	0.28	0.06	0.5	1.08	0.24	0.71	0.47	0.29	0.57	1.21	1.92	0.16	0.28	0.64	0.74	2.24	2.28	2.14	0.79	105	Traffic + Pink	65
0.5	1.79	0.16	0.79	0.12	0.74	0.07	0.12	1.78	0.31	1.95	1	0.3	0.19	0.08	0	0	0.09	0.71	0.49	2.35	1.29	1.6	0.31	0.47	0.21	0.64	0.71	1.31	0.49	2.17	0.25	0.81	0.07	0.35	0.32	0.08	106	Traffic + Pink	50
1.76	2.11	2.06	1.11	1.62	2.01	2.05	0.85	0.66	1.85	2.5	2.5	2.5	2.47	2.5	2.43	2.35	2.09	1.51	2.34	1.22	2.05	1.78	1.21	1.03	2.07	2.12	0.41	1.12	0.9	2.07	2.31	2.39	2.47	1.78	2.2	1.15	107	Traffic + Pink	65
1.41	2.05	0.16	0.11	1.55	1.07	0.8	1.12	1.11	0.29	0.8	1.77	1.64	2.28	1.49	1.67	0.33	0.93	1.74	1.49	0.35	0.47	0.71	0.47	1.64	1.67	1.4	2.39	0.78	0.31	0.71	0.72	0.29	0.6	0.33	0.48	1.49	108	Traffic + Pink	55
0.85	0.5	0.13	1.48	0.35	2.06	0.56	0.2	0.78	0.12	0.08	0.79	0.45	0.8	0.8	0.09	0.35	0.39	0.28	0.72	0.12	1.19	0.13	0.31	0.55	0.5	1.2	0.8	0.29	0.72	0.81	0.85	1.53	2.05	0.8	0.48	0.71	109	Traffic + Pink	45
1.8	0.5	1.51	0.16	0.28	0.35	1.52	0.11	0.06	0.71	0.69	0.63	0.72	0.66	0.82	0.33	1.47	2.5	2.02	0.81	0.52	2.02	0.8	1.6	0.05	1.04	1.94	0.78	0.66	0.74	0.45	1.2	2.01	1.3	1.26	0.81	2.12	110	Traffic + Pink	55
2.08	0.72	0.78	2.1	0.14	1.79	0.71	2.31	2.28	2.25	1.13	2.22	0.97	1.38	1.31	2.29	1.67	0.17	0.24	0.14	0.48	1.67	0.07	0.5	0	0.31	1.36	1.52	0.98	1.26	1.46	2.02	1	0.8	0.32	2.39	0.11	111	Traffic + Pink	55
1.36	0.27	0.68	1.31	1	0.78	2.01	2.43	1.18	1.47	0.27	0.58	0.56	0.53	0.81	0.24	2.29	0.95	1.8	0.31	2.18	0.63	0.07	0.17	0.58	2.13	0.87	2.02	1.67	0.37	1.72	0.4	2.5	1.86	0.22	1.51	0.81	112	Traffic + Pink	65
0.8	0.31	0.16	0.3	1.31	0.5	0.81	0.8	0.09	0.38	2.09	0.72	1.1	2.14	1.38	1.85	0.19	0.29	0.56	0.8	0.07	0.29	0.54	0.78	0.33	0.8	0.58	0.43	0.05	0	1.15	0.09	0.92	2.07	2.18	0.81	1.79	113	Traffic + Pink	65
0.5	0.24	0.97	0.53	0.04	0.82	0.81	0.33	0.85	0.17	0.82	0.28	1.79	1.2	0.24	0.2	0.11	1.23	0.73	1.49	0.97	0.85	0.31	0.29	0.87	0.54	0.28	0.74	0.63	0.23	1.19	0.12	0.63	0.64	1.8	0.37	2.21	114	Traffic + Pink	60
1.75	1.2	0.07	0.71	2.07	0.27	0.5	0.85	0.87	0.81	0.66	2.31	0.64	2.33	2.46	2.5	2.12	1.52	2.42	2.31	1.11	0.82	2.17	2.2	2.5	2.39	2.17	2.42	0.79	0.33	1.67	2.18	0.47	0.78	2.02	2.05	2.4	115	Traffic + Pink	60
2.37	1.67	1.97	2.27	1.83	0.79	0.47	0.37	2.13	0.78	1.34	0.71	0.52	0.52	0.05	0.33	0.74	0.78	0.78	0.45	0.8	1.95	2.05	0.29	1.2	0.8	0.35	1.22	1.22	0.78	0.54	0.74	0.81	0.24	0.37	0.78	0.78	116	Traffic + Pink	45
0.92	2.02	0.33	0.95	1.6	1.34	0.63	1.72	0.63	0.26	1.48	0.78	0.78	2.02	2.5	0.68	1.75	2.31	0.78	0.47	0.47	0.28	1.47	0.24	1.34	2.39	2.25	2.44	2.44	2.48	2.46	2.5	2.47	2.5	2.5	2.49	2.38	117	Traffic + Pink	55
2.21	2.35	0.81	0.33	0.92	0.8	1.85	2.44	1.79	2.5	2.5	2.5	2.45	2.06	2.47	2.35	1.9	1.9	2.24	0.12	0.33	0.8	1.8	0.78	0.27	0.81	1.51	0.78	1.48	1.72	1.8	0.52	0.95	0.28	0.66	0.47	0.52	118	Traffic + Pink	50
0.52	1.8	0.95	0.29	0.52	0.19	0.28	0.47	2.02	0.78	0.52	0.78	0.25	1.88	1.8	0.47	0.66	1.82	0.53	0.36	0.74	1.49	2.14	2.47	2.5	2.36	2.5	1.51	1.05	1.95	0.47	1	0.47	0.74	0.81	1.88	0.11	119	Traffic + Pink	50
0.52	0.5	0.04	0.08	0.52	2.07	0.05	0.13	0.74	1.1	0.33	0.45	2.12	0.58	0.03	0.12	0.8	0.04	0.03	0.34	0.8	0.06	1	0.8	1.25	0.17	1.46	0	0.14	1	0.22	0.81	0.24	0.76	0.02	0	1	120	Traffic + Pink	50
																																					1	Hab	65
																													2.39	2.35	2.4	2.5	2.5	2.42	2.5	2.35	2	Hab	50
1.82	2.5	2.42	2.39	2.34	1.12	1.37	2.5	2.5	2.41	2.45	2.41	2.35	2.1	2.41	2.13	2.28	2.34	2.34	2.39	2.39	1.88	2.09	1.64	2.25	1.64	2.36	1.11	2.14	2.13	2.27	2.39	2.3	2.41	2.25	2.26	2.17	3	Hab	65
1.83	0.64	1.69	2.36	2.14	1.89	2.25	2.25	2.07	2.04	2.04	1.95	2.13	1	2.26	2.17	2.5	0.78	1.89	2.04	2.13	2.08	2.01	1.52	2.13	1.72	1.47	1.75	2.26	1.47	1.63	2.13	1.98	2.08	2.13	0.82	1.38	4	Hab	45
0.56	2.24	2.42	2.13	1.64	1.06	0.62	1.47	1.41	1.03	0.51	1.37	1.3	0.74	0.9	0.31	2.42	2.2	1.6	2.34	2.09	0.81	0.2	0.51	0.84	1.16	0.8	0.8	2.5	1.19	0.21	0.58	1.39	0.64	0.8	0.8	0.92	5	Hab	60
1.08	1.26	0.36	0.23	0.08	0.14	2.3	0.5	0.9	1.01	0.12	0.08	0.8	0.13	0.2	0.65	0.11	0.5	0.06	0.31	0.05	0.04	0.72	0.73	0.25	0.4	1.02	0.05	2.5	0.74	0.49	0.03	0.8	0.51	0.18	0	0.04	6	Hab	50
0.36	0.37	0.03	0.45	0.86	0	0.32	0	0.05	0.13	2.16	0.18	0.16	0.11	0.06	0.8	0.14	0.45	0.23	0.04	0.04	0.01	0.71	0.17	0.22	0.13	0.07	0.06	0.06	0.8	0.79	0.42	0.37	0.29	0.04	0.09	0.14	7	Hab	65
0.01	0.8	0.15	0.13	0.06	0	0	1.57	0.07	0.11	0.28	0	1.05	0.21	0	0.03	0.06	1.11	0.12	0.63	0	0	0.14	0.11	0.07	0	0.3	0	0.14	0.04	0	0	0.8	0.17	0.24	2.5	0.8	8	Hab	50
0.07	0.23	0.29	0.07	0.01	0.22	0.1	0	0.03	1.54	0.02	0.05	0.14	0.1	0.06	0.03	0.23	0.07	0.01	0.8	0.05	0.16	0.14	0.02	0.04	0.65	1.8	0.02	0.04	1.08	0.05	0	0.21	0.04	0.05	0.22	0.06	9	Hab	45
0	0.8	0.08	0.11	0.14	0.1	0.65	0.29	0.19	1.11	0	0.07	0.09	0.08	1.32	0.17	0.8	0	0.64	0	0.08	0.19	0.8	0.04	0	0	0	0.8	0.8	0.08	1.19	0.53	0	0.08	0.8	0.8	0.07	10	Hab	65
0.09	0.05	0.07	2.27	0	0	0	0.01	0.06	0	0.8	0.13	0	0.17	0.11	2.06	0.08	0.8	0.07	0.8	0.8	0.96	0.11	0.8	1.06	0.03	0.8	0.57	0.89	0	0.04	0.08	0	1	0.21	0.8	1.03	11	Hab	50
0	0	0.03	0.01	0.03	0.8	0	0.33	0.03	0.02	0.03	0.05	0	0	0.1	0.45	1.05	0.58	1.2	0.08	0.08	0.3	0	0.8	0.19	0	0.02	0.14	0.08	0.03	0.1	0.01	0	0.04	0	0.05	0.8	12	Hab	60
0	0.8	0.07	0.85	0.16	0	0	0.8	0.18	0	1.17	1.53	0.28	0.16	0.08	0.01	0.04	0.02	0.8	0.03	0.14	0.05	1	0	0.4	2.03	0.8	0	0.07	0	0.14	0.19	0.65	0	0.03	0.95	0.8	13	Hab	50
0.03	0	0.03	0.08	0.8	0.21	0	0.4	0	0.1	1.69	0.29	0.7	0.02	0.17	0	0	0.8	0	0	0	0.89	0.65	0.04	0	0.46	0	0	1	1.05	0.01	0.06	0	0	1.49	0.8	0	14	Hab	45
0.05	0.05	1.19	0.02	0	0.07	0.02	0.07	0.08	0.8	0	0	0	0.02	0.05	0	1.67	0.03	0	0.28	0.07	0.07	0.07	0.1	0	0	0.21	0.86	0.45	0	0	0	0	0	0.03	0.28	0.15	15	Hab	65
0	0	0	0.09	0	0	0.17	2.48	2.44	2.43	2.5	2.5	0.81	1.22	0.8	0.41	0.44	0.14	0.37	0.8	0.31	0.73	1.19	0.69	0.22	1.05	0.23	2.29	1.39	1.22	0.58	0.65	0.65	2.16	0.35	1.67	0.62	16	Hab	55
0.07	0.08	0.37	0.29	0.02	0.23	1.69	0.18	0.05	0.07	0.8	0	0.13	0.18	0.62	0.06	0.32	1.18	0.15	0.07	2.35	0	0.28	0.01	0.29	0.42	0	0.02	0.36	0.8	1.8	0.02	0.03	0.8	0.1	0.61	0.05	17	Hab	60
0.07	0.06	0.27	0.57	1.47	2.5	2.23	2.25	2.21	1.89	0.41	1.39	0.8	0.74	0.76	0.49	0.3	0.19	1.23	0.31	0.81	1.89	1.24	0.8	1.02	0.51	0.71	0.56	1.06	0.1	0.64	0.77	0.8	1.35	1.64	2.27	1.48	18	Hab	45
0.19	0.45	0.48	0.73	0.56	0.65	0.9	0.78	0.66	1.05	0.56	0.8	0.63	0.37	0.74	1.39	0.52	1.03	0.51	1.49	1.88	1.35	2.5	2.4	2.5	2.5	2.4	2.48	2.47	2.38	1.16	0.56	2.44	0.25	0.27	1.31	2.44	19	Hab	55
0.71	0.08	0.24	1.23	1.11	1.02	0.52	1.19	0.06	0.4	0.9	0.57	0.28	0.29	0.11	0.04	0.82	0.07	0.07	1.51	1.33	0.25	0.47	0.2	0.37	0.02	0.8	0.47	0.17	0.3	2.5	0.8	1.2	0.5	0.5	0.8	0.9	20	Hab	60
2.5	0.19	0.97	0.8	0.16	0.38	1.29	1.52	1.52	1.2	2.5	0.92	0.8	0.21	0.3	0.33	0.29	1.84	0.59	0.07	0.38	0.14	0.95	0.47	0.18	0.91	0.44	0.57	0.12	0.47	0.05	0.06	0.03	0.4	0.27	0.66	0.09	21	Hab	60
0.17	0.36	0.12	0.08	0.8	0.78	0.4	0.56	0.13	0.06	0.37	0.3	0.12	0.23	0.07	0.12	0.9	1.51	1.79	0.29	0.22	0.59	1.64	2.03	0.16	0.1	1.34	0.8	0.13	0.21	0.46	0.27	0.49	0.8	0.58	0.8	0.56	22	Hab	55
0.14	0.8	0.8	0.06	0.07	2.36	0.2	0.18	1.49	1.2	0.04	0.21	0.07	1.16	0.21	1.43	0.8	0.07	0.05	0.04	0.23	0.03	0	0.14	1.49	0.48	0.31	1.26	0.29	0	0.37	0.29	0.18	1.44	0	0.03	1.53	23	Hab	45
0.25	1.16	0.31	0.07	0.14	0.19	0.17	0.23	0.09	0.14	0.8	0.95	1.07	1.06	0.17	0.86	0.57	0.33	0.17	0.18	0.05	0.1	0.71	1.29	0.59	0.31	0.07	1.34	0.89	0.37	0.03	0.29	0.08	0.48	0.08	0.46	1.58	24	Hab	50
0.04	0.12	2.29	0.9	0.07	0.1	0.03	0	0.05	0.13	0.26	1.67	0	0	1.24	0	0.58	1.28	2.29	0.8	0.5	0.14	0.05	0.04	0.12	0.51	0.08	0.19	0.09	1.17	2.03	0	0.23	0.5	2.38	0.01	0.04	25	Hab	45
0.03	0.8	0.07	0.03	0.8	0	1.09	0.03	0.07	0	0	0.8	0.02	1.24	2.05	0.74	0.08	0	0.11	2.32	0.8	0.02	0	0.44	0.18	0.8	2.02	0	0.03	0.07	0.02	0.09	0.04	0.11	0.09	0.8	0	26	Hab	55
0.31	0	0	0.08	0.04	0.04	0.09	0.05	0.8	0.8	1.6	0.26	0.14	0	0.16	0.03	0.06	0.09	0.05	0.82	0.8	0	0	0.05	0.25	0.1	0.09	0.3	0.38	0	0	0.8	0	0	0.07	0.01	0	27	Hab	60
0.03	1.52	1.19	1.19	1.43	0.14	0.06	0.18	0	0.07	0.08	0.08	0.02	0	0	0.08	0.8	1.37	2.35																			28	Hab	55
2.07	0.09	0.31	0.07	0.23	0.65	0.18	1.33	0.95	0.29	0.8	0.02	0.09	0	0	0	0.05	0.04	0	0.22	0.07	0.8	1.11	0.05	0.16	0.28	0	0.02	0.8	0.02	0.11	1.14	0	0.8	0.21	0.8	0.04	29	Hab	55
1.37	0.05	0.07	0.08	0.02	0	0.81	1.18	0.16	0.25	0.03	1	0.33	0.28	0.15	1.33	0.16	0.03	0.39	0	0.09	0.8	1.23	1.33	1.17	0.58	0.02	0.06	1.41	0.42	1.01	0	0.8	0.11	0.14	0.8	0	30	Hab	65
									2.48	2.39	2.5	1.51	2.32	1.53	1.18	1.35	1.32	0.36	0.89	2.41	1.49	2.5	1.88	2.5	1.27	1.32	0.16	0.26	1.33	1.38	0.78	1.15	1.58	0.27	2.5	0.8	31	Hab	55
0.2	0.13	0.86	0.45	0.29	0.08	0.17	0.19	0.23	1	0.36	0.8	0.35	0.8	0.8	0.44	0.17	1.25	0.71	1.31	1.06	1.58	0	1.05	0.28	0.56	0.4	1.23	0.18	0.8	0.65	0.06	0.1	0.8	0.78	0.12	2.1	32	Hab	60
0.1	1.18	1.14	0.8	0.8	0.03	0.49	0.5	0.44	0.47	0.03	0.26	0.23	0.64	0.56	0.05	1.83	0.5	0.26	0.8	0.8	0.06	0.02	1.14	1.26	0.17	0.17	0.57	0.07	0.01	0.74	0.32	0.87	0.88	0.01	0.19	0	33	Hab	50
0.06	1.3	1.05	0.21	0.5	0.12	0.8	0.06	1.4	0.02	0.5	0.23	0.55	0.25	0.38	1.63	0.39	1.94	1.83	1.28	0.8	0.05	0.19	0.49	0.8	0.17	0.77	1	0.07	0.33	0.4	0.08	0	0.02	1.11	0.08	1.82	34	Hab	45
1.19	0.56	1.72	1.19	0.76	0.66	0.48	0.2	0.71	1.08	1.31	2.13	1.53	0.78	1.21	0.8	0.3	1.23	0.57	1.01	1.33	1.33	2.3	2.36	2.28	0.8	0.38	1.07	0.48	1	1.49	1.94	0.76	0.5	1.16	0.8	1.84	35	Hab	50
0.92	0.63	1.18	0.78	1.11	0.56	0.51	1.09	1.12	0.36	0.78	0.14	0.51	0.64	2.09	1.02	0.63	0.82	0.38	2.2	0.3	0.51	1.31	0.28	1.01	0.85	0.31	1.44	2.01	0.93	0.73	0.8	2.09	0.74	1.17	0.86	0.41	36	Hab	45
0.51	0.95	1.8	0.46	1.96	0.56	0.82	0.25	0.65	1.85	2.06	0.29	1	0.14	1.11	0.81	0.33	1.01	1.58	1.31	2.39	0.9	0.71	0.27	0.24	1.05	0.52	0.14	0.22	0.56	0.97	1.19	1.4	1.73	0.5	0.11	0.17	37	Hab	50
2.36	0.51	1.19	0.31	0.86	0.5	0.8	0.38	0.87	0.8	0.71	0.23	0.51	0.8	0.56	0.71	0.56	0.38	1.08	1.39	0.92	1.4	2.35	0.23	0.73	1.92	2.1	0.74	0.78	2.12	2.08	1.19	1.23	0.65	0.46	1.49	0.06	38	Hab	60
0.17	2.5	1	1.17	2.28	1.67	0.56	0.4	1	0.85	0.65	1.95	0.47	1.94	0.23	2.44	2.17	0.9	0.56	1.39	2.23	1.98	0.77	2.13	0.76	0.74	1.25	0.95	1.71	1.79	2.01	0.49	0.53	0.9	2.5	0.41	0.13	39	Hab	65
1.72	2.17	0.8	1.6	0.97	2.28	1.38	1.51	1.51	0.72	0.62	1.24	1.53	2.36	1.8	2.01	1.64	0.37	0.64	0.85	0.52	2.22	0.64	0.46	0.74	1.22	1.22	0.13	0.33	0.85	1.24	0.9	1.75	0.58	0.56	1.21	2.18	40	Hab	45
1.22	2.12	2.05	0.63	1.03	0.64	1.64	2.05	0.31	0.82	0.79	0.3	2.2	2.13	1.31	0.31	1.8	0.13	0.77	1.17	1.82	2.16	0.56	1.06	0.66	0.8	2.12	1.33	0.38	0.8	0.28	2.16	2.19	0.52	0.71	1.04	0.71	41	Hab	55
1.61	2.17	1.76	0.8	2.19	1.21	1.63	2.16	1.72	1.22	1.11	1.23	1.6	2.39	0.74	0.82	1.89	0.47	1.02	1.31	1.83	1.31	0.31	0.18	1.4	2.32	0.94	1.63	0.94	1.85	1.23	1.3	0.05	1.95	0.41	1.56	2.38	42	Hab	55
									1.72	0.72	0.09	2.24	1.23	1.64	0.85	0	0.8	1.4	1.41	0.53	1.33	0.87	1.23	2.15	1.9	2.41	2.22	1.25	0.23	0.85	0.8	1.5	1.1	0.71	2.22	0.8	43	Hab	65
0.22	0.56	0.39	1.96	2.44	2.28	1.95	2.44	2.5	1	2.5	2.01	0.38	1.21	0.2	2.22	2.5	1.24	0.28	0.26	1.33	0.56	0.6	0.15	0.14	0.59	1.44	0.78	1.33	1.19	0.13	0.76	1.05	0.5	0.69	2.5	0.8	44	Hab	60
0.25	0.38	2.44	0.3	0.53	0.62	0.12	0.3	0.46	0.49	1.23	0.03	0.26	0.26	0.04	0.29	0.56	1.23	0.35	0.07	0.66	0.5	0.43	0.5	0.25	2.2	0.71	0.29	0.21	1.05	0.8	1.58	0.23	0.56	0.09	0.04	0.15	45	Hab	60
0.61	0.12	0.16	0.15	1.49	0.13	0.38	1.12	0.8	0.28	0.5	0.14	0.05	0.56	0.09	0.29	1.06	0.48	1.23	0.27	0.44	0.8	1.19	0.31	0.8	0.21	0.13	1.29	1.45	0.32	0.1	0.92	0.8	0.53	0.46	0.51	0.29	46	Hab	60
0.04	0.04	0	0.9	0.59	0.8	0.17	0.82	1.37	0	1.34	0.74	0.3	1.06	0.08	0.32	0.8	0.12	0.12	0.06	0.17	0.04	0.05	0.09	0.23	0.04	0.23	0	0.11	0.24	0.24	1.79	0.26	0.8	0.06	0.46	0.12	47	Hab	45
0.12	0.23	0.29	0.23	0.17	0.8	0.66	0.33	0.11	0.53	0.09	0.08	0.03	0.27	0.62	1.05	2.27	0.37	0.29	0.16	2.5	0.23	0.8	0.05	0.8	0.23	0.69	0.04	0	0.07	1.32	0.18	0.28	0.46	0.36	0.07	0.02	48	Hab	60
1.09	0.06	0.04	2.29	0.37	0.07	0.19	0.8	0.36	0.07	0.07	0.05	0.05	0.95	1.29	0	0.8	0.06	0.04	0.04	0.24	0.4	0	0.09	0.49	0.17	0.78	1.25	0	0.03	0.17	0.3	0	0.03	0.05	0.8	0	49	Hab	50
0	0.18	0.53	0.26	0.35	0.07	2.38	0.8	0.8	0.15	0.8	0.17	0.03	1.48	1.35	0.8	0.31	0.25	0.55	0.59	0.09	0.37	0.8	0.8	0.8	1.24	0.8	1.32	0	0.03	0.12	0.19	0.8	0.3	0.09	0.39	0.01	50	Hab	50
0.09	1.39	0	0.35	0.02	0.21	1.02	1.4	0.8	1.14	0.8	0.04	0.25	0.04	0.15	0.04	1.53	0.04	0.8	0.07	0.04	0.06	1.33	1.85	0.01	1.06	0.05	0	0.03	0.09	0	0	0.17	0	1.05	0.05	0.8	51	Hab	55
0.8	0.05	0.07	0.8	0	0.82	0.28	0.1	0.08	0.21	0.14	0	0	0	0.23	0.15	0.16	0	0.05	0.8	0.01	0.04	0.16	0	0.08	1.27	0.11	0	0.03	0.53	0	0.02	0.04	0.07	0.75	0.08	0.8	52	Hab	45
0.16	0.09	0.8	0	0.65	1	1.42	0.04	0.8	0.07	0.02	1.17	1.37	0.15	0.92	2.38	0.31	1.25	0.04	0.07	0.16	0	1.56	0.09	0	0.19	0.07	0	0.37	0	0.8	0.16	0.8	0.14	0.13	0.03	0.06	53	Hab	65
0	0.07	0	0.07	0.04	0	0	0.79	0	1	0.07	1.1	0.8	0.11	0.04	0.05	0.08	0.07	0.8	0.83	0.8	0.8	0.8	0.17	0	0	0.58	0.05	1.75	0.05	0	0.1	0	0.08	0.17	0.03	0.05	54	Hab	65
0	0	0.8	1.34	0.16	0	0.29	0.09	0.8	0.48	0.8	0	0	0	0.04	0.04	0.19	0.05	1.04	0.05	0.8	0.05	0.29	0.5	0.11	0.8	0	0.8	0.8	0	0.8	0.8	0.03	0.03	0.02	0.02	0	55	Hab	50
2.5	1.5	0.93	1.22	2.05	2.31	2.5	1.41	1.24	0.36	0.8	0.6	0.73	2.05	2.47	1.44	1.63	1.36	0.8	1.24	0.31	0.8	2.29	2.5	1.17	0.59	0.28	0.23	1.21	1.23	0.11	2.31	1.21	1.4	2.21	0.49	1.35	56	Hab	55
0.29	0.35	0.3	0.25	0.22	0.25	0.11	0.56	1.33	0.15	0.13	0.38	0.62	0.58	1.67	2.5	1.56	1.35	1.25	0.27	0.3	1.58	0.97	1.31	0.49	0.82	1.43	0.77	0.4	0.56	0.46	1.5	1.15	0.82	0.28	0.48	1.43	57	Hab	65
									0.78	0.78	0.05	1.72	0.44	0.63	0.32	0.37	1.19	0.78	1.16	1.37	1.86	2.5	2.5	1.35	0.8	2.5	1.23	0.29	0.56	2.09	0.05	0.3	0.73	1.2	0.41	1.21	58	Hab	55
1.37	2.5	1.04	0.6	0.37	1.51	0.87	0.49	1.33	1.28	0.49	2.27	0.13	1.33	0.28	0.51	0.25	0.32	1.33	0.17	0.51	0.76	0.49	0.8	0.95	0.8	0.53	0.85	1.74	1.04	2.29	1.52	0.26	0.74	1.21	1.9	0.13	59	Hab	45
1.06	1.21	0.08	0.83	0.32	0.47	0.38	0.36	0.85	0.07	0.25	0.65	0.38	1.25	0.45	0.04	0.15	0.07	0.11	0.8	0.27	0.24	0.04	0.38	1.68	0.73	0	0.03	0.1	1.5	2.33	0.56	1.8	1.64	1.21	0.51	0.18	60	Hab	65
0.25	0.11	0.12	0.13	0.42	0	0.56	0.21	0.46	0.38	0.17	2.12	0.2	0.29	1.72	0.48	0.15	0.46	0.29	0.07	0.32	0.46	0.08	0.29	0.46	0.14	0.2	1.5	2.4	1.53	0.21	0.5	0.5	0.17	1.51	0.18	0.18	61	Hab	50
0.13	0.42	0.01	0.45	2.15	1.42	1.71	0.16	0.8	2.28	0	0.19	2.29	2.4	2.44	1.41	0.44	1.23	2.5	1.74	0.8	1.52	0.8	2.36	1.63	0.31	0.85	2.36	1.39	1.77	1.77	0.9	1.35	1.51	1.11	0.4	0.23	62	Hab	65
0.58	1.25	1.89	2.5	0.38	2.36	1.58	1.83	0.8	0.38	0.52	1.11	0.52	2.05	2.09	0.71	0.04	1.1	1.33	2.31	1.03	1.19	2.47	2.44	1.18	1.84	1.14	1.78	2.3	0.8	0.51	1.83	0.85	1.85	1.35	0.27	0.31	63	Hab	65
0.5	0.29	0.97	2.28	1.19	0.51	0.77	0.19	1.92	1.89	1.19	0.46	0.81	0.96	2.16	1.07	1.3	0.69	2.16	2.18	1.23	0.87	2.03	0.28	0.21	1.96	1.33	0.24	1.39	0.15	0.8	2.1	1.94	1	1.05	1.75	2.25	64	Hab	45
0.81	0.66	0.22	0.71	0.02	0.48	2.14	1.31	1.23	2.01	2.26	0.85	1.11	1.21	0.2	0.74	0.66	0.29	1.97	0.65	0.33	0.26	1.36	0.74	2.17	0.35	2.44	1.82	1.18	1.47	2.5	2.5	2.5	2.35	2.35	2.44	2.5	65	Hab	45
1.39	1.39	0.21	1.69	2.36	0.36	0.48	1.78	0.13	0.4	1.6	1.94	0.24	0.41	2.38	2.34	0.74	0.85	0.8	0.74	1.3	0.2	0.98	0.8	0.38	0.76	1.43	1.05	1.45	1.39	1.31	1.5	1.19	2.29	1.92	0.9	1.11	66	Hab	60
1.11	0.36	0.74	0.64	0.49	0.19	0.74	1.79	0.78	1.05	0.1	1.25	1.66	0.64	0.74	1.06	1.1	1.31	1.24	0.95	0.8	1.37	0.38	0.36	0.29	0.14	1.3	0.28	0.85	0.76	1.02	0.85	0.8	0.52	0.64	0.36	1.67	67	Hab	55
0.31	2.09	0.74	0.78	2.03	0.25	2.5	1.27	0.21	0.65	0.8	0.56	0.56	0.56	2.02	0.27	0.3	0.65	0.25	0.51	0.85	2.22	1.36	0.8	0.23	2.12	0.51	0.21	1.94	0.35	2.22	1.33	0.49	0.17	0.83	0.51	1.26	68	Hab	60
0.23	0.5	0.14	0.4	0.8	2.33	0.69	0.26	1.24	1.96	1.08	0.1	0.8	0.71	0.97	0.11	0.25	0.21	0.04	1.23	0	0.21	0.42	1.14	0.77	0.8	1	1.04	0.23	0.27	0.51	1.79	2.06	0.23	0.17	0.23	0.5	69	Hab	65
0.85	0.17	0.37	0.13	1.11	0.21	0.29	0.58	0.06	0.15	0.25	0.27	0.66	0.38	1.9	1.23	1.12	0.63	0.06	1	1.19	1.8	0	0.28	0.18	0.1	0.25	0.38	2.05	0.04	0.13	0.38	0.64	0.69	1.17	1.04	1.32	70	Hab	55
2.2	2.12	2.5	1.24	1.21	0.58	0.56	1.49	2.5	1.99	0.8	1.3	0.77	0.51	0.77	1.2	2.5	2.5	1.46	1.84	1.39	1.2	2.41	2.5	2.5	2.46	2.5	2.42	2.5	2.5	2.5	1.83	2.44	2.48	2.5	1.23	0.21	71	Hab	55
1.65	0.78	0.82	2.34	1.28	1.14	0.73	1.41	1.41	0.8	0.06	1.27	1.24	0.73	0.76	0.58	1.15	1.88	0.95	0.76	0.24	0.29	0.58	0.8	1.24	0.29	0.65	1.61	1.42	1.67	0.73	0.26	0.27	0.8	0.38	0.25	0.8	72	Hab	45
0.64	0.79	0.55	0.2	0.47	0.25	0.5	0.18	0.25	0.16	1.5	0.25	0.39	0.07	0.37	0.15	0.24	0.13	0.55	0.8	0.13	0.04	0.85	0.09	0.07	0.2	1.47	0.36	0.2	0.32	0.16	0.66	0.38	2.3	2.09	2	0.51	73	Hab	60
0.11	1.31	1.02	0.8	0.29	0.38	1.53	0.3	0.25	0.16	0.73	0.27	0.46	0.61	2.23	0.09	0.86	2.06	0.79	0.8	0.78	1.03	0.23	1.33	1.14	0.58	1.83	0.07	0.23	0.23	0.33	0.14	0.12	0.38	0.07	0.8	0.78	74	Hab	60
0.1	0.8	0.56	0.33	0.17	0.09	1.12	0.3	0.25	0.69	0.94	0.38	0.14	1.1	0.21	0.22	0.47	0.82	0.85	0.51	0.38	0.29	0.07	0.11	0.8	0.34	0.41	2.1	1.7	0.29	1	2.08	2.13	0.61	1.43	0.9	0.21	75	Hab	60
0.47	0.59	0.29	1.2	1.76	0.97	0.56	0.9	0.25	1.27	1.97	0.06	0.23	0.1	0.32	1.25	0.26	0.5	0.13	0.21	1.34	0.07	2.04	0.26	1.64	0.3	0.12	0.06	0.23	0.71	1.28	0.11	0.36	1.57	0.8	0.38	0.29	76	Hab	65
0.35	0.61	0.1	0.18	0.09	0.8	0.36	0.04	0.94	0.66	0.81	0.8	0.8	0	0.03	0.17	0.09	0.8	0.09	0.48	0.45	1.02	1.15	0.28	0.26	0.71	0.25	0.1	1.9	0.14	1.23	0.94	0.8	0.8	0.8	0.42	0.06	77	Hab	50
0.06	0.36	0.6	0.14	1.2	0.31	1.44	0.53	0.22	0.05	0.15	2.27	1.44	0.06	0.14	0.14	0.19	0.37	0.07	0.33	0.09	0.47	0.55	0.02	0.8	0.06	0.74	0.04	0.09	0.82	0.63	0.45	0	0.05	0.8	0.19	0	78	Hab	45
0.19	2.5	1.01	0.8	0.12	0.63	0.71	0.1	0.35	0.31	0.04	0.06	0.39	0.19	0.05	0.27	0.14	0.92	0.71	0.65	0.38	0.69	0.03	0	0.03	0.8	0.02	0.24	0.71	0.4	0.07	0.06	0.32	0.4	0.04	0.16	0.07	79	Hab	65
0.12	0.33	0	0.8	0.48	0.06	0	0.05	0.03	0	0.04	0.29	0	0.32	0.04	0.06	0.07	0.01	0.04	0.04	0	0	0.11	0.15	0.05	1.5	0.63	0.24	1.06	0.07	0	0	0.1	0.04	0	0.27	2.35	80	Hab	45
0.02	0.08	0.04	0.1	0	0.36	0.36	0.01	0.08	0.21	0.04	0.13	0.21	1.73	0.1	0.08	0.8	0.04	0.04	0.09	0.12	0.1	0.12	0.13	0.8	0.85	1.49	2.2	0.46	0	0.03	0.05	0.17	0.03	0.17	0	0	81	Hab	60
0.95	0.74	0.28	0.33	0.8	0.36	0.29	2.5	2.4	0.8	0.27	0.48	1.02	0.21	0.78	0.33	0.36	1.11	0.38	1.11	1.16	0.4	0.5	0.27	0.49	0.76	0.23	0.64	0.17	0.13	1.01	0.18	1.49	1.99	2.5	0.17	0.2	82	Hab	55
1.25	0.5	0.25	0.02	1.5	1.02	0.85	0.4	0.48	0.97	0.52	1.22	1.11	0.74	2.5	2.5	0.15	1.84	1.39	0.14	1.02	2.25	0.5	0.56	1.27	1.06	0.24	2.35	2.35									83	Hab	50
1.83	0.93	0.45	1.3	0.74	1.69	0.13	0.8	0.04	0.33	0.63	1.19	0	0.15	1.18	0.23	0.38	0.31	2.07	2.2	0.07	0.27	0.38	1.55	0.51	1.04	0.4	0.29	0.26	0.29	1.83	1.42	0.39	0.71	0.13	0	0.06	84	Hab	50
0.35	0.46	0.43	0.04	0.22	0.5	0.29	0.2	0.08	1.68	2.31	0.05	0.46	2.05	0.49	0.08	0.45	0.09	0.32	1.1	0.23	0.85	1.72	0.17	1.14	1.12	0.47	0.71	0.8	0	0.28	0.78	0.05	0.27	0.15	0.29	0.12	85	Hab	65
0.16	1.18	0.04	0.3	0.5	0.38	0.47	1.96	2.06	0.69	0.77	1.82	1.88	1.14	1.89	1.22	1.23	1.11	1.75	2.06	1.31	2.31	0.63	1.5	0.95	2.18	1.12	1.79	1.49	2.1	1.64	1.17	2.08	0.31	2.43	1.64	0.97	86	Hab	50
1.64	0.35	1.49	0.56	0.78	0.74	0.38	1.47	0.56	0.56	0.81	0.47	0.45	0.51	1.03	2.35	0.78	2.27	0.71	0.78	0.63	2.17	1.82	1.23	0.13	0.66	1.31	1.03	0.52	0.38	0.78	1.89	0.49	0.51	2.13	2.18	1	87	Hab	45
0.47	2.14	0.85	2.19	1.74	1.03	1.23	1.58	0.62	2.5	2.5	2.02	1.34	1.88	0.74	0.27	1.17	1.88	0.52	0.13	1	0.29	0.41	0.8	1.51	0.74	1.47	1.95	0.22	1.79	1.47	0.52	0	1.39	0.87	2.12	2.31	88	Hab	55
0.99	0.8	0.64	0.23	0.8	0.29	0.21	0.04	0.56	0.38	1.27	0.64	1.19	0.56	0.63	0.46	1.39	0.65	0.17	0.4	0.58	0.74	0.01	0.31	0.8	0.28	0.51	0.21	0.36	0.14	0.21	0.45	1.24	0.87	1.39	0.21	0.48	89	Hab	50
0.17	0.11	0.23	1.14	0.07	0.18	0.09	1.09	1.14	0.74	1.83	1.58	0.07	1	0.66	0.3	0.8	0.23	0.13	0.23	2.2	0.05	1.25	0.77	0.15	0.82	1.31	1.79	1.2	0.74	0.51	0.15	0.02	0.13	0.13	0.46	1.87	90	Hab	55
0.56	0.19	0.3	0.28	1.08	0.8	0.23	1.64	1.05	1.11	0.09	0.8	0.8	0.8	1.96	0.56	0.9	1.82	1.43	2.31	1.51	0.28	0.17	0.28	0.12	0.64	1.57	0.87	0.13	1.38	1.96	1.5	1.94	1.66	2.5	0.8	0.28	91	Hab	65
0.42	0.8	1.12	1.21	0.87	0.49	0.31	0.23	0.58	1.21	0.72	0.29	0.1	0.13	0.06	0.29	0.63	0.14	1.39	0.28	0.03	0.42	0.13	1.88	1.83	0.34	0.31	0.56	0.29	0.78	0	0.46	0.23	0.19	0.11	1.32	1.55	92	Hab	45
2.5	0.8	0.38	0.29	0.53	0.56	0.4	0.52	0.74	0	0.9	0.06	0.53	0.5	0.25	0.8	0.19	1.11	0.52	0.33	1.33	1.72	1.13	1.57	0.17	0.11	0.06	1.55	0.39	0.19	0.81	2.33	0.2	1.11	2.2	0.5	0.4	93	Hab	60
0.14	0.53	0.58	1.42	1.46	2.5	1.33	1.19	0.85	0.44	0.26	1.24	0.31	0.58	0.07	0.83	1.11	1.32	1.3	0.25	0.31	1.77	1.92	0.22	0.8	0.47	0.22	0.02	0.27	0.26	0.07	0.8	0.5	0.23	0.31	0.21	0.38	94	Hab	45
0.16	0.1	0.28	0.4	1.31	0.24	0.8	0.49	0.26	1.05	0.8	1.21	1.38	0.46	0.74	0.59	0.23	1.33	0.25	0.95	0.05	1.61	0.11	0.8	0.85	0.73	0.72	2.01	2.12	0.85	0.07	0.33	0.13	0.11	1.04	0.24	0.09	95	Hab	55
0.8	0.36	0.63	0.29	0.07	0.97	0.05	0.49	0.19	0.09	0.05	0.92	0.06	0.8	0.56	0.17	1.2	0.04	0.21																			96	Hab	65
0.8	0.97	0.62	0.23	1.12	0.13	0.3	1	0.8	0.12	0.3	0.85	0.07	0.36	0.59	0.11	1.1	0.11	0.28	0.17	0.37	1.64	0.69	0.09	0.07	0.36	0.8	0.09	2.26	0.38	0.13	0.91	0.17	0.1	0.31	0.28	1.39	97	Hab	60
1.53	0.08	0.21	0.19	0.78	0.1	0.08	0.27	0.46	0.07	0.14	0.97	0.16	0.24	0.8	0.3	0.24	0.44	2.21	1.94	0.69	0.53	0.12	0.08	0.03	0.17	0.9	1.06	0.32	0.46	1.33	0.11	0.3	0.39	0.02	0.55	0.29	98	Hab	45
0.15	0.8	1.06	0.83	1.12	2.43	1.67	0.78	0.03	0.59	0.73	0.27	2.5	0.05	0.9	0.5	0.45	0.31	0.74	0.14	0.07	0.03	0.07	0.3	1.92	0.8	0.03	0.49	0.92	0.97	0.38	1.9	0.42	1.45	1.46	0.8	0	99	Hab	50
0.04	0.22	0.57	2.16	0.38	0.28	0.31	0.5	0.09	0.53	1.48	0.23	0.83	0.76	0.63	0.58	0.23	0.17	0.23	0.37	1.47	1.11	0.8	0.33	1.68	1.08	1.55	0.72	0.1	1.16	0.07	0.4	0.46	0.51	0.26	0.73	0.72	100	Hab	60
2.22	0.14	0.03	0.53	0.4	0.97	0.73	0.85	2.44	0.16	1.05	0.06	0.28	0.03	0.49	0.19	1.2	1.21	1.94	2.24	1.44	1.01	1.51	0.4	1.85	0	1.12	0.76	0.4	0.8	0.39	2.5	0.13	0.35	1.21	1.12	0.04	101	Hab	45
									2.5	2.44	1.21	2.42	2.5	2.12	1.39	2.5	2.5	2.5	2.5	2.34	2.3	1.23	2.5	2.5	2.22	2.12	1.25	2.5	2.05	0.85	2.28	0.4	1.23	1.39	1.33	1.16	102	Hab	60
0.45	0.63	0.23	1.34	0.95	1.12	0.52	0.28	0.12	2.28	1.8	0.52	0.64	1.34	1.04	0.74	0.74	1.38	0.56	0.56	1.59	0.48	2.5	2.48	2.5	2.35	2.35	2.35	2.48	2.47	2.5	2.42	2.5	2.4	2.35	1.31	2.18	103	Hab	50
0.53	0.65	1.72	1.52	0.41	0.8	0.48	1.78	2.01	1.92	0.33	0.14	0.8	0.51	1.22	0.26	0.01	1.23	1.39	1.18	0.13	0.45	1.39	0.21	0.11	0.21	1.3	1.05	0.13	0.05	0.37	0.03	0.14	0.59	0.45	1.57	0.41	104	Hab	55
0.18	1.04	0.41	1.27	1.58	0.31	2.17	2.41	2.2	2.41	1.12	1.55	1.47	2.09	1.67	1.5	1.64	1.67	1.18	0.9	2.04	0.28	0.71	0.63	2.04	0.97	1.01	1.82	2.22	0.45	0.78	1.23	2.06	0.63	0.71	0.85	1.67	105	Hab	65
1.22	0.51	0.56	1.79	1.69	0.78	1.49	2.24	1.25	1.58	1.17	0.38	0.38	2.5	1.39	2.11	1.9	1.95	0.07	0.85	0.76	2.5	2.38	0.85	2.13	0.74	2.12	1.4	0.39	0.45	2.09	1.39	0.27	0.28	1.79	1	2.05	106	Hab	50
0.24	1.1	0.71	0.5	0.4	2.12	0.66	0.47	0.56	0.82	0.73	0.76	1.24	2.42	2.23	1.12	1.23	1.18	1.95	0.33	1.79	1.11	2.12	1.18	0.8	1.6	0.51	1.23	0.97	0.28	0.8	1.7	1.26	1.13	1.19	0.3	0.96	107	Hab	65
0.13	0.8	1.05	2.17	0.85	0.67	0.5	0.45	0.5	1.38	2.05	1.75	0.74	0.8	0.26	0.8	1.58	0.78	1.23	0.38	0.85	0.71	1.01	1.23	1.43	1.53	0.27	0.71	0.53	0.47	1.1	1.11	1.82	1.05	2.5	2.5	2.31	108	Hab	55
2.05	1.19	2.42	2.21	1.58	2.33	0.63	1.78	0.56	0.81	2.05	0.83	0.71	1.95	0.71	1.36	0.21	0.65	0.31	0.56	0.74	0.85	0.56	0.26	0.87	0.24	0.9	0.51	0.71	1.53	1.95	1.31	1.12	1.11	0.33	0.18	0.33	109	Hab	45
0.64	1.69	2.05	0.8	0.33	0.37	0.97	0.8	1.48	0.22	1.11	1.92	1.05	0.66	1.89	0.73	0.85	1.39	0.52	1.37	1.05	2.13	0.51	0.97	1.83	1.23	1.25	0.78	2.21	0.64	2.04	0.38	0.29	0.63	1.17	0.33	0.74	110	Hab	55
0.63	0.64	0.65	0.8	0.51	0.16	0.29	1.21	0.38	0.59	0.28	1.41	0.85	0.49	0.41	1.19	0.15	0.49	0.56	0.51	0.76	1.36	2.09	0.76	1.22	0.39	0.74	0.28	0.4	2.3	0.38	0.48	1.9	2.05	1.96	0.8	0.14	111	Hab	55
0.03	0.82	0.71	0.56	2.21	0.3	1.24	0.85	1.23	0.13	1	1.38	0.92	1.76	0.77	0.9	1.08	0.41	1.12	0.97	0.52	0.33	0.25	0.6	0.05	0.07	0.58	0.8	0.36	0.8	0.8	0.56	0.31	0.16	0.29	0.26	0.51	112	Hab	65
0.16	0.38	0.07	0.82	0.39	1.18	0.23	0.04	0.78	1.44	0.6	1.63	0.24	0.79	0.29	2.22	0.29	0.58	2.29	0.05	0.3	0.12	0.29	1.86	0.22	0.45	0.93	0.3	0.65	0.3	0.71	2.1	0.05	1.4	1.05	0.41	1.13	113	Hab	65
0.47	0.46	0.38	0.21	0.42	0.37	0.9	0.82	0.97	0.29	0.63	0.23	1.59	2.31	0.09	0.17	0.82	0.98	1.64	0.26	0.8	0.02	0.4	0.8	0.36	0.34	0.04	0.05	0.6	0.21	0.85	0.22	0.15	0.93	0.23	0.07	0.06	114	Hab	60
0.2	0.05	0.12	0.27	0.04	0.11	0.07	0.5	1.41	0.1	0.27	0.57	0.26	0.97	0.18	0.01	0.26	0.03	0	2.5	1.08	0.41	0.18	0.32	0.11	0.04	0.3	0.37	0.11	0.8	0.53	0.09	0.8	0.13	0.16	0.13	0	115	Hab	60
0.09	0.32	0.49	0.17	0	0.53	0.56	0.21	0.21	0.06	0	0	0.25	0.17	0.07	0.5	0.17	0	0.5	0.31	0.07	1.37	0.22	0.12	0.02	0.18	0.12	0.18	0.17	0.03	0.14	0.21	0.01	0.59	0.4	0.04	0.12	116	Hab	45
0.57	1.18	0.23	0.01	0	0	0.15	1.69	0.34	0.92	0.1	1.03	0.11	0.29	0.04	0.07	0.8	1.37	0.32	0.77	0.39	0.63	0.05	0.53	0.05	0.56	0.01	0.1	0.31	0.46	0.1	0.05	0.17	0.03	0.35	1.14	0.15	117	Hab	55
1.05	0.6	1.33	0.51	0.1	0.05	0.08	0.07	0.8	0.06	0.16	0.09	0.28	0.09	0.15	0.06	0.04	0.12	0.03	0.8	0.08	0.01	0.23	1.46	1.31	0.44	0.57	0.31	0	1.05	0.01	0.11	0.01	0.38	0.33	0.04	0.21	118	Hab	50
0.8	0.14	0.08	0	0.73	1.68	0.44	0.2	0.15	1.46	0.15	0.47	0.05	0.72	0.45	2.3	0.25	0.17	0.92	0.09	1.13	0.01	1.29	0.8	0.04	0.22	0.03	0.23	1.25	1.18	0.08	0.8	0.04	0.73	0.96	0.04	0.12	119	Hab	50
1.84	0.12	0.1	0.1	1.2	1.49	0.15	0.06	0.02	0.8	0.15	0.73	0.8	1.21	0.13	0.29	0.23	0.21	0.09	0.07	0.04	0.04	1.04	0.3	0.11	0.17	0.26	1.21	0.92	0.63	2.35	2.5	2.5	2.38	2.44	2.4	2.47	120	Hab	50
1.43	0.48	0	0.36	0.15	0.15	0	0.12	0.07	0.8	0.01	0.62	1.15	0.09	1.57	1.45	0.3	0.39	0	0.1	0.18	0.01	0.22	0.36	0.45	0.23	0.09	0.23	0.23	0.12	0.56	0.63	0.17	0.45	0.09	0.38	0.26	1	Control	65
0.24	0.1	0.17	0.23	0.32	0.04	0.8	0.1	0.28	1.06	0.18	0.62	0.05	0.05	0.17	0	0.04	0	0.01	0.15	0.1	0.16	0.05	0.04	0.21	0.08	1.51	0.29	0.08	0	0.11	0.19	2.42	0	0.06	0	0	2	Control	50
0.46	0.23	0.11	0.05	0.11	0.23	0.58	0.19	0.16	0.28	0.29	0.8	0.03	0.8	0.07	0.25	0.22	0.57	0.11	0.04	0.18	0.22	0.05	1.44	0.81	0.04	0	0.05	1.29	0.01	0.55	0.8	1.69	0.14	0.11	0.18	0.05	3	Control	65
0.19	1.58	0.08	0.01	0.05	0.8	1.66	0.03	0.8	0	0	0.04	0.02	0.02	0.18	0.1	0.19	0.01	0.03	1.41	0.8	0.11	1.32	0.09	0.18	0	0.14	0.17	0.1	0.08	1.17	0.8	0.8	0	0.8	0.94	0.07	4	Control	45
0.14	0.01	0.19	0.01	0.07	0.05	0.1	0.14	0.16	0	0.14	0.69	0.09	1.13	0	0.03	0	0	0.39	0	0.04	0.01	0.14	0.02	0	0.15	0.01	0.08	0.04	0.02	0.04	0	1.19	0.05	0	0.04	0.17	5	Control	60
0	0	0	0.58	0.03	0.04	1.17	0	0	0.04	0.04	0	0.02	0.05	0.04	0.02	0.15	0	0.07	0.11	0.05	0.1	0.45	0.12	0	0	0	0.03	0	0.46	0.03	0	0	0	0.07	0.1	0.01	6	Control	50
0	0	0	0.69	0.97	1.07	0.02	0.04	0.27	0.14	0	0.8	1	0.26	0	0.28	0.18	0	0.7	0.07	0.64	0	0.04	0.22	0.02	0	0.03	0	0.07	0.07	0	0.88	0.32	0.14	0.07	1.22	0	7	Control	65
0.04	0.21	0.16	0.02	0	0	0.21	0.31	0.01	0.01	0	0.8	0	0	0	0.03	0.04	0.03	0	0.18	0	0.04	0.29	0.16	0.29	0.35	0.03	0.05	0	0.04	0.03	0.8	0	0.04	0	0.08	0	8	Control	50
0.1	0.21	0.65	0.85	0.14	0.08	0.17	0.29	0.64	0.04	0	0	0	0.03	0	0.35	1.05	0.21	0.01	1.07	0	0.4	0	0.1	0.01	1.41	0.03	0.15	0.21	0.11	0.59	0.04	0.02	1.06	0	0.8	0.07	9	Control	45
0.82	0.08	0.07	1.29	0.5	0.04	0.07	0.9	0	0	0	0.62	0.16	0.09	0.04	0.5	1	0	0.11	0.9	0	0.11	0.06	0.32	0	0.85	0.07	0.27	0.87	0.05	0.14	1.13	0.89	0.77	0	0	0	10	Control	65
0.45	1.1	0.12	0.07	1.03	0.11	0.05	0.08	0.05	0.03	0	0.02	0.02	0	0.03	0.14	0.89	0	0	0.04	0.29	0	0.04	0.04	0.03	0.04	0.14	0.08	0	0.07	0.04	0.06	0	0.03	0.02	1.1	0.01	11	Control	50
0.13	0.02	0	0.03	0	0.05	1.2	0.14	0.07	0.29	0.16	0.07	0.07	0.03	0.28	0.03	0.05	0	0	0.16	0.07	0.11	0.05	0.17	0.45	0	0.04	0.59	0.05	0.15	0.26	0.03	0.16	0.41	0.09	0.11	0	12	Control	60
1.59	0.04	0	0.02	0.04	0.9	0.24	0.07	0.01	0.04	0.89	0.62	0.03	0	0.04	0.02	0	0.71	0.8	0.07	0.07	0.01	0.16	0	0.12	0	0.15	0.62	0	0	0	0	0	0.03	0.32	0.64	0.02	13	Control	50
2.38	2.48	2.28	2.35	2.35	2.44	2.49	2.38	1.29	2.3	1.18	2.44	1.42	0.18	0.51	0.5	0.04	0.01	0.29	0.17	0.22	1.07	0.63	0.8	0.38	2.5	0.09	0.1	1.13	0.08	0.28	0.17	1.11	0.14	0.45	0.1	0.14	14	Control	45
0.37	1.33	0.02	0.71	1.19	1.39	0.33	0.01	0.05	0.03	0.08	0.2	0.16	0.21	0.93	0.07	1.27	0.7	0.46	0.39	2.5	1.48	0.22	0.1	0.33	0.31	1.51	0.07	0.08	0.27	1.03	0.33	0.08	0.69	0.9	0.12	0.23	15	Control	65
0.39	1.74	0.54	0.07	0.8	0.37	0.57	0.86	0.27	0.06	0.19	0.8	1.51	0.17	0.03	0.19	0.25	0.05	0.12	0.18	0.24	0.08	1.17	0.44	0.24	0.5	0.06	0.04	1.99	2.5	0.5	0.32	0.31	0.58	0.29	1.83	0.28	16	Control	55
2.32	1.01	0.8	1.41	0.23	2.01	0.31	0.8	0.4	0.11	0.3	0.24	0.29	0.1	0.1	0.08	0.03	0.56	1.09	1.05	1.6	0.1	1.46	0.92	0.13	0.8	0.9	0.65	1.61	0.27	0.8	0.13	1.36	0.29	0.15	0.45	2.5	17	Control	60
1.35	0.8	0.57	0.17	0.07	0.39	0.29	0.1	0.14	0.14	0.8	0	0.22	0	0.21	0.29	0.06	0.79	1.45	0.22	1.27	0.17	0.41	1.31	0.8	0.64	1.55	0.5	0.17	0.15	0.1	1.63	0.57	0.07	0.05	0.07	1.38	18	Control	45
0.71	1.38	0.8	0.45	0.01	0.33	0.07	0.03	0.06	0.07	1.03	1.09	0	1.51	2.22	2.37	0.16	0.14	0.03	0	0.18	0.53	0	0.22	0.15	0.03	0.1	1.59	0.14	0.1	0.29	0	0.15	0.11	0.5	2.36	0.35	19	Control	55
0.09	0.16	0.27	0.18	0.08	0.35	0.08	0.8	0.44	0	0.19	0.1	0.05	0.08	0.08	0.06	0.8	0.31	0.95	0.8	0.1	0	0.8	1.29	0.16	0.8	0.03	0.13	0.82	0.53	0.63	2.35	2.38	2.38	0.12	0.07	0.17	20	Control	60
0	0.42	0.5	0.12	0.05	0.06	0.8	0.25	0.05	1.29	1.33	0.5	0.08	0.8	1.14	0	0.06	0.04	0.8	0.28	1.22	0.47	1.33	1.47	0.1	0.11	0.15	0.8	0.16	0.06	0.28	0.02	0.04	0.03	0.92	1.49	0.3	21	Control	60
0.19	0.5	0.04	0.09	0.8	0.8	0.05	0.07	0.94	0.84	0.8	0.48	0.8	0	1.32	0.85	0.11	0.14	0	1.5	0.8	0	1.17	0.46	0	0.15	0.08	0	0.03	0.08	0.1	0.09	0.17	0.17	0.8	0.29	0.04	22	Control	55
0	0.8	0	0.45	0.02	0	0.03	0.8	1.91	0.14	0.11	0.17	0.63	2.35	0.09	0.8	0.05	0.04	0.8	0	1.1	0.14	0.05	0.03	0.23	0.05	1.13	0.8	0.23	1.23	0.46	0.1	0.14	0	0.92	0.06	0.11	23	Control	45
0.35	1.32	1.08	0	0	1.36	0.1	0.24	0.17	0.19	0.01	1.69	0	0.03	0.8	0.8	0.03	1.93	0	0.11	0.04	0.15	0.8	0.08	0.33	0.11	1.54	0	0.04	0.8	0	1.11	0.8	0.09	0.09	1.2	0.14	24	Control	50
0.04	0.01	0.04	0	0.2	0	0.02	0	0.8	0.03	0	0.85	0.8	0.8	0.15	0.8	0.4	0.04	1	0	0.07	0.03	0.06	0.84	0.04	0.38	0.95	0	0.18	0.8	0.04	0	0.05	0.14	0.17	1.95	0.12	25	Control	45
1.24	0.07	0.94	2.5	1.37	0.11	0.36	1.87	0.8	0.03	0.8	0	0	0	0.07	0.21	2.38	0.95	0.3	0.17	0.02	0.14	0.18	1.33	0.04	0.8	0.06	0.14	0.17	1.72	0.05	0.19	0.53	0.36	0.19	0.1	0	26	Control	55
0.64	0.92	0.8	0.33	0	0.03	1.41	0.04	0	0.09	0.24	1.3	0.03	0.8	0.11	0.04	0	0.16	0.28	0.15	0.02	0.12	0	0.16	2.35	1.95	0.46	0.17	0.14	0.1	0.22	0.05	0	0.16	0.01	0.15	0.19	27	Control	60
0.07	0.01	0.8	0.32	0.21	0.03	0	0.05	0	0.07	0.26	0.65	0.03	0	1.41	0.3	1.72	0.33	1.4	0.8	0.1	0.39	2.44	0.32	0.07	0.05	0.17	0.95	0.11	0.03	0	0.15	0.29	0.02	0.07	0.19	0.8	28	Control	55
0.25	0	0	0	0.28	0.19	0	0.08	0.06	0.16	2.02	0.8	0.8	0.8	0.44	0.13	0.08	0	0	0.8	0	0.03	0.36	0.3	0.04	0.17	2.35	2.29	1.65	0.8	0.01	0.24	0	0.2	0.1	0.06	0.42	29	Control	55
0.14	0	0.09	0.06	0.8	0	0.8	0.09	1.62	2.5	2.42	0.23	0.14	0.06	0.21	0.85	0.83	0.05	0.04	0	0.03	0.05	0.23	0.27	1.45	0.39	0.13	0	0	0.08	0.72	0.12	0	0.06	2.28	1.7	0.63	30	Control	65
0.11	0.8	0.06	0.32	0.07	0.04	0	0.27	1.73	0.74	1.34	1.86	0.36	0.69	0.18	0.18	0.03	0.5	0.07	0	0.1	1.09	1.2	0.8	0.16	0.16	0.6	0.16	0.03	0.77	0.12	0.8	1.48	2.02	0.8	0.05	0.09	31	Control	55
0.27	0.29	1.05	0	0.46	0.46	0.18	0.19	0.24	0.09	0.06	0.01	0.1	0.8	0.03	0.09	0.9	0	0.07	0.45	0.15	0	0.11	2.38	0.03	1.37	0.1	0.07	1.18	0.28	0.73	0.03	2.17	0.09	0.42	0.08	0.25	32	Control	60
1.4	2.22	0.09	0.37	0.8	0.8	1.14	0.21	0.8	0.05	0.83	0.4	0.29	0.03	1.45	0.16	1.12	0.8	0.26	0.04	0.8	1.62	0.65	0.35	0.17	0.96	0.08	0.1	0.03	0	0	0.03	0.05	0.63	1.64	1.52	0.1	33	Control	50
0.12	0.97	0.14	0.18	0.05	0.33	0.07	0.04	0.95	0	0	0.21	1.07	1.17	1.06	1.19	1.11	2.44	1.32	0.63	1.24	1.07	0.21	0.04	0.09	0.71	0.8	0.47	0.23	1.61	0.8	0.1	1.17	2.27	1.39	0	1.56	34	Control	45
2.43	2.35	2.35	2.5	2.5	2.5	1.33	0.49	0.17	1.8	2.1	1.43	0.77	0.53	0.05	1.16	1.43	0.3	0.1	0.8	0.23	0.07	0.8	0.36	0.18	0.02	0.09	1.49	0.8	0.4	0.2	2.24	1.63	0.98	1.67	1.34	0.06	35	Control	50
0.05	0.04	0.18	0.62	0.56	0.36	1.36	0.27	0.1	0.41	1.43	1.37	0.3	0.45	0.05	0.57	0.86	0.6	0.57	0.23	1.94	1.34	0.83	0.32	1.34	1.25	1.19	1.14	1.19	1.12	0.62	0.61	0.8	0.13	0.8	0.2	0.23	36	Control	45
0.28	0.28	0.8	0.3	0.37	1.07	0.13	0.53	0.8	1.2	0.8	0.07	0.04	0.17	0.8	0.8	0.08	0.53	0.35	0.28	1.96	0.21	0.64	0.52	0.28	0.21	0.36	0.3	0.74	0.56	0.17	0.71	1.12	0.8	0.8	0.23	0.38	37	Control	50
0.38	0.21	0.82	0.07	0.17	0.5	0.08	0.8	0.11	1.36	0.03	0.5	0.28	0.05	0.85	1.23	1.58	0.08	1.39	1.25	0.19	0.5	0.8	0.15	0.8	0.4	0.45	1.25	1.12	0.37	0.17	1.23	0.41	1.08	0.23	0.21	0.21	38	Control	60
1.55	1.19	0.94	0.17	2.21	2.05	2.39	0.49	0.49	1.08	0.07	1.12	0.19	0.19	0.31	0.39	0.23	0.43	0.13	0.27	1	0.2	0.28	0.5	2.13	0.23	0.84	0.31	0.23	1.12	0.49	0.72	0.51	0.36	1.3	2.18	0.74	39	Control	65
0.65	0.21	1.58	0.43	1.31	0.39	1	0.11	0.27	0.23	0.06	2.19	0.87	0.35	0.25	1.16	0.07	0.74	0.51	0.18	0.29	0.38	0.29	0.49	0.14	0.17	0.24	0.8	0.57	1.03	0.35	0.07	0.06	1.43	0.19	1.12	0.04	40	Control	45
0.17	1.01	0.09	0.29	0.53	0.04	0.23	0.4	0.4	0.07	1.33	0.23	0.8	0.23	0.13	0.74	0.33	0.24	2.12	0.13	0.27	0.19	0.23	0.23	0.8	0.08	1.25	0.64	0.25	0.06	0.23	0.31	0.2	0.76	0.85	0.28	2.28	41	Control	55
0.24	0.29	0.05	2.09	0.18	0.29	0.82	0.13	0.82	0.11	0.18	0.21	0.72	0.2	0.33	0.56	0.72	2.5	0.29	2.42	2.5	2.5	1.1	0.3	0.79	0.23	0.2	0.56	1.51	0.3	0.4	1.14	2.27	0.4	0.58	0.5	1.08	42	Control	55
0.06	0.74	2.36	0.66	0.31	0.72	0.25	1.31	0.24	0.47	0.38	1.29	0.5	0.4	0.58	0.18	0.07	0.16	2.39	1.05	0.28	0.06	0.16	0.31	1.12	0.72	1.08	0.23	0.05	0.35	0.37	0.31	0.08	2.5	1.53	0.17	0.62	43	Control	65
0.8	0.41	1.55	0.5	0.48	1.92	0.63	0.8	0.8	0.33	1.78	1.43	0.35	0.24	0.38	0.07	0.3	0.14	0.26	0.96	0.69	0.22	0.25	0.8	0.74	0.23	0	1.64	0.26	0.15	0.09	0.16	0.08	0.09	0.08	0.06	0.29	44	Control	60
0.58	2.22	0.1	0.59	0.29	1.1	0.28	0.04	0.07	0.04	0.16	0.2	0.05	0.15	2.03	0.21	0.05	0.29	0	0.8	0.11	0.19	0.01	1.69	1.42	1.19	0.8	1.82	1.24	0.11	0.12	1.27	0.37	0.43	0.36	0.23	0.09	45	Control	60
0.37	0	0.03	2.3	0.9	0.33	0.15	0.11	0.06	0.12	0.8	1.63	0.23	0.08	0.15	0.04	0.03	0.35	0.03	0.16	0.15	0.8	0.12	0.05	0.07	0	0.04	0.09	0.22	0.03	0.8	0.23	0.03	0.04	0.96	0.22	0.15	46	Control	60
0.05	0.06	0.63	0	0.03	0.01	0	0.32	0.1	0.07	0.12	0.07	0.12	0.23	0.09	0.33	0	0.22	0	0	0.2	0.36	0.35	0.03	0.14	0.06	1.81	0.03	0.8	0.07	0.02	0.21	0.8	0.06	0.31	0.18	0.19	47	Control	45
0.08	0.31	0.01	0.08	0.06	0.12	0.07	0.04	0	0.04	0	0.45	0.8	0.26	0.29	0.04	0	0.8	0.8	1.76	0.26	0.8	0	0.08	0.28	0.15	0.03	0	0.36	1.31	0.8	0.07	0.05	0.04	0	0.14	0.28	48	Control	60
0.01	0.08	0	1.09	0.1	0.86	1.32	0.8	0.04	0.8	0.03	0.05	0	0.8	0.16	0.08	1.6	0.06	0.8	0.11	0.14	0	0.08	0.02	0	0	0.19	0	0.02	0.65	0	0.71	0.8	0.03	0.06	0.01	0.16	49	Control	50
0.05	0.8	0.09	0.5	0.15	0.9	0.46	0.07	0	0	0.07	0	0.29	0.8	0.01	0.03	0.8	0	0.03	0.01	0.08	0.82	0.09	0.19	0	1.72	0.35	0	0.03	1.25	0.77	0.03	0	1.7	0.21	0.24	0	50	Control	50
0.8	1	1.16	0.8	2.5	0.15	0.82	0.94	0.08	0.03	0	0.02	0.04	0.1	0.02	0.38	0.63	0.1	1.17	1.18	0.95	0.14	0.07	0.03	0.55	0.46	2.48	0.29	0.08	0	0.03	0.04	0.1	0.25	0.06	0.21	0.07	51	Control	55
0.35	0.02	0	0.32	0.37	2.39	0	0.17	0.8	0	0.05	0.1	0.23	0.8	0.11	0.13	0.04	0.11	0.16	0	0.19	0.8	0.31	0.04	0.17	2.35	0.15	0.14	0.02	0.04	0.04	0.29	0.17	0.08	0.05	0.71	0.27	52	Control	45
0.04	0.06	0.59	0.44	0.62	0.33	0.06	1.49	0.8	0.22	0.28	0.17	0.61	0.02	1.41	0.45	0.8	0	0.29	0.2	0.8	0.29	0.04	0	0.09	0.8	0.8	0.32	0	0.12	0.4	1.41	0.04	0.22	1.17	0.15	0.8	53	Control	65
1.31	1.06	0.15	0	1.59	0.8	1.07	0.8	0.1	0	0.02	0.04	0.03	0.04	0.8	0	0.97	0.07	0.05	0.05	0.05	1.5	1.37	0.12	1.11	0.17	0.08	0.09	0.06	1.33	2.5	0.17	0.8	0.1	0.65	0.07	0.29	54	Control	65
0.05	0.8	0	0.06	0.04	0.8	0.06	0	0	0	0.06	0.06	0	0.05	0	0	0.53	0.07	0.07	0.05	0.03	0.8	0.05	1.76	0.36	0.08	0.03	2.01	1.69	0	0.1	0.04	0.3	0.8	0.8	0.8	0.78	55	Control	50
0.04	0	0	0.8	0.07	0.19	0.06	0	0.23	0.05	0.18	0.05	0.55	0.8	0	0.22	0.03	0.04	0.18	0.8	0.09	0.04	0.03	1.61	0.07	0	0.06	0.48	0	0.03	0.15	0	0	0.02	0	0.19	1.6	56	Control	55
0	1.33	0.03	0.69	1.03	0.94	1.2	0.11	0	0.09	0.8	0.8	0.04	0.16	0	0.07	0.04	0.14	0	0.07	0	0	0.11	0.8	0.8	1.62	0	0.03	0.8	0.1	0.04	0	0.07	0.26	0.04	0	0.57	57	Control	65
0.22	0	0.65	0.65	0.03	2.4	0.81	0.02	1.39	0.07	0.8	0.13	1.7	2.15	2.27	0.8	0	0.03	0.08	0.93	2.28	0.14	0.1	0.53	0.12	0.35	0.01	0.4	2.07	2.36	2.5	1.67	0.21	0.29	0.38	0.96	0.25	58	Control	55
0.28	0.31	0.1	0	0.96	0.1	0.16	0.04	1.06	0.14	0.07	0.44	1.84	0.04	0.07	0.8	0.8	0.5	0.04	0.8	0.4	0.16	0.53	0.12	0.35	0.37	0.35	0.26	0.25	0.29	0	0.8	0	0	0.29	1.15	1.97	59	Control	45
0.46	0.29	0.72	0.38	0.8	0.23	0.8	1.41	0.07	0.02	0	0.69	0.09	1.37	1.56	0.16	1.32	0.45	1.2	1.88	0.3	0.46	1.04	0.08	0.17	0.19	0.08	0.44	1.96	0.8	0.48	0.37	0.46	0.8	1.24	0.04	0.11	60	Control	65
1.25	0.78	0.4	0.29	0.36	0.45	0.1	1.59	0.05	0.22	0.94	0.15	0.66	0.16	0.08	0	0.46	0.53	0.24	0.1	0.25	0.04	1.07	0.12	0	0.31	0.26	0.26	0.47	0.59	0.47	1.96	0.14	0.01	0.14	0.17	0.74	61	Control	50
1.84	1.51	1.43	0.19	1.37	0.38	0.1	0.07	0.01	0.01	0.13	0.58	0.07	0.11	0.18	0.23	0.19	1.31	0.83	0.17	1.25	0.98	1.12	0.23	0.63	0.11	1.84	0.8	0.29	0.07	0.33	0.5	0.8	0.23	0.04	0.21	0.31	62	Control	65
1.47	1.55	2.05	1.69	1.51	0.71	0.1	1.21	0.82	0.72	0.93	0.35	0.37	0.44	1.14	0.37	0.57	0.24	0.15	0.04	0.37	0.31	0.29	0.11	1.01	0.8	0.23	2.34	1.42	1.49	2.24	1.17	2.25	1.79	0.51	0.07	0.65	63	Control	65
0.73	0.71	0.42	0.4	1.14	0.28	0.01	1.1	2.5	0.29	0.37	0.25	0.31	0.55	0.71	0.44	0.13	0.27	0.15	0.81	1.39	0.8	0.69	0.26	0.13	1.15	0.69	0.76	0.53	0.29	0.23	0.71	0.18	0.2	0.1	0.09	0.58	64	Control	45
0.73	0.74	0.72	0.28	0.71	0.59	0.17	0.21	0.13	0.21	0.85	0.28	0.8	0.03	0.8	0.02	0.39	0.2	0.81	0.87	0.37	0.23	1.14	1.4	1.74	1.68	1	0.49	0.25	0.31	0.74	0.86	2.1	0.14	0.85	0.43	0.27	65	Control	45
0.33	0.23	0.03	0.47	0.25	0.12	0.08	1.04	2.01	1.14	0.82	0.03	0.21	0	0.07	0.25	0	0.29	1.68	0.11	0.23	0.04	0.05	0.15	0.11	0.74	0.2	0	0.8	0.07	0.15	1.32	1.32	0.38	0.27	0.72	2.03	66	Control	60
0.5	2.5	0.07	0.25	1.01	2.01	1.34	0.72	0.63	0.63	1.21	0.03	0.05	0.69	0.27	0.03	0.8	2.06	0.19	0.05	0.05	0.11	0.05	0.31	0.27	0.08	0.47	0.13	0.21	0.29	0.06	0.03	0.18	0.07	1.2	0.11	0.16	67	Control	55
0	0.29	0	0.15	0.34	0	0.78	0.8	0.19	0.8	2.2	0.07	0.12	0.48	0.11	0.8	0	0.03	0	0.12	0.12	0.1	0.33	0	0.43	0.14	0.42	0	0.03	0.06	0	0.84	1.32	0	0.29	0.14	0.23	68	Control	60
0.07	0.23	2.5	0.38	0.18	0.04	0.01	1.29	0.49	0.47	0.01	0	0.8	0.8	0.19	0	0.8	0.15	0.07	0.01	0.38	0	0.36	0.93	0.12	0.12	0.08	1.49	2.02	1.06	0.9	1.76	0.08	0.8	0.05	0.11	0	69	Control	65
0	0.03	0.16	0.35	0.01	0.8	0.44	0.33	0.47	0.22	0	0.06	0.11	0.8	0.42	0.03	0.8	1.19	0.06	0	0.8	1.33	0.8	0	0.13	0.8	0.27	0.15	0	0.07	0.1	0.15	0.8	0.8	0.05	1.24	0.8	70	Control	55
1.29	0.14	0.8	0	0.07	0.1	0.32	0.04	0.03	1.33	0.8	0.26	0.04	0.89	0	0.03	0.89	0.1	0.05	0	0.06	0.16	0.04	0.1	0.8	0.06	0.03	1.29	0.03	0	0	0.08	0.85	0.02	0.33	1.29	0	71	Control	55
0.04	0.8	1.52	0.59	0.18	0.03	0.04	0	0.06	0.12	0.03	1.09	0.8	0.04	0	0.05	0.05	0.03	0.04	0.8	0	0.01	0.07	0.12	0.27	0.28	0.06	0.03	1.41	0	0	1.07	0.16	0.08	0.28	0.03	0.16	72	Control	45
0.8	0.22	0.96	0.04	0	0.74	0.8	0.45	0	2.5	0.03	0	0.16	2.18	0.46	2.46	0.56	0.46	0.69	0.04	0.37	1.31	0.11	0.8	0.05	0.24	0.4	0.04	0	1.97	0.15	0.39	2.44	0.23	0.09	0.19	0.49	73	Control	60
0.04	0	0.37	0.8	0.35	0.09	0.8	1.94	2.23	2.27	0.17	0.8	1.04	0.28	0.8	0.21	0.05	1.64	0.08	0.07	0.63	2.5	1.15	0.96	2.39	1.3	0.39	0.06	0.15	0.07	0.05	1.4	1.32	0.05	0.03	0.37	0.1	74	Control	60
0.33	0	0.4	2.38	2.01	0.03	0.21	0.08	0.39	0.14	0.07	0.12	0.46	0.14	0.21	2.03	1.05	0.36	0	1.02	1.49	1.37	0.8	0.04	0.28	0.22	0.06	0.32	0.8	0.03	0	0.53	1.45	1.83	0.04	1.33	0.1	75	Control	60
0.14	0.06	0.11	0	0.8	0.18	0.06	0.04	0.09	0.11	0	0.25	0.31	0.05	1.64	0.1	0.71	0	0.09	0.1	0.24	0.44	0.8	2.21	1.44	1.49	2.5	2.46	2.41	2.43	1.75	2.5	1.05	0.31	0.58	0.3	0.72	76	Control	65
0.8	1.62	0.97	0.07	0.11	0.57	0.36	0	1.09	1.1	1.61	2.44	2.19	1.45	0.07	0.23	0.58	0.36	0.19	0.07	0.16	0.18	1.51	0.08	0.01	0.32	0.35	0.8	0.8	0.19	0.28	1.01	0.21	0.14	0.28	2.47	2.5	77	Control	50
0.04	0	0	0.46	1.54	0.07	0.03	0.24	0.1	0.1	0.35	0.12	1.37	0.32	2.5	1.62	0.4	0.1	0.38	1.11	0.07	0.15	0.61	0.33	0.17	1.76	2.43	0.79	0.65	0.21	0.49	0.8	2.24	1.78	0.97	0.21	1.96	78	Control	45
[truncated: 4,722 more rows]

## Sheet: metabolites&morning Qs
sub ID	Day in study	Sex	Exposure condition	TrimethylamineNoxide	Alanine	Creatinine	Glutamicacid	Glycine	Histidine	Isoleucine	Leucine	Lysine	Methionine	NNDimethylglycine	Ornithine	Phenylalanine	Proline	Sarcosine	Threonine	Tyrosine	Valine	Aceticacid	Formicacid	Lacticacid	Succinicacid	@3Hydroxybutyricacid	Acetoaceticacid	Acetone	Pyruvicacid	Glucose	Glycerol	Dimethylsulfone	CaEDTA	KEDTA	M1.GoodSleepQualityNumeric	M2.GoodSleepQualityVerbal	M3.KSS	M4.Rested	M5.Relaxed	M6.Happy	M7.SleepOnset	M7B.SleepOnsetRecoded	M8.TimesWokenDuringNight	M8B.TimesWokenUpDuringNightRecoded	M9.DifficultFallingAsleepAfterWaking	M10.DifficultyFallingAsleep	M11.SleptWorseThanUsual	M12.LightSleep	M13.WokeUpDuringNightNumerical
1	2	M	Pink only	0.037	0.309	0.099	0	0.178	0.105	0.053	0.101	0.153	0.056	0.002	0.033	0.034	0.28	0.002	0	0.043	0.202	0.023	0.017	0.936	0.002	0	0.037	0.013	0.032	4.331	0	0.015	0	0.016	3	2	1	4	7	5	15	15	1	1	0	6	8	8	3
1	3	M	Traffic only	0.034	0.233	0.097	0	0.16	0.069	0.058	0.142	0.143	0.045	0.002	0	0.027	0.191	0.002	0	0.04	0.223	0.076	0.016	0.786	0.001	0.082	0.047	0.037	0.04	4.448	0.102	0.01	0	0.014	6	3	1	6	7	7	15-20	18	4	4	0	7	7	5	7
1	4	M	Control	0.043	0.322	0.098	0.023	0.144	0.061	0.058	0.103	0.15	0.05	0.002	0	0.025	0.261	0.002	0	0.041	0.204	0.05	0.013	1.014	0.002	0	0.037	0.022	0.061	4.046	0.032	0.011	0	0.011	8	4	4	4	8	8	25	25	4	4	0	7	4	4	7
1	5	M	Traffic + Pink	0.037	0.302	0.083	0.023	0.231	0.029	0.047	0.082	0.137	0.068	0.001	0.009	0.023	0.136	0.002	0.15	0.044	0.208	0.08	0.015	0.823	0.002	0	0.025	0.017	0.061	4.682	0.037	0.01	0.004	0.011	5	2	1	3	9	8	20	20	8	8	0	7	7	6	8
2	2	M	Control	0.036	0.216	0.075	0.023	0.216	0.062	0.041	0.099	0	0.051	0.002	0	0.038	0	0	0	0.039	0.195	0.042	0.018	0.705	0.002	0.087	0.042	0.064	0.044	4.406	0.099	0.008	0	0.012	6	3	1	6	7	6	10	10	3	3	1	6	7	5	6
2	3	M	Pink only	0.028	0.175	0.064	0.017	0.186	0.081	0.034	0.097	0.128	0.048	0.001	0	0.025	0	0.002	0.129	0.033	0.184	0.042	0.009	0.643	0.005	0.097	0.063	0.081	0.027	3.866	0.044	0.006	0	0.01	3	0	4	2	4	2	40	40	4	4	1	8	8	8	7
3	2	F	Pink only	0.031	0.272	0.074	0	0.191	0.068	0.046	0.114	0.166	0.047	0.002	0.013	0.029	0	0.005	0	0.033	0.199	0.03	0.027	0.793	0.003	0.08	0.038	0.024	0.057	4.452	0.037	0.021	0.004	0.012	4	2	3	3	4	4	50	50	3	3	1	8	8	9	7
3	3	F	Traffic only	0.035	0.228	0.08	0	0.182	0.066	0.039	0.06	0	0.06	0.002	0	0.025	0.096	0.002	0.06	0.037	0.174	0.039	0.023	1.36	0.004	0.135	0.056	0.053	0.043	4.316	0.084	0.021	0	0.011	0	0	1	1	1	0	130	130	2	2	1	10	10	9	7
3	4	F	Control	0.025	0.242	0.081	0	0.138	0.066	0.041	0.088	0.149	0.037	0.003	0.037	0.034	0	0	0	0.04	0.18	0.047	0.023	1.204	0.001	0.047	0.03	0.026	0.046	4.157	0.274	0.018	0	0.015	7	3	4	4	4	5	80	80	1	1	0	6	5	2	6
3	5	F	Traffic + Pink	0.029	0.222	0.074	0	0.167	0.071	0.041	0.097	0	0.052	0.001	0	0.027	0.088	0.003	0	0.03	0.207	0.058	0.033	0.885	0.002	0.035	0.031	0.025	0.056	4.548	0.034	0.012	0	0.011	4	2	1	3	4	4	50	50	1	1	1	8	7	6	6
4	2	F	Pink only	0.027	0.276	0.103	0	0.285	0.066	0.04	0.091	0.173	0.043	0.002	0	0.027	0	0.004	0	0.036	0.172	0.023	0.021	0.738	0.001	0.033	0.024	0.028	0.037	4.206	0.036	0.005	0.004	0.014	7	3	5	5	8	8	10	10	4	4	0	3	5	7	6
4	3	F	Traffic only	0.034	0.34	0.071	0.021	0.304	0.075	0.044	0.072	0.147	0.05	0.002	0	0.021	0.156	0.002	0	0.034	0.135	0.035	0.018	1.069	0.002	0	0.012	0.006	0.047	4.209	0	0.007	0	0.008	4	2	4	5	6	5	10	10	3	3	0	5	5	6	6
4	4	F	Control	0.038	0.399	0.1	0.021	0.385	0.07	0.058	0.104	0.187	0.076	0.002	0	0.026	0	0.005	0	0.048	0.147	0.039	0.013	1.08	0.001	0	0.019	0.014	0.057	5.205	0.042	0.007	0.004	0.009	8	4	6	7	9	9	5	5	2	2	0	3	5	2	5
4	5	F	Traffic + Pink	0.047	0.441	0.089	0.018	0.452	0.076	0.057	0.097	0.188	0.089	0	0	0.021	0	0.003	0.111	0.041	0.207	0.072	0.015	1.243	0.003	0.042	0.02	0.016	0.098	5.645	0.044	0.007	0.004	0.011	4	2	4	4	5	6	10	10	5	5	1	4	7	7	7
5	2	M	Traffic + Pink	0.017	0.327	0.118	0.025	0.306	0.084	0.052	0.135	0	0.078	0	0	0.023	0	0.013	0.203	0.04	0.258	0.023	0.013	1.559	0.004	0.017	0.018	0.025	0.065	5.072	0	0.007	0.004	0.013	6	3	5	6	3	2	30	30	3	3	0	4	5	5	5
5	3	M	Control	0.019	0.235	0.114	0	0.276	0.093	0.055	0.123	0.156	0.079	0.001	0	0.032	0	0.01	0.132	0.047	0.28	0.038	0.014	1.095	0.002	0.06	0.043	0.042	0.047	4.505	0.039	0.006	0.005	0.012	4	2	4	5	7	8	30	30	3	3	0	6	6	7	7
5	4	M	Traffic only	0.028	0.416	0.082	0	0.374	0.09	0.066	0.149	0	0.089	0.001	0	0.028	0	0.004	0.232	0.048	0.256	0.033	0.013	2.229	0.002	0.016	0.025	0.016	0.059	4.951	0	0.006	0.005	0.012	5	2	5	6	8	7	20	20	3	3	0	4	6	6	6
5	5	M	Pink only	0.012	0.357	0.079	0.013	0.297	0.076	0.05	0.139	0	0.072	0	0.009	0.023	0.119	0.005	0.161	0.041	0.2	0.031	0.024	1.844	0.003	0.013	0.023	0.027	0.097	4.063	0	0.004	0.004	0.009	7	3	5	7	7	7	15	15	2	2	0	3	5	4	6
6	2	M	Traffic + Pink	0.036	0.229	0.11	0	0.216	0.076	0.049	0.09	0.181	0.063	0.002	0	0.032	0	0.004	0	0.043	0.226	0.085	0.02	0.797	0.001	0.059	0.027	0.027	0.047	5.084	0.069	0.011	0.005	0.014	7	3	2	4	8	7	20-30	25	4-5	5	0	7	5	5	8
6	3	M	Control	0.023	0.171	0.063	0.013	0.133	0.045	0.035	0.077	0.163	0.041	0.001	0	0.024	0	0.002	0	0.031	0.175	0.042	0.015	0.592	0.002	0.018	0.029	0.008	0.026	3.251	0.028	0.004	0	0.008	6	3	3	4	8	7	25-30	28	5-6	6	0	6	6	6	6
6	4	M	Traffic only	0.031	0.263	0.076	0.027	0.231	0.085	0.049	0.159	0.208	0.098	0	0.011	0.032	0	0.004	0.125	0.05	0.239	0.064	0.017	1.173	0.002	0.064	0.029	0.038	0.021	4.63	0.043	0.009	0.005	0.012	6	2	2	4	7	7	30	30	6-7	7	0	6	6	5	6
6	5	M	Pink only	0.036	0.232	0.084	0	0.178	0.068	0.05	0.097	0.187	0.061	0.001	0	0.029	0	0.002	0.121	0.037	0.208	0.054	0.011	0.618	0.002	0.03	0.024	0.021	0.033	4.419	0	0.007	0.004	0.011	7	3	3	4	7	7	20	20	4	4	0	6	6	4	6
7	2	F	Traffic + Pink	0	0	0	0	0.003	0.001	0.001	0	0	0	0	0	0	0	0	0	0	0.001	0	0.002	0	0	0	0.001	0	0	0	0	0	0	0	8	3	4	10	10	6	15	15	3	3	0	2	6	5	7
7	3	F	Control	0.002	0.231	0.067	0	0.078	0.09	0.037	0.076	0.159	0.025	0.002	0	0.025	0	0.002	0	0.022	0.181	0.067	0.021	0.977	0.002	0	0.022	0	0.061	4.337	0.139	0.007	0.003	0.009	10	4	8	10	10	7	10	10	0	0		0	0	0	0
7	4	F	Traffic only	0.002	0.344	0.119	0	0.141	0.101	0.061	0.103	0	0.08	0.002	0	0.035	0	0.005	0.248	0.031	0.154	0.037	0.015	1.687	0.003	0.041	0.021	0.031	0.056	5.94	0	0.011	0.005	0.009	9	4	2	4	10	5	10	10	2	2	0	0	1	0	3
7	5	F	Pink only	0.005	0.202	0.074	0	0.072	0.075	0.029	0.058	0.148	0.027	0.002	0	0.036	0	0.004	0	0.024	0.125	0.046	0.01	0.86	0.001	0.075	0.023	0	0.046	4.621	0.102	0.007	0.004	0.01	10	4	4	10	10	6	15	15	1	1	0	2	0	0	2
8	2	M	Traffic only	0.032	0.181	0.09	0	0.192	0.06	0.061	0.097	0.186	0.067	0	0	0.026	0.166	0.001	0	0.031	0.244	0.037	0.012	0.762	0.001	0.052	0.031	0.038	0.032	4.578	0	0.003	0.004	0.012	5	2	5	5	8	6	40	40	3	3	0	7	8	7	6
8	3	M	Traffic + Pink	0.003	0.019	0.006	0	0.015	0.005	0.003	0	0	0.003	0	0	0	0	0	0	0	0.013	0.002	0.001	0.087	0.002	0.002	0.001	0	0.001	0.333	0	0	0.001	0.001	6	3	4	5	6	7	20	20	2	2	0	4	6	5	6
9	2	F	Traffic only	0.02	0.29	0.106	0	0.359	0.086	0.047	0.148	0	0.058	0.001	0	0.025	0	0.003	0	0.041	0.232	0.081	0.023	0.785	0.001	0.085	0.029	0.019	0.056	5.281	0.096	0.014	0	0.014	4	2	2	4	4	5	10-15	13	3	3	1	6	7	5	7
9	3	F	Traffic + Pink	0.002	0.376	0.09	0	0.382	0.08	0.035	0.121	0.195	0.052	0.002	0	0.022	0	0.003	0	0.04	0.2	0.034	0.015	1.124	0.001	0	0.01	0.016	0.055	4.718	0.039	0.015	0	0.013	4	2	2	4	5	5	10	10	3	3	0	5	6	5	6
9	4	F	Pink only	0.026	0.36	0.108	0	0.489	0.089	0.072	0.154	0	0.099	0.002	0	0.021	0	0.006	0.175	0.044	0.267	0.063	0.014	1.049	0.003	0.078	0.033	0.038	0.061	6.089	0	0.025	0.006	0.016	6	3	4	6	6	5	10	10	1	1	0	3	6	4	3
9	5	F	Control	0.009	0.301	0.078	0	0.38	0.064	0.06	0.124	0	0.074	0.001	0	0.027	0	0.004	0.086	0.039	0.249	0.021	0.019	0.804	0.003	0.025	0.041	0.026	0.047	4.419	0	0.016	0	0.01	8	4	6	7	7	7	5	5	0	0		2	4	2	0
10	2	F	Traffic only	0.045	0.157	0.08	0	0.223	0.074	0.034	0.092	0.163	0.047	0.001	0	0.02	0	0.003	0	0.037	0.177	0.057	0.021	0.552	0.002	0.112	0.028	0.07	0.038	5.492	0.073	0.007	0.004	0.009	4	2	1	3	5	5	30	30	4	4	1	8	9	7	9
10	3	F	Traffic + Pink	0.049	0.153	0.081	0.021	0.22	0.064	0.037	0.06	0.168	0.038	0.001	0	0.022	0	0	0	0.028	0.129	0.063	0.011	0.714	0.001	0.03	0.016	0.034	0.03	5.028	0.064	0.011	0	0.007	6	2	1	3	5	5	15	15	4	4	0	5	8	7	8
10	4	F	Pink only	0.044	0.255	0.07	0	0.306	0.024	0.031	0.067	0.157	0.06	0	0	0.017	0	0	0	0.037	0.163	0.051	0.009	0.89	0.003	0	0.005	0.015	0.057	6.497	0	0.013	0.005	0.007	2	1	2	1	4	4	15	15	5	5	0	8	3	8	9
10	5	F	Control	0.037	0.208	0.079	0	0.288	0.067	0.038	0.076	0.154	0.06	0.002	0	0.02	0	0.003	0	0.033	0.141	0.037	0.014	0.691	0.002	0	0.015	0.02	0.044	5.492	0	0.011	0.004	0.007	5	2	2	4	5	7	15	15	4	4	0	3	3	3	7
11	2	M	Control	0.04	0.28	0.105	0	0.242	0.08	0.046	0.102	0	0.05	0.002	0	0.033	0.167	0.003	0	0.04	0.258	0.076	0.012	1.192	0.001	0.04	0.031	0.035	0.055	5.294	0.075	0.01	0.004	0.012	8	3	5	6	7	7	15	15	1	1	1	5	8	6	5
11	3	M	Pink only	0.063	0.27	0.094	0	0.206	0.075	0.05	0.083	0.16	0.053	0.001	0	0.037	0.144	0.004	0	0.033	0.242	0.055	0.016	1.029	0.001	0.026	0.023	0.047	0.015	5.216	0	0.009	0.005	0.013	5	3	6	6	7	7	15	15	1	1	0	5	5	5	5
11	4	M	Traffic + Pink	0.039	0.25	0.095	0	0.257	0.072	0.039	0.098	0.182	0.047	0.001	0	0.035	0	0	0	0.032	0.234	0.069	0.019	0.895	0.002	0.035	0.028	0.033	0.038	5.133	0.089	0.008	0	0.012	5	3	5	5	7	5	10	10	1	1	0	5	8	7	5
11	5	M	Traffic only	0.038	0.276	0.107	0.018	0.223	0.08	0.055	0.138	0	0.066	0.003	0	0.034	0	0.002	0	0.038	0.259	0.047	0.01	1.68	0.001	0.041	0.036	0.063	0.01	4.023	0	0.006	0.003	0.012	5	3	6	7	7	7	10	10	0	0		5	6	5	5
12	2	M	Control	0.011	0.108	0.076	0	0.087	0.035	0.031	0.064	0.111	0.013	0.001	0.019	0.01	0	0.002	0	0.023	0.143	0.021	0.005	0.363	0.001	0.137	0.049	0.006	0.018	2.275	0.117	0.001	0.002	0.007	9	4	6	7	8	0	10	10	0	0		1	2	3	0
12	3	M	Pink only	0.028	0.275	0.088	0	0.221	0.049	0.035	0.096	0.147	0.04	0.001	0	0.022	0	0.003	0	0.04	0.2	0.044	0.022	0.829	0.003	0.046	0.017	0.03	0.041	4.46	0.039	0.002	0	0.011	2	1	5	5	6	7	10	10	3	3	0	4	8	5	8
12	4	M	Traffic + Pink	0.013	0.143	0.068	0.013	0.108	0.046	0.036	0.077	0	0.017	0.001	0	0.02	0.052	0.003	0	0.023	0.138	0.017	0.018	0.539	0.002	0.016	0.021	0.007	0.029	2.738	0.122	0.001	0	0.01	7	3	6	8	7	7	30	30	2	2	1	2	3	2	7
12	5	M	Traffic only	0.034	0.202	0.125	0.032	0.196	0.08	0.044	0.101	0.168	0.049	0.002	0	0.035	0	0.003	0	0.034	0.231	0.044	0.01	1.576	0.01	0.317	0.063	0.077	0.01	3.796	0.162	0.002	0.005	0.017	8	4	6	8	4	7	10	10	1	1	0	2	2	3	5
[truncated: 9 more columns]
